# Supplementary material for: Harem-holding males do not rise to the challenge: androgens respond to social but not to seasonal challenges in wild geladas
Source: R Soc Open Sci. 2014 Sep 24;1(1):140081. doi: 10.1098/rsos.140081 (PMC4448764; doi:10.1098/rsos.140081)
Supplement: ESM - Fig 2 data.csv. This file provides the data used to construct Figure 2 [file rsos140081supp2.csv]

	id	date	a.date	subdate	mating.yn	no.females	no.males	num.month	nam.month	year	no.takeover.mth	to.season	dry.wt	status	sex.ratio	osr.ratio	age	no.samples	cum.rain	max.temp	min.temp	wet.season	hot.avg.cold	t.ng.g	antibody	wash	res.agenoseason	res.seasonnoage	res.traj	res.methods
1	GIM	37260	A37260	GIM37260		NA	NA	1	JAN	2006	1	N	0.052	BACHELOR	NA	NA	11.50308008	6	1.5	16.9	8.9	N	AVG	50.87307692	DSL	SodiumAz	0.253225760127139	0.226959775948314	0.217145178818081	0.16385421123106
2	GAR	37261	A37261	GAR37261		4	1	1	JAN	2006	1	N	0.066	LEADER	0.25	0.517290249	9.507186858	16	1.5	17.4	8.4	N	AVG	40.44545455	DSL	SodiumAz	-0.302416826426014	-0.191705358512679	-0.221912473293709	-0.304619262777357
3	SAH	37263	A37263	SAH37263		NA	NA	1	JAN	2006	1	N	0.043	BACHELOR	NA	NA	10.5119781	4	1.5	16.8	8.3	N	AVG	56.7627907	DSL	SodiumAz	0.204280548077502	0.212481840365132	0.199187274467829	0.140668059992774
4	KOR	37263	A37263	KOR37263		7	2	1	JAN	2006	1	N	0.048	FOLLOWER	0.285714286	0.591188856	9.013004791	20	1.5	16.8	8.3	N	AVG	27.7	DSL	SodiumAz	-0.665763040345192	-0.427831190648799	-0.441629171340733	-0.568167192804082
5	DJI	37264	A37264	DJI37264		2	1	1	JAN	2006	1	N	0.059	LEADER	0.5	1.034580499	8.516084873	91	1.5	16.4	6.2	N	AVG	42.9559322	DSL	SodiumAz	-0.359742971890884	-0.109874217780029	-0.123731833519501	-0.225567824468175
6	ETH	37266	A37266	ETH37266		NA	NA	1	JAN	2006	1	N	0.067	BACHELOR	NA	NA	7.522245038	5	1.5	17.6	8	N	AVG	31.77313433	DSL	SodiumAz	-0.484220895108068	-0.386675486737338	-0.398846519089137	-0.451110481848636
7	NEC	37266	A37266	NEC37266		5	2	1	JAN	2006	1	N	0.056	FOLLOWER	0.4	0.827664399	13.01848049	4	1.5	17.6	8	N	AVG	46.84285714	DSL	SodiumAz	0.149352638311219	0.0839962405630184	0.0701521887854986	-0.00324927394393093
8	MOL	37266	A37266	MOL37266		5	1	1	JAN	2006	1	N	0.048	LEADER	0.2	0.4138322	10.52019165	27	1.5	17.6	8	N	AVG	58.2875	DSL	SodiumAz	-0.02589099743407	0.0984505849841524	0.0815459202675299	-0.00736903895209906
9	GIM	37267	A37267	GIM37267		NA	NA	1	JAN	2006	1	N	0.069	BACHELOR	NA	NA	11.52224504	6	1.5	18.1	8.2	N	AVG	20.47826087	DSL	SodiumAz	-0.655564038998576	-0.683010188893224	-0.692824786023457	-0.746115753610478
10	GAR	37268	A37268	GAR37268		4	1	1	JAN	2006	1	N	0.062	LEADER	0.25	0.517290249	9.526351814	16	1.5	18.2	8.4	N	AVG	39.01935484	DSL	SodiumAz	-0.337133125109328	-0.227601822665498	-0.257808937446528	-0.340515726930176
11	SAA	37268	A37268	SAA37268		5	1	1	JAN	2006	1	N	0.083	LEADER	0.2	0.4138322	8.527036277	62	1.5	18.2	8.4	N	AVG	34.92289157	DSL	SodiumAz	-0.487636369178157	-0.269540784879213	-0.283926787253588	-0.377771009182482
12	SEN	37269	A37269	SEN37269		NA	NA	1	JAN	2006	1	N	0.053	BACHELOR	NA	NA	9.529089665	11	1.5	18.4	8.4	N	AVG	49.24528302	DSL	SodiumAz	-0.079072429011338	-0.0062440417520957	-0.0300332388439393	-0.0893071831890011
13	DJI	37269	A37269	DJI37269		2	1	1	JAN	2006	1	N	0.073	LEADER	0.5	1.034580499	8.529774127	91	1.5	18.4	8.4	N	AVG	56.74520548	DSL	SodiumAz	-0.0805035863500523	0.168522192443036	0.154664576703565	0.0528285857548902
14	ORI	37269	A37269	ORI37269		7	2	1	JAN	2006	1	N	0.088	LEADER	0.285714286	0.591188856	8.529774127	51	1.5	18.4	8.4	N	AVG	40.575	DSL	SodiumAz	-0.352333688182711	-0.177895193503606	-0.19180696503268	-0.281049166864749
15	RWA	37269	A37269	RWA37269		3	1	1	JAN	2006	1	N	0.069	LEADER	0.333333333	0.689720333	10.02874743	66	1.5	18.4	8.4	N	AVG	32.48695652	DSL	SodiumAz	-0.444369476257241	-0.229393041705962	-0.24528912121979	-0.339416906347844
16	SUD	37269	A37269	SUD37269		7	1	1	JAN	2006	1	N	0.086	LEADER	0.142857143	0.295594428	10.5284052	40	1.5	18.4	8.4	N	AVG	28.25581395	DSL	SodiumAz	-0.728096159642369	-0.568074023104371	-0.581641868525507	-0.680053628545157
17	YES	37271	A37271	YES37271		1	2	1	JAN	2006	1	N	0.074	FOLLOWER	2	4.138321995	8.03559206	10	1.5	16.4	7.3	N	AVG	42.54324324	DSL	SodiumAz	-0.113939916204298	-0.0245514038556096	-0.0445540170419543	-0.103978850762721
18	ETH	37273	A37273	ETH37273		NA	NA	1	JAN	2006	1	N	0.123	BACHELOR	NA	NA	7.541409993	5	1.5	19.2	7.7	N	AVG	39.47804878	DSL	SodiumAz	-0.265917039679391	-0.169551796716586	-0.181722829068386	-0.233986791827884
19	SAH	37273	A37273	SAH37273		NA	NA	1	JAN	2006	1	N	0.082	BACHELOR	NA	NA	10.53935661	4	1.5	19.2	7.7	N	AVG	43.6097561	DSL	SodiumAz	-0.0576336298285933	-0.0511182882996555	-0.064412854196958	-0.122932068672013
20	GAB	37273	A37273	GAB37273		7	1	1	JAN	2006	1	N	0.058	LEADER	0.142857143	0.295594428	10.53935661	33	1.5	19.2	7.7	N	AVG	35.01724138	DSL	SodiumAz	-0.315796912346967	-0.181605933035109	-0.20797715386213	-0.29070314753716
21	GIM	37274	A37274	GIM37274		NA	NA	1	JAN	2006	1	N	0.088	BACHELOR	NA	NA	11.54140999	6	1.5	17.9	8.1	N	AVG	39.36818182	DSL	SodiumAz	-0.00078982998217958	-0.0294161449768562	-0.039230742107089	-0.0925217096941098
22	YES	37277	A37277	YES37277		1	2	1	JAN	2006	1	N	0.078	FOLLOWER	2	4.138321995	8.052019165	10	1.5	18.8	7.8	N	AVG	53.18461538	DSL	SodiumAz	0.110319777488227	0.19869671944328	0.178694106256935	0.119269272536168
23	DJI	37277	A37277	DJI37277		2	1	1	JAN	2006	1	N	0.076	LEADER	0.5	1.034580499	8.551676934	91	1.5	18.8	7.8	N	AVG	70.68947368	DSL	SodiumAz	0.140570681025808	0.388247699273523	0.374390083534051	0.272554092585377
24	GAB	37277	A37277	GAB37277		7	1	1	JAN	2006	1	N	0.082	LEADER	0.142857143	0.295594428	10.55030801	33	1.5	18.8	7.8	N	AVG	44.96341463	DSL	SodiumAz	-0.0651139324657923	0.0684026667889062	0.0420314459618858	-0.0406945477131444
25	GAR	37277	A37277	GAR37277		4	1	1	JAN	2006	1	N	0.096	LEADER	0.25	0.517290249	9.550992471	16	1.5	18.8	7.8	N	AVG	45.2125	DSL	SodiumAz	-0.188299973244639	-0.080286026360473	-0.110493141141503	-0.193199930625151
26	ORI	37277	A37277	ORI37277		7	2	1	JAN	2006	1	N	0.106	LEADER	0.285714286	0.591188856	8.551676934	51	1.5	18.8	7.8	N	AVG	47.38867925	DSL	SodiumAz	-0.195753675250621	-0.0226639411168907	-0.0365757126459645	-0.125817914478033
27	RWA	37277	A37277	RWA37277		3	1	1	JAN	2006	1	N	0.085	LEADER	0.333333333	0.689720333	10.05065024	66	1.5	18.8	7.8	N	AVG	41.4	DSL	SodiumAz	-0.20057850562781	0.0130491681933567	-0.00284691132047143	-0.0969746964485254
28	SAA	37277	A37277	SAA37277		5	1	1	JAN	2006	1	N	0.053	LEADER	0.2	0.4138322	8.551676934	62	1.5	18.8	7.8	N	AVG	44.11698113	DSL	SodiumAz	-0.252416778743707	-0.0358385500044278	-0.0502245523788023	-0.144068774307696
29	SHI	37277	A37277	SHI37277		8	1	1	JAN	2006	1	N	0.084	LEADER	0.125	0.258645125	8.052019165	31	1.5	18.8	7.8	N	AVG	38.15	DSL	SodiumAz	-0.258281044084839	-0.105634381235863	-0.118989937341681	-0.203684097887821
30	SUD	37277	A37277	SUD37277		7	1	1	JAN	2006	1	N	0.111	LEADER	0.142857143	0.295594428	10.55030801	40	1.5	18.8	7.8	N	AVG	28.74594595	DSL	SodiumAz	-0.709549892004215	-0.55087651619633	-0.564444361617466	-0.662856121637116
31	SEN	37278	A37278	SEN37278		NA	NA	1	JAN	2006	1	N	0.102	BACHELOR	NA	NA	9.553730322	11	1.5	18.8	8.2	N	AVG	62.22352941	DSL	SodiumAz	0.156364554308023	0.227675586007601	0.203886388915758	0.144612444570696
32	ETH	37280	A37280	ETH37280		NA	NA	1	JAN	2006	1	N	0.103	BACHELOR	NA	NA	7.560574949	5	1.5	20.2	9.2	N	AVG	70.93980583	DSL	SodiumAz	0.32135004768513	0.41653512517843	0.404364092826631	0.352100130067133
33	GIM	37280	A37280	GIM37280		NA	NA	1	JAN	2006	1	N	0.079	BACHELOR	NA	NA	11.5578371	6	1.5	20.2	9.2	N	AVG	37.64050633	DSL	SodiumAz	-0.0446554147659532	-0.0742933004621622	-0.084107897592395	-0.137398865179416
34	SAA	37283	A37283	SAA37283		5	1	1	JAN	2006	1	N	0.098	LEADER	0.2	0.4138322	8.568104038	62	1.5	19.7	8.7	N	AVG	71.03877551	DSL	SodiumAz	0.224975885522907	0.44054254393013	0.426156541555756	0.332312319626861
35	GAR	37285	A37285	GAR37285		4	1	1	JAN	2006	1	N	0.071	LEADER	0.25	0.517290249	9.572895277	16	1.2	18.4	8.2	N	AVG	46.58028169	DSL	SodiumAz	-0.157147498155896	-0.0504823117555246	-0.0806894265365545	-0.163396216020202
36	RWA	37285	A37285	RWA37285		3	1	1	JAN	2006	1	N	0.053	LEADER	0.333333333	0.689720333	10.07255305	66	1.2	18.4	8.2	N	AVG	58.4490566	DSL	SodiumAz	0.145644921768008	0.357923834859063	0.342027755345235	0.247899970217181
37	SHI	37285	A37285	SHI37285		8	1	1	JAN	2006	1	N	0.082	LEADER	0.125	0.258645125	8.073921971	31	1.2	18.4	8.2	N	AVG	52.87317073	DSL	SodiumAz	0.0694379993135414	0.220735901678722	0.207380345572904	0.122686185026764
38	SUD	37285	A37285	SUD37285		7	1	1	JAN	2006	1	N	0.064	LEADER	0.142857143	0.295594428	10.57221081	40	1.2	18.4	8.2	N	AVG	34.621875	DSL	SodiumAz	-0.522212171028667	-0.364887555335101	-0.378455400756236	-0.476867160775886
39	YES	37286	A37286	YES37286		1	2	1	JAN	2006	1	N	0.081	FOLLOWER	2	4.138321995	8.076659822	10	1.2	18.6	7.5	N	AVG	46.97037037	DSL	SodiumAz	-0.0124150516375994	0.0744445347577898	0.0544419215714451	-0.00498291214932189
40	LEB	37286	A37286	LEB37286		5	2	1	JAN	2006	1	N	0.08	LEADER	0.4	0.827664399	7.577002053	65	1.2	18.6	7.5	N	AVG	63.0225	DSL	SodiumAz	-0.041224810300891	0.175354326186513	0.160868272205386	0.0732805981063285
41	SEN	37287	A37287	SEN37287		NA	NA	2	FEB	2006	2	Y	0.117	BACHELOR	NA	NA	9.578370979	11	1.2	19.1	7.2	N	AVG	65.75384615	DSL	SodiumAz	0.210104864643643	0.263785796296176	0.259071340293417	0.199797395948356
42	MOL	37287	A37287	MOL37287		5	2	2	FEB	2006	2	Y	0.095	FOLLOWER	0.4	0.827664399	10.57768652	27	1.2	19.1	7.2	N	AVG	100.1115789	DSL	SodiumAz	0.515585193319665	0.620273534718832	0.622443611091295	0.533528651871666
43	DJI	37287	A37287	DJI37287		2	1	2	FEB	2006	2	Y	0.098	LEADER	0.5	1.034580499	8.579055441	91	1.2	19.1	7.2	N	AVG	62.27142857	DSL	SodiumAz	0.0125006704751254	0.242378993661505	0.247596119011118	0.145760128062444
44	GAB	37287	A37287	GAB37287		7	1	2	FEB	2006	2	Y	0.107	LEADER	0.142857143	0.295594428	10.57768652	33	1.2	19.1	7.2	N	AVG	79.46915888	DSL	SodiumAz	0.503129878589802	0.618847782598427	0.611551302860492	0.528825309185462
45	LEB	37287	A37287	LEB37287		5	2	2	FEB	2006	2	Y	0.076	LEADER	0.4	0.827664399	7.579739904	65	1.2	19.1	7.2	N	AVG	103.35	DSL	SodiumAz	0.450611268812706	0.650909065736859	0.655497752844817	0.56791007874576
46	ETH	37288	A37288	ETH37288		NA	NA	2	FEB	2006	2	Y	0.099	BACHELOR	NA	NA	7.582477755	5	1.2	19.7	8.6	N	AVG	40.33333333	DSL	SodiumAz	-0.244916643826746	-0.167193071304622	-0.160289362567336	-0.212553325326835
47	GIM	37288	A37288	GIM37288		NA	NA	2	FEB	2006	2	Y	0.109	BACHELOR	NA	NA	11.5797399	6	1.2	19.7	8.6	N	AVG	32.13027523	DSL	SodiumAz	-0.204550678564256	-0.251650068862165	-0.242389924903312	-0.295680892490333
48	MOL	37288	A37288	MOL37288		5	2	2	FEB	2006	2	Y	0.125	FOLLOWER	0.4	0.827664399	10.58042437	27	1.2	19.7	8.6	N	AVG	83.448	DSL	SodiumAz	0.33369211874942	0.438211865134298	0.440381941506761	0.351466982287132
49	NEC	37288	A37288	NEC37288		5	2	2	FEB	2006	2	Y	0.06	FOLLOWER	0.4	0.827664399	13.07871321	4	1.2	19.7	8.6	N	AVG	53.03	DSL	SodiumAz	0.274158989670222	0.188980755888676	0.194211445200242	0.120809982470813
50	LEB	37288	A37288	LEB37288		5	2	2	FEB	2006	2	Y	0.101	LEADER	0.4	0.827664399	7.582477755	65	1.2	19.7	8.6	N	AVG	70.30693069	DSL	SodiumAz	0.0655289590579757	0.26565816090626	0.270246848014218	0.182659173915161
51	KOR	37289	A37289	KOR37289		7	2	2	FEB	2006	2	Y	0.095	FOLLOWER	0.285714286	0.591188856	9.084188912	20	1.2	20.2	8.4	N	AVG	46.02315789	DSL	SodiumAz	-0.156629276274659	0.0608063572696502	0.0660831176668024	-0.0604549037965474
52	MAL	37289	A37289	MAL37289		6	1	2	FEB	2006	2	Y	0.08	LEADER	0.166666667	0.344860166	10.58316222	8	1.2	20.2	8.4	N	AVG	69.5025	DSL	SodiumAz	0.27295186537591	0.33218583534198	0.322607726794331	0.238240606130981
53	ORI	37289	A37289	ORI37289		7	2	2	FEB	2006	2	Y	0.121	LEADER	0.285714286	0.591188856	8.584531143	51	1.2	20.2	8.4	N	AVG	33.27272727	DSL	SodiumAz	-0.550337836392975	-0.395383987472318	-0.390221017912307	-0.479463219744376
54	SAA	37289	A37289	SAA37289		5	1	2	FEB	2006	2	Y	0.118	LEADER	0.2	0.4138322	8.584531143	62	1.2	20.2	8.4	N	AVG	41.71525424	DSL	SodiumAz	-0.309333531567646	-0.11089118804144	-0.106202449326729	-0.200046671255623
55	YES	37292	A37292	YES37292		1	2	2	FEB	2006	2	Y	0.025	FOLLOWER	2	4.138321995	8.093086927	10	1.3	20.9	8.3	N	AVG	68.04	DSL	SodiumAz	0.356213304428277	0.425948575942648	0.425020703845389	0.365595870124622
56	GAR	37292	A37292	GAR37292		4	1	2	FEB	2006	2	Y	0.063	LEADER	0.25	0.517290249	9.592060233	16	1.3	20.9	8.3	N	AVG	43.86666667	DSL	SodiumAz	-0.218951910872165	-0.12957963442868	-0.140712008120624	-0.223418797604272
57	SUD	37292	A37292	SUD37292		7	1	2	FEB	2006	2	Y	0.086	LEADER	0.142857143	0.295594428	10.59137577	40	1.3	20.9	8.3	N	AVG	46.54186047	DSL	SodiumAz	-0.2281275768465	-0.0880958713561375	-0.0825889756881879	-0.181000735707837
58	MOL	37293	A37293	MOL37293		5	2	2	FEB	2006	2	Y	0.099	FOLLOWER	0.4	0.827664399	10.59411362	27	1.3	21.1	9.3	N	AVG	46.55151515	DSL	SodiumAz	-0.249129037487247	-0.145452266173819	-0.143282189801356	-0.232197149020985
59	NEC	37293	A37293	NEC37293		5	2	2	FEB	2006	2	Y	0.098	FOLLOWER	0.4	0.827664399	13.09240246	4	1.3	21.1	9.3	N	AVG	25.84285714	DSL	SodiumAz	-0.44382158317199	-0.529842792024985	-0.524612102713419	-0.598013565442848
60	LEB	37293	A37293	LEB37293		5	2	2	FEB	2006	2	Y	0.069	LEADER	0.4	0.827664399	7.596167009	65	1.3	21.1	9.3	N	AVG	67.39130435	DSL	SodiumAz	0.0240175470949646	0.223303773625482	0.22789246073344	0.140304786634383
61	SHI	37293	A37293	SHI37293		8	1	2	FEB	2006	2	Y	0.046	LEADER	0.125	0.258645125	8.095824778	31	1.3	21.1	9.3	N	AVG	51.9	DSL	SodiumAz	0.0492475127840035	0.183083910116428	0.188803095099696	0.104108934553556
62	SEN	37294	A37294	SEN37294		NA	NA	2	FEB	2006	2	Y	0.058	BACHELOR	NA	NA	9.597535934	11	1.3	21.9	9.1	N	HOT	55.28275862	DSL	SodiumAz	0.037827945018202	-0.0170996392973883	-0.0295563362344202	0.0263403109149896
63	DJI	37294	A37294	DJI37294		2	1	2	FEB	2006	2	Y	0.072	LEADER	0.5	1.034580499	8.598220397	91	1.3	21.9	9.1	N	HOT	46.375	DSL	SodiumAz	-0.281061353293862	-0.159791546137187	-0.162316661721846	-0.148982061176049
64	GAB	37294	A37294	GAB37294		7	1	2	FEB	2006	2	Y	0.12	LEADER	0.142857143	0.295594428	10.59685147	33	1.3	21.9	9.1	N	HOT	51.68	DSL	SodiumAz	0.0740118953878954	0.0811212837362931	0.0660825630640853	0.0985271608835263
65	ETH	37295	A37295	ETH37295		NA	NA	2	FEB	2006	2	Y	0.144	BACHELOR	NA	NA	7.60164271	5	1.3	21.3	10.2	N	AVG	57.175	DSL	SodiumAz	0.105202004644038	0.181745411758236	0.188649120495522	0.136385157736024
66	GIM	37295	A37295	GIM37295		NA	NA	2	FEB	2006	2	Y	0.102	BACHELOR	NA	NA	11.59890486	6	1.3	21.3	10.2	N	AVG	38.66470588	DSL	SodiumAz	-0.0182420609246177	-0.0665216169383496	-0.0572614729794969	-0.110552440566518
67	SAA	37296	A37296	SAA37296		5	1	2	FEB	2006	2	Y	0.173	LEADER	0.2	0.4138322	8.603696099	62	1.3	21.3	9.6	N	AVG	43.18265896	DSL	SodiumAz	-0.273581235424414	-0.0763190573677135	-0.0716303186530025	-0.165474540581897
68	ORI	37297	A37297	ORI37297		7	2	2	FEB	2006	2	Y	0.134	LEADER	0.285714286	0.591188856	8.606433949	51	1.3	22.1	9	N	HOT	57.23731343	DSL	SodiumAz	-0.0065211180286342	0.0396556198480296	0.037076348473768	0.0630047381361707
69	RWA	37297	A37297	RWA37297		3	1	2	FEB	2006	2	Y	0.13	LEADER	0.333333333	0.689720333	10.10540726	66	1.3	22.1	9	N	HOT	58.95230769	DSL	SodiumAz	0.15327929123866	0.239993968494863	0.235430389135848	0.256473195502265
70	MOL	37299	A37299	MOL37299		5	2	2	FEB	2006	2	Y	0.084	FOLLOWER	0.4	0.827664399	10.61054073	27	1.3	22.1	7.9	N	HOT	47.56428571	DSL	SodiumAz	-0.226594839440053	-0.231357989388356	-0.236930153950166	-0.210674521675324
71	NEC	37299	A37299	NEC37299		5	2	2	FEB	2006	2	Y	0.089	FOLLOWER	0.4	0.827664399	13.10882957	4	1.3	22.1	7.9	N	HOT	36.10786517	DSL	SodiumAz	-0.108333542352449	-0.302794672467175	-0.305306224089882	-0.26353709532484
72	YES	37299	A37299	YES37299		1	2	2	FEB	2006	2	Y	0.076	FOLLOWER	2	4.138321995	8.112251882	10	1.3	22.1	7.9	N	HOT	54.82894737	DSL	SodiumAz	0.141515993473462	0.10264274901971	0.0939726359881776	0.149718393761882
73	GAR	37299	A37299	GAR37299		4	1	2	FEB	2006	2	Y	0.041	LEADER	0.25	0.517290249	9.611225188	16	1.3	22.1	7.9	N	HOT	55.88780488	DSL	SodiumAz	0.0244197210267969	0.00518348150215786	-0.0136911331240599	0.018772668886764
74	LEB	37299	A37299	LEB37299		5	2	2	FEB	2006	2	Y	0.057	LEADER	0.4	0.827664399	7.612594114	65	1.3	22.1	7.9	N	HOT	66.18947368	DSL	SodiumAz	0.00703456591708829	0.0978808714937722	0.0947273176674575	0.122310235062871
75	MAL	37299	A37299	MAL37299		6	1	2	FEB	2006	2	Y	0.14	LEADER	0.166666667	0.344860166	10.61054073	8	1.3	22.1	7.9	N	HOT	64.83428571	DSL	SodiumAz	0.205109656884678	0.155229325531859	0.137908976049936	0.168712446881058
76	SUD	37300	A37300	SUD37300		7	1	2	FEB	2006	2	Y	0.108	LEADER	0.142857143	0.295594428	10.61327858	40	1.3	22.1	7.9	N	HOT	44.01666667	DSL	SodiumAz	-0.282562598760576	-0.251308004560524	-0.253543349826848	-0.236784518352026
77	SAH	37301	A37301	SAH37301		NA	NA	2	FEB	2006	2	Y	0.162	BACHELOR	NA	NA	10.61601643	4	1.3	21.2	8.3	N	AVG	29.02962963	DSL	SodiumAz	-0.462838834109714	-0.477156898699861	-0.471376723508078	-0.529895937983133
78	SEN	37302	A37302	SEN37302		NA	NA	2	FEB	2006	2	Y	0.15	BACHELOR	NA	NA	9.619438741	11	1.3	21.6	9.1	N	HOT	33.336	DSL	SodiumAz	-0.466646481207868	-0.522922826068833	-0.535379523005865	-0.479482875856455
79	DJI	37302	A37302	DJI37302		2	1	2	FEB	2006	2	Y	0.134	LEADER	0.5	1.034580499	8.620123203	91	1.3	21.6	9.1	N	HOT	59.30597015	DSL	SodiumAz	-0.033763135735815	0.0861579109370654	0.0836327953524063	0.0969673958982029
80	GAB	37302	A37302	GAB37302		7	1	2	FEB	2006	2	Y	0.145	LEADER	0.142857143	0.295594428	10.61875428	33	1.3	21.6	9.1	N	HOT	58.05517241	DSL	SodiumAz	0.191683603488266	0.197444231106552	0.182405510434344	0.214850108253785
81	MOL	37303	A37303	MOL37303		5	2	2	FEB	2006	2	Y	0.17	FOLLOWER	0.4	0.827664399	10.62149213	27	1.3	21.4	8	N	AVG	62.60117647	DSL	SodiumAz	0.0487814325858285	0.150772253140565	0.152942329513028	0.0640273702933989
82	LEB	37303	A37303	LEB37303		5	2	2	FEB	2006	2	Y	0.162	LEADER	0.4	0.827664399	7.623545517	65	1.3	21.4	8	N	AVG	56.40740741	DSL	SodiumAz	-0.152212009349109	0.0453882665458756	0.0499769536538341	-0.0376107204452234
83	SAA	37303	A37303	SAA37303		5	1	2	FEB	2006	2	Y	0.108	LEADER	0.2	0.4138322	8.622861054	62	1.3	21.4	8	N	AVG	45.99444444	DSL	SodiumAz	-0.209319455563874	-0.0132374429150994	-0.00854870420038845	-0.102392926129283
84	SHI	37303	A37303	SHI37303		8	1	2	FEB	2006	2	Y	0.114	LEADER	0.125	0.258645125	8.123203285	31	1.3	21.4	8	N	AVG	39.66842105	DSL	SodiumAz	-0.217829895197241	-0.0856794484387704	-0.0799602634555026	-0.164654424001643
85	RWA	37304	A37304	RWA37304		3	1	2	FEB	2006	2	Y	0.096	LEADER	0.333333333	0.689720333	10.12457221	66	1.3	21.4	8	N	AVG	42.00625	DSL	SodiumAz	-0.184450899707231	0.00851196300914125	0.0116906245843986	-0.0824371605436554
86	SAH	37306	A37306	SAH37306		NA	NA	2	FEB	2006	2	Y	0.138	BACHELOR	NA	NA	10.62970568	4	1.3	20.7	7.8	N	AVG	51.24347826	DSL	SodiumAz	0.106275477645468	0.0911144379838729	0.0968946131756558	0.0383753987006008
87	GAR	37306	A37306	GAR37306		4	1	2	FEB	2006	2	Y	0.105	LEADER	0.25	0.517290249	9.630390144	16	1.3	20.7	7.8	N	AVG	44.25714286	DSL	SodiumAz	-0.207729531301816	-0.120717585735762	-0.131849959427706	-0.214556748911354
88	MAL	37306	A37306	MAL37306		6	1	2	FEB	2006	2	Y	0.185	LEADER	0.166666667	0.344860166	10.62970568	8	1.3	20.7	7.8	N	AVG	42.62594595	DSL	SodiumAz	-0.213081614179389	-0.156713760072039	-0.166291868619687	-0.250658989283038
89	YES	37307	A37307	YES37307		1	2	2	FEB	2006	2	Y	0.098	FOLLOWER	2	4.138321995	8.134154689	10	1.2	19.7	7.7	N	AVG	35.4	DSL	SodiumAz	-0.294641717006356	-0.227435371445284	-0.228363243542543	-0.28778807726331
90	ORI	37307	A37307	ORI37307		7	2	2	FEB	2006	2	Y	0.06	LEADER	0.285714286	0.591188856	8.633812457	51	1.2	19.7	7.7	N	AVG	57.29	DSL	SodiumAz	-0.00391509737418883	0.14800404042714	0.153167009987152	0.0639248081550829
91	SUD	37307	A37307	SUD37307		7	1	2	FEB	2006	2	Y	0.195	LEADER	0.142857143	0.295594428	10.63244353	40	1.2	19.7	7.7	N	AVG	41.27384615	DSL	SodiumAz	-0.34572174957455	-0.208218969914328	-0.202712074246378	-0.301123834266028
92	GAM	37308	A37308	GAM37308		NA	NA	2	FEB	2006	2	Y	0.162	BACHELOR	NA	NA	13.04859685	3	1.2	0	0	N	COLD	35.16666667	DSL	SodiumAz	-0.159695360867382	-0.278460852571384	-0.274579032170603	-0.326944397084648
93	SEN	37309	A37309	SEN37309		NA	NA	2	FEB	2006	2	Y	0.088	BACHELOR	NA	NA	9.638603696	11	1.2	19.7	8.1	N	AVG	55.67045455	DSL	SodiumAz	0.0473453573219231	0.0973171976132305	0.0926027416104724	0.0333287972654106
94	GAB	37309	A37309	GAB37309		7	1	2	FEB	2006	2	Y	0.098	LEADER	0.142857143	0.295594428	10.63791923	33	1.2	19.7	8.1	N	AVG	43.24285714	DSL	SodiumAz	-0.101697971350022	0.0103108417284328	0.00301436199049787	-0.0797116316845323
95	SAA	37309	A37309	SAA37309		5	1	2	FEB	2006	2	Y	0.088	LEADER	0.2	0.4138322	8.639288159	62	1.2	19.7	8.1	N	AVG	58.71818182	DSL	SodiumAz	0.0359209189488165	0.230991361203956	0.235680099918667	0.141835877989772
96	MOL	37310	A37310	MOL37310		5	2	2	FEB	2006	2	Y	0.217	FOLLOWER	0.4	0.827664399	10.64065708	27	1.1	20.3	7.8	N	AVG	67.37142857	DSL	SodiumAz	0.123398545892619	0.224209201347326	0.226379277719789	0.13746431850016
97	LEB	37310	A37310	LEB37310		5	2	2	FEB	2006	2	Y	0.222	LEADER	0.4	0.827664399	7.642710472	65	1.1	20.3	7.8	N	AVG	43.1972973	DSL	SodiumAz	-0.417854400085028	-0.221434289597969	-0.216845602490011	-0.304433276589068
98	DJI	37313	A37313	DJI37313		2	1	2	FEB	2006	2	Y	0.181	LEADER	0.5	1.034580499	8.650239562	91	1.1	20.9	8.2	N	AVG	45.89171271	DSL	SodiumAz	-0.288334018241447	-0.0628391667197707	-0.0576220413701569	-0.159458032318831
99	MAL	37313	A37313	MAL37313		6	1	2	FEB	2006	2	Y	0.076	LEADER	0.166666667	0.344860166	10.64887064	8	1.1	20.9	8.2	N	AVG	45.90789474	DSL	SodiumAz	-0.137727475227136	-0.0825397868356084	-0.0921178953832573	-0.176485016046608
100	BUZ	37314	A37314	BUZ37314		NA	NA	2	FEB	2006	2	Y	0.084	BACHELOR	NA	NA	7.49486653	29	1.1	20.6	8.9	N	AVG	71.67142857	DSL	SodiumAz	0.137279190437002	0.342416883071994	0.344227697613906	0.24700300076502
101	YES	37314	A37314	YES37314		1	2	2	FEB	2006	2	Y	0.185	FOLLOWER	2	4.138321995	8.153319644	10	1.1	20.6	8.9	N	AVG	33.67783784	DSL	SodiumAz	-0.343333381574401	-0.277307201421255	-0.278235073518514	-0.337659907239281
102	ORI	37314	A37314	ORI37314		7	2	2	FEB	2006	2	Y	0.203	LEADER	0.285714286	0.591188856	8.652977413	51	1.1	20.6	8.9	N	AVG	40.18522167	DSL	SodiumAz	-0.357361712438301	-0.206622740106477	-0.201459770546466	-0.290701972378534
103	SEN	37317	A37317	SEN37317		NA	NA	3	MAR	2006	2	Y	0.078	BACHELOR	NA	NA	9.660506502	11	1.1	19.2	7.9	N	AVG	51.59230769	DSL	SodiumAz	-0.0273828638368743	0.0212402159706384	0.0165257599678803	-0.0427481843771815
104	GAB	37317	A37317	GAB37317		7	1	3	MAR	2006	2	Y	0.081	LEADER	0.142857143	0.295594428	10.65982204	33	1.1	19.2	7.9	N	AVG	45.00740741	DSL	SodiumAz	-0.0603541921913604	0.0503058601569828	0.0430093804190479	-0.0397166132559823
105	SHI	37317	A37317	SHI37317		8	1	3	MAR	2006	2	Y	0.117	LEADER	0.125	0.258645125	8.161533196	31	1.1	19.2	7.9	N	AVG	57.86153846	DSL	SodiumAz	0.162027892611656	0.291818008492696	0.297537193475964	0.212843032929823
106	ORI	37320	A37320	ORI37320		7	2	3	MAR	2006	2	Y	0.06	LEADER	0.285714286	0.591188856	8.669404517	51	1	21.5	9.3	N	AVG	59.74	DSL	SodiumAz	0.0401523627948501	0.189879764794617	0.195042734354629	0.10580053252256
107	SAA	37320	A37320	SAA37320		5	1	3	MAR	2006	2	Y	0.067	LEADER	0.2	0.4138322	8.669404517	62	1	21.5	9.3	N	AVG	49.51343284	DSL	SodiumAz	-0.132729952407002	0.0604859441983145	0.0651746829130255	-0.0286695390158687
108	MOL	37330	A37330	MOL37330		5	2	3	MAR	2006	2	Y	0.106	FOLLOWER	0.4	0.827664399	10.6954141	27	1.1	22.2	7.2	N	HOT	80.38867925	DSL	SodiumAz	0.303422788745962	0.293433192123088	0.287861027561278	0.31411665983612
109	SHI	37330	A37330	SHI37330		8	1	3	MAR	2006	2	Y	0.079	LEADER	0.125	0.258645125	8.197125257	31	1.1	22.2	7.2	N	HOT	73.04050633	DSL	SodiumAz	0.397180908418287	0.417350937875988	0.415327881924983	0.445804312873313
110	KOR	37332	A37332	KOR37332		7	2	3	MAR	2006	2	Y	0.074	FOLLOWER	0.285714286	0.591188856	9.201916496	20	1.2	21.7	8.2	N	HOT	71.31081081	DSL	SodiumAz	0.288523549422803	0.391281244698753	0.388815764161632	0.377448334192753
111	BUZ	37333	A37333	BUZ37333		NA	NA	3	MAR	2006	2	Y	0.09	BACHELOR	NA	NA	7.546885695	29	1.2	21.6	7.9	N	HOT	58.22666667	DSL	SodiumAz	-0.0672662457762661	0.0272397901033319	0.0213083637109701	0.0392542583565563
112	LEB	37333	A37333	LEB37333		5	2	3	MAR	2006	2	Y	0.097	LEADER	0.4	0.827664399	7.70568104	65	1.2	21.6	7.9	N	HOT	76.47216495	DSL	SodiumAz	0.157172173316892	0.242286246806659	0.239132692980344	0.266715610375758
113	JEE	37334	A37334	JEE37334		NA	NA	3	MAR	2006	2	Y	0.084	BACHELOR	NA	NA	7.546885695	2	1.2	21.3	8.1	N	AVG	87.45	DSL	SodiumAz	0.365805965709161	0.518561445295627	0.512251701427688	0.430131540375896
114	DJI	37335	A37335	DJI37335		2	1	3	MAR	2006	2	Y	0.094	LEADER	0.5	1.034580499	8.710472279	91	1.2	20.6	7.2	N	AVG	65.02340426	DSL	SodiumAz	0.06383779396102	0.285623554121472	0.290840679471085	0.189004688522411
115	ORI	37335	A37335	ORI37335		7	2	3	MAR	2006	2	Y	0.105	LEADER	0.285714286	0.591188856	8.710472279	51	1.2	20.6	7.2	N	AVG	78.10285714	DSL	SodiumAz	0.310706115235273	0.45790459128174	0.463067560841752	0.373825359009683
116	SEN	37336	A37336	SEN37336		NA	NA	3	MAR	2006	2	Y	0.072	BACHELOR	NA	NA	9.712525667	11	1.2	20.8	7.8	N	AVG	48.575	DSL	SodiumAz	-0.0844431479775984	-0.039023374365283	-0.0437378303680411	-0.103011774713103
117	SPO	37336	A37336	SPO37336		8	1	3	MAR	2006	2	Y	0.067	LEADER	0.125	0.258645125	8.499657769	61	1.2	20.8	7.8	N	AVG	55.06567164	DSL	SodiumAz	-0.0283822115792969	0.198884157033604	0.202991176448522	0.0941589510538616
118	GAM	37337	A37337	GAM37337		NA	NA	3	MAR	2006	2	Y	0.079	BACHELOR	NA	NA	13.12799452	3	1.2	21.7	7.7	N	HOT	54.97974684	DSL	SodiumAz	0.292060109578826	0.101507394486561	0.0890468000424285	0.119921816715567
119	YES	37337	A37337	YES37337		1	2	3	MAR	2006	2	Y	0.093	FOLLOWER	2	4.138321995	8.216290212	10	1.2	21.7	7.7	N	HOT	36.16129032	DSL	SodiumAz	-0.268306466785415	-0.313586323629562	-0.322256436661094	-0.26651067888739
120	GAR	37337	A37337	GAR37337		4	1	3	MAR	2006	2	Y	0.136	LEADER	0.25	0.517290249	9.715263518	16	1.2	21.7	7.7	N	HOT	39.55147059	DSL	SodiumAz	-0.314916986791131	-0.340559838706164	-0.359434453332382	-0.326970651321558
121	SAA	37337	A37337	SAA37337		5	1	3	MAR	2006	2	Y	0.067	LEADER	0.2	0.4138322	8.715947981	62	1.2	21.7	7.7	N	HOT	74.78507463	DSL	SodiumAz	0.282510488470841	0.36543191841092	0.362378416191358	0.383704785756935
122	GAB	37338	A37338	GAB37338		7	1	3	MAR	2006	2	Y	0.054	LEADER	0.142857143	0.295594428	10.71731691	33	1.2	21.9	7.6	N	HOT	81.56666667	DSL	SodiumAz	0.537779900826858	0.537471106083329	0.522432385411121	0.554876983230562
123	MAL	37338	A37338	MAL37338		6	1	3	MAR	2006	2	Y	0.107	LEADER	0.166666667	0.344860166	10.71731691	8	1.2	21.9	7.6	N	HOT	41.93831776	DSL	SodiumAz	-0.223949785572452	-0.280405324329956	-0.297725673811878	-0.266922202980757
124	SUD	37338	A37338	SUD37338		7	1	3	MAR	2006	2	Y	0.132	LEADER	0.142857143	0.295594428	10.71731691	40	1.2	21.9	7.6	N	HOT	54.16818182	DSL	SodiumAz	-0.0686306517489319	-0.043782669939274	-0.0460180152055978	-0.0292591837307761
125	RWA	37339	A37339	RWA37339		3	1	3	MAR	2006	2	Y	0.058	LEADER	0.333333333	0.689720333	10.22039699	66	1.2	22.3	7.8	N	HOT	50.52413793	DSL	SodiumAz	0.00608271180186515	0.0857163966105143	0.0811528172514988	0.102195623617916
126	MOL	37342	A37342	MOL37342		5	2	3	MAR	2006	2	Y	0.104	FOLLOWER	0.4	0.827664399	10.72826831	27	1.3	20.7	8.9	N	AVG	55.99038462	DSL	SodiumAz	-0.0562474586112449	0.0391681545388072	0.0413382309112702	-0.0475767283083588
127	LEB	37342	A37342	LEB37342		5	2	3	MAR	2006	2	Y	0.073	LEADER	0.4	0.827664399	7.730321697	65	1.3	20.7	8.9	N	AVG	63.64109589	DSL	SodiumAz	-0.0249778654153348	0.166047203074965	0.170635890182924	0.0830482160838661
128	ROY	37342	A37342	ROY37342		10	2	3	MAR	2006	2	Y	0.054	LEADER	0.2	0.4138322	7.994524298	28	1.3	20.7	8.9	N	AVG	114.4555556	DSL	SodiumAz	0.467448265958701	0.615467286073894	0.616169685560481	0.526787008916897
129	SHI	37342	A37342	SHI37342		8	1	3	MAR	2006	2	Y	0.056	LEADER	0.125	0.258645125	8.229979466	31	1.3	20.7	8.9	N	AVG	70.51071429	DSL	SodiumAz	0.363954554668138	0.489529793960345	0.495248978943613	0.410554818397472
130	ROY	37344	A37344	ROY37344		10	2	3	MAR	2006	2	Y	0.095	LEADER	0.2	0.4138322	8	28	2.3	18.9	7.1	N	AVG	82.96421053	DSL	SodiumAz	0.146008185538784	0.293690015502239	0.294392414988826	0.205009738345242
131	ROY	37346	A37346	ROY37346		10	2	4	APR	2006	5	Y	0.075	LEADER	0.2	0.4138322	8.005475702	28	2.3	23.1	8.4	N	HOT	72.784	DSL	SodiumAz	0.00654622034297425	-0.00187572386765211	0.0483086579519174	0.0740965728028051
132	DJI	37348	A37348	DJI37348		2	1	4	APR	2006	5	Y	0.103	LEADER	0.5	1.034580499	8.746064339	91	2.3	21.1	7.4	N	AVG	83.09708738	DSL	SodiumAz	0.302405920999742	0.473661711896488	0.536103060513357	0.434267069564683
133	GAR	37348	A37348	GAR37348		4	1	4	APR	2006	5	Y	0.101	LEADER	0.25	0.517290249	9.745379877	16	2.3	21.1	7.4	N	AVG	59.33465347	DSL	SodiumAz	0.0836422034041919	0.115234922875811	0.161326772451122	0.0786199829674743
134	DJI	37349	A37349	DJI37349		2	1	4	APR	2006	5	Y	0.118	LEADER	0.5	1.034580499	8.74880219	91	2.3	21.2	7.8	N	AVG	46.23050847	DSL	SodiumAz	-0.28379519895093	-0.112708003130053	-0.0502666545131838	-0.152102645461858
135	ASI	37350	A37350	ASI37350		NA	NA	4	APR	2006	5	Y	0.098	BACHELOR	NA	NA	9.589322382	2	2.3	21.6	7.9	N	HOT	109.3530612	DSL	SodiumAz	0.482827115445112	0.434226291783081	0.4682809673412	0.489129720023392
136	SPO	37350	A37350	SPO37350		8	1	4	APR	2006	5	Y	0.162	LEADER	0.125	0.258645125	8.53798768	61	2.3	21.6	7.9	N	HOT	31.84074074	DSL	SodiumAz	-0.582687748118159	-0.513548294405032	-0.459959292657131	-0.453620926557321
137	JEE	37352	A37352	JEE37352		NA	NA	4	APR	2006	5	Y	0.078	BACHELOR	NA	NA	7.596167009	2	2.3	23.1	8.6	N	HOT	51.3	DSL	SodiumAz	-0.173421762264509	-0.179467577819715	-0.13629533935467	-0.103244908911991
138	SEN	37352	A37352	SEN37352		NA	NA	4	APR	2006	5	Y	0.106	BACHELOR	NA	NA	9.75633128	11	2.3	23.1	8.6	N	HOT	48.49245283	DSL	SodiumAz	-0.0923324379349499	-0.205376769374146	-0.160609243043921	-0.104712595894512
139	ORI	37352	A37352	ORI37352		7	2	4	APR	2006	5	Y	0.042	LEADER	0.285714286	0.591188856	8.757015743	51	2.3	23.1	8.6	N	HOT	93.81428571	DSL	SodiumAz	0.487976746356043	0.47654252227513	0.531187474168124	0.557115863830527
140	ROY	37352	A37352	ROY37352		10	2	4	APR	2006	5	Y	0.074	LEADER	0.2	0.4138322	8.021902806	28	2.3	23.1	8.6	N	HOT	56.54594595	DSL	SodiumAz	-0.244884849815486	-0.254318364358169	-0.204133982538599	-0.178346067687712
141	RWA	37352	A37352	RWA37352		3	1	4	APR	2006	5	Y	0.05	LEADER	0.333333333	0.689720333	10.25598905	66	2.3	23.1	8.6	N	HOT	70.092	DSL	SodiumAz	0.326745921746777	0.355849637291721	0.408510281199961	0.429553087566378
142	SHI	37352	A37352	SHI37352		8	1	4	APR	2006	5	Y	0.117	LEADER	0.125	0.258645125	8.257357974	31	2.3	23.1	8.6	N	HOT	47.96410256	DSL	SodiumAz	-0.0285572907319307	-0.0604345860975988	-0.00523341878134786	0.0252430121669827
143	YES	37357	A37357	YES37357		1	2	4	APR	2006	5	Y	0.145	FOLLOWER	2	4.138321995	8.271047228	10	18.3	17.8	8.4	N	AVG	33.37241379	DSL	SodiumAz	-0.35408014955536	-0.343641790572518	-0.287345439402522	-0.346770273123289
144	SAA	37357	A37357	SAA37357		5	1	4	APR	2006	5	Y	0.075	LEADER	0.2	0.4138322	8.770704997	62	18.3	17.8	8.4	N	AVG	53.032	DSL	SodiumAz	-0.0667264231622982	0.0719132226047696	0.133826184586736	0.0399819626578419
145	SUD	37358	A37358	SUD37358		7	1	4	APR	2006	5	Y	0.095	LEADER	0.142857143	0.295594428	10.77207392	40	18.4	19.6	9	N	AVG	49.40210526	DSL	SodiumAz	-0.166245385539458	-0.0856791875333363	-0.0229480685981311	-0.121359828617781
146	MOL	37360	A37360	MOL37360		5	2	4	APR	2006	5	Y	0.054	FOLLOWER	0.4	0.827664399	10.77754962	27	18.7	22.4	9.3	N	HOT	51.82222222	DSL	SodiumAz	-0.139459652664344	-0.202845334409644	-0.151193275704199	-0.124937643429357
147	LEB	37362	A37362	LEB37362		5	2	4	APR	2006	5	Y	0.092	LEADER	0.4	0.827664399	7.785078713	65	18.7	24.5	9.9	N	HOT	55.35652174	DSL	SodiumAz	-0.169956897920768	-0.138070314723876	-0.083999645282935	-0.0564167278875214
148	GAB	37364	A37364	GAB37364		8	2	4	APR	2006	5	Y	0.11	FOLLOWER	0.25	0.517290249	10.78850103	33	20.5	22.7	9.3	N	HOT	57.38181818	DSL	SodiumAz	0.181584197505096	0.1285536976963	0.170739200291348	0.203183798110789
149	DJI	37364	A37364	DJI37364		2	1	4	APR	2006	5	Y	0.054	LEADER	0.5	1.034580499	8.789869952	91	20.5	22.7	9.3	N	HOT	77.44444444	DSL	SodiumAz	0.234654623727495	0.295784543034873	0.35048365071747	0.363818251263267
150	FRA	37364	A37364	FRA37364		8	3	4	APR	2006	5	Y	0.11	LEADER	0.375	0.775935374	8.499657769	64	20.5	22.7	9.3	N	HOT	81.03272727	DSL	SodiumAz	0.159995973329861	0.213113378686558	0.264742178855665	0.281760706858328
151	MAL	37364	A37364	MAL37364		6	1	4	APR	2006	5	Y	0.094	LEADER	0.166666667	0.344860166	10.78850103	8	20.5	22.7	9.3	N	HOT	71.10638298	DSL	SodiumAz	0.299524889653712	0.190347645830941	0.230251519616274	0.261054990447396
152	ORI	37364	A37364	ORI37364		7	2	4	APR	2006	5	Y	0.058	LEADER	0.285714286	0.591188856	8.789869952	51	20.5	22.7	9.3	N	HOT	71.02758621	DSL	SodiumAz	0.211751082734725	0.19829371792812	0.252938669821114	0.278867059483517
153	GAB	37365	A37365	GAB37365		8	2	4	APR	2006	5	Y	0.155	FOLLOWER	0.25	0.517290249	10.79123888	33	20.6	21.8	9.2	N	HOT	59.28	DSL	SodiumAz	0.214297276805609	0.161098181982523	0.203283684577571	0.235728282397012
154	FRA	37365	A37365	FRA37365		8	3	4	APR	2006	5	Y	0.114	LEADER	0.375	0.775935374	8.502395619	64	20.6	21.8	9.2	N	HOT	92.81578947	DSL	SodiumAz	0.295928225373645	0.348877035716052	0.400505835885159	0.417524363887821
155	GAR	37365	A37365	GAR37365		4	1	4	APR	2006	5	Y	0.111	LEADER	0.25	0.517290249	9.79192334	16	20.6	21.8	9.2	N	HOT	60.0972973	DSL	SodiumAz	0.0992796790568713	0.0205779319248327	0.0589275405658709	0.0913913425766948
156	RWA	37365	A37365	RWA37365		3	1	4	APR	2006	5	Y	0.087	LEADER	0.333333333	0.689720333	10.29158111	66	20.6	21.8	9.2	N	HOT	39.11724138	DSL	SodiumAz	-0.254307681488814	-0.227395701745432	-0.174735057837192	-0.153692251470774
157	SEN	37366	A37366	SEN37366		NA	NA	4	APR	2006	5	Y	0.049	BACHELOR	NA	NA	9.794661191	11	21.1	22.7	8	N	HOT	66.18367347	DSL	SodiumAz	0.221053527066328	0.105648864749702	0.150416391079926	0.206313038229335
158	DUB	37366	A37366	DUB37366		8	2	4	APR	2006	5	Y	0.085	FOLLOWER	0.25	0.517290249	9.504449008	60	21.1	22.7	8	N	HOT	71.83764706	DSL	SodiumAz	0.187099957315061	0.238406877855777	0.291588903733841	0.301933685162037
159	GAB	37366	A37366	GAB37366		8	2	4	APR	2006	5	Y	0.083	FOLLOWER	0.25	0.517290249	10.79397673	33	21.1	22.7	8	N	HOT	50.77590361	DSL	SodiumAz	0.0596157944966365	0.00624810465926062	0.0484336072543088	0.0808782050737498
160	FRA	37366	A37366	FRA37366		8	3	4	APR	2006	5	Y	0.125	LEADER	0.375	0.775935374	8.50513347	64	21.1	22.7	8	N	HOT	95.9568	DSL	SodiumAz	0.329378140166993	0.382158355433531	0.433787155602638	0.4508056836053
161	ROY	37369	A37369	ROY37369		10	2	4	APR	2006	5	Y	0.168	LEADER	0.2	0.4138322	8.06844627	28	28.9	20.7	10	N	AVG	43.99642857	DSL	SodiumAz	-0.492963782287326	-0.397835062374848	-0.339908439621005	-0.429291116264589
162	SPO	37369	A37369	SPO37369		8	1	4	APR	2006	5	Y	0.177	LEADER	0.125	0.258645125	8.590006845	61	28.9	20.7	10	N	AVG	35.04067797	DSL	SodiumAz	-0.483721452735853	-0.310356954657723	-0.24902571197555	-0.35785793737021
163	GAM	37370	A37370	GAM37370		NA	NA	4	APR	2006	5	Y	0.176	BACHELOR	NA	NA	13.2183436	3	29	21.2	8	N	AVG	35.07954545	DSL	SodiumAz	-0.160608911155977	-0.297635146469132	-0.245129276711737	-0.329424851533069
164	GAB	37370	A37370	GAB37370		8	2	4	APR	2006	5	Y	0.156	FOLLOWER	0.25	0.517290249	10.80492813	33	29	21.2	8	N	AVG	32.32307692	DSL	SodiumAz	-0.391350298256604	-0.33796401759094	-0.288036274061619	-0.370762267736649
165	FRA	37370	A37370	FRA37370		8	3	4	APR	2006	5	Y	0.119	LEADER	0.375	0.775935374	8.516084873	64	29	21.2	8	N	AVG	58.98151261	DSL	SodiumAz	-0.15662152056905	0.00291266501578935	0.0622837061191692	-0.0358683573726397
166	YES	37371	A37371	YES37371		1	2	4	APR	2006	5	Y	0.137	FOLLOWER	2	4.138321995	8.309377139	10	30.9	24.8	9.5	N	HOT	46.9270073	DSL	SodiumAz	-0.0108560846285628	-0.11020640708335	-0.0616522968476265	-0.00590653907392236
167	SAA	37371	A37371	SAA37371		5	1	4	APR	2006	5	Y	0.114	LEADER	0.2	0.4138322	8.809034908	62	30.9	24.8	9.5	N	HOT	38.12105263	DSL	SodiumAz	-0.394494905230537	-0.365643940901098	-0.311473219853405	-0.290146850287828
168	SUD	37371	A37371	SUD37371		7	1	4	APR	2006	5	Y	0.066	LEADER	0.142857143	0.295594428	10.80766598	40	30.9	24.8	9.5	N	HOT	37.32727273	DSL	SodiumAz	-0.444322457763376	-0.473376346119014	-0.418387468118082	-0.40162863664326
169	GAR	37374	A37374	GAR37374		4	1	4	APR	2006	5	Y	0.082	LEADER	0.25	0.517290249	9.816563997	16	29.9	27.2	9.8	N	HOT	52.23658537	DSL	SodiumAz	-0.0393847173119335	-0.119603820003636	-0.081254211362598	-0.0487904093517741
170	MAL	37374	A37374	MAL37374		6	1	4	APR	2006	5	Y	0.1	LEADER	0.166666667	0.344860166	10.81587953	8	29.9	27.2	9.8	N	HOT	49.992	DSL	SodiumAz	-0.0511032750398437	-0.161966469005513	-0.122062595220179	-0.0912591243890577
171	RWA	37374	A37374	RWA37374		3	1	4	APR	2006	5	Y	0.074	LEADER	0.333333333	0.689720333	10.31622177	66	29.9	27.2	9.8	N	HOT	47.44054054	DSL	SodiumAz	-0.05987650274675	-0.0344818787477701	0.0181787651604703	0.0392215715268875
172	DJI	37376	A37376	DJI37376		2	1	5	MAY	2006	4	Y	0.132	LEADER	0.5	1.034580499	8.822724162	91	29.9	24.9	11.6	N	HOT	39.30909091	DSL	SodiumAz	-0.438465259260635	-0.363245736253146	-0.327621369659636	-0.314286769113839
173	LEB	37376	A37376	LEB37376		5	2	5	MAY	2006	4	Y	0.097	LEADER	0.4	0.827664399	7.823408624	65	29.9	24.9	11.6	N	HOT	59.52989691	DSL	SodiumAz	-0.0919503945042299	-0.0463113976973872	-0.011315469345532	0.0162674480498817
174	ORI	37376	A37376	ORI37376		7	2	5	MAY	2006	4	Y	0.093	LEADER	0.285714286	0.591188856	8.822724162	51	29.9	24.9	11.6	N	HOT	72.25806452	DSL	SodiumAz	0.23391182079229	0.234544059685796	0.270114270489704	0.296042660152107
175	SHI	37376	A37376	SHI37376		8	1	5	MAY	2006	4	Y	0.124	LEADER	0.125	0.258645125	8.323066393	31	29.9	24.9	11.6	N	HOT	45.31451613	DSL	SodiumAz	-0.0783744548740151	-0.0981852872652653	-0.0620588610381003	-0.0315824300897698
176	MOL	37377	A37377	MOL37377		5	2	5	MAY	2006	4	Y	0.087	FOLLOWER	0.4	0.827664399	10.82409309	27	29.9	24.8	11.4	N	HOT	52.0137931	DSL	SodiumAz	-0.129941661913875	-0.180080715646307	-0.147503398029948	-0.121247765755105
177	DUB	37382	A37382	DUB37382		8	2	5	MAY	2006	4	Y	0.097	FOLLOWER	0.25	0.517290249	9.54825462	60	59.8	19.2	8.6	Y	AVG	55.01443299	DSL	SodiumAz	-0.0740536272607564	-0.075050801401022	-0.0201659864452051	0.0351205830169263
178	GAB	37382	A37382	GAB37382		8	2	5	MAY	2006	4	Y	0.073	FOLLOWER	0.25	0.517290249	10.83778234	33	59.8	19.2	8.6	Y	AVG	50.12054795	DSL	SodiumAz	0.0522844710076793	-0.0533873133875189	-0.00949902171471839	0.0678873641386581
179	FRA	37382	A37382	FRA37382		8	3	5	MAY	2006	4	Y	0.087	LEADER	0.375	0.775935374	8.548939083	64	59.8	19.2	8.6	Y	AVG	95.08965517	DSL	SodiumAz	0.325959752801212	0.326435873325189	0.379767462572048	0.441727778608646
180	SUD	37383	A37383	SUD37383		7	1	5	MAY	2006	4	Y	0.053	LEADER	0.142857143	0.295594428	10.84052019	40	63.3	20.7	9.6	Y	AVG	59.55849057	DSL	SodiumAz	0.0278973122452948	-0.0527862906110066	0.00390537646767797	0.0656059959764352
181	SEN	37384	A37384	SEN37384		NA	NA	5	MAY	2006	4	Y	0.109	BACHELOR	NA	NA	9.843942505	11	50.1	20	9.2	N	AVG	67.65137615	DSL	SodiumAz	0.248984123193828	0.254085844805453	0.287520870980865	0.228246926635804
182	SPO	37384	A37384	SPO37384		8	1	5	MAY	2006	4	Y	0.089	LEADER	0.125	0.258645125	8.631074606	61	50.1	20	9.2	N	AVG	34.98202247	DSL	SodiumAz	-0.479905858767337	-0.292957542093547	-0.250701040500459	-0.35953326589512
183	ORI	37387	A37387	ORI37387		7	2	5	MAY	2006	4	Y	0.072	LEADER	0.285714286	0.591188856	8.85284052	51	57.2	19.3	8.9	Y	AVG	76.275	DSL	SodiumAz	0.289867656627336	0.222926031670244	0.279273772640991	0.350143950337329
184	DJI	37388	A37388	DJI37388		2	1	5	MAY	2006	4	Y	0.086	LEADER	0.5	1.034580499	8.855578371	91	59.6	21.1	9.6	Y	AVG	58.80697674	DSL	SodiumAz	-0.0336374316179517	-0.0261603675369289	0.0302415292234208	0.0885179178031525
185	GAR	37388	A37388	GAR37388		4	1	5	MAY	2006	4	Y	0.075	LEADER	0.25	0.517290249	9.854893908	16	59.6	21.1	9.6	Y	AVG	56.664	DSL	SodiumAz	0.0472935800669294	-0.0848924272155953	-0.0448400294968048	0.0325655605479547
186	MAL	37388	A37388	MAL37388		6	1	5	MAY	2006	4	Y	0.072	LEADER	0.166666667	0.344860166	10.85420945	8	59.6	21.1	9.6	Y	AVG	69.075	DSL	SodiumAz	0.277548931176205	0.114718832065499	0.156325494928585	0.232070753793642
187	RWA	37388	A37388	RWA37388		3	1	5	MAY	2006	4	Y	0.086	LEADER	0.333333333	0.689720333	10.35455168	66	59.6	21.1	9.6	Y	AVG	52.52790698	DSL	SodiumAz	0.0473132657567295	0.0207409852264666	0.0751044182124594	0.141089012612812
188	SHI	37388	A37388	SHI37388		8	1	5	MAY	2006	4	Y	0.079	LEADER	0.125	0.258645125	8.355920602	31	59.6	21.1	9.6	Y	AVG	53.99240506	DSL	SodiumAz	0.0988646499586747	0.0113113586409588	0.068215315034962	0.143633534017228
189	MOL	37391	A37391	MOL37391		5	2	5	MAY	2006	4	Y	0.095	FOLLOWER	0.4	0.827664399	10.862423	27	62.9	19.4	8.8	Y	AVG	61.42105263	DSL	SodiumAz	0.038662386664952	-0.0795563160841057	-0.0262014683009077	0.04499595200787
190	LEB	37391	A37391	LEB37391		5	2	5	MAY	2006	4	Y	0.108	LEADER	0.4	0.827664399	7.864476386	65	62.9	19.4	8.8	Y	AVG	71.99444444	DSL	SodiumAz	0.100688831500642	0.0780795841534108	0.133853042672104	0.206377748101453
191	ROY	37391	A37391	ROY37391		10	2	5	MAY	2006	4	Y	0.083	LEADER	0.2	0.4138322	8.128678987	28	62.9	19.4	8.8	Y	AVG	76.39518072	DSL	SodiumAz	0.0655184585170732	-9.683720526521e-05	0.0517903336920567	0.12252003657688
192	RWA	37391	A37391	RWA37391		3	1	5	MAY	2006	4	Y	0.049	LEADER	0.333333333	0.689720333	10.36276523	66	62.9	19.4	8.8	Y	AVG	70.49387755	DSL	SodiumAz	0.34200032369171	0.314922258118577	0.36928569110457	0.435270285504923
193	SPO	37391	A37391	SPO37391		8	1	5	MAY	2006	4	Y	0.109	LEADER	0.125	0.258645125	8.650239562	61	62.9	19.4	8.8	Y	AVG	50.81284404	DSL	SodiumAz	-0.105410821052824	-0.0927903386095097	-0.0374985477838563	0.0137816063498897
194	RWA	37392	A37392	RWA37392		3	1	5	MAY	2006	4	Y	0.095	LEADER	0.333333333	0.689720333	10.36550308	66	64.4	18.7	8.2	Y	AVG	31.35789474	DSL	SodiumAz	-0.467890882865271	-0.495137543452693	-0.4407741104667	-0.374789516066348
195	DUB	37393	A37393	DUB37393		8	2	5	MAY	2006	4	Y	0.097	FOLLOWER	0.25	0.517290249	9.578370979	60	64.4	18.1	8.1	Y	AVG	64.8	DSL	SodiumAz	0.0915109530019844	0.0886592331503167	0.143544048106134	0.198830617568265
196	GAB	37393	A37393	GAB37393		8	2	5	MAY	2006	4	Y	0.109	FOLLOWER	0.25	0.517290249	10.8678987	33	64.4	18.1	8.1	Y	AVG	48.57798165	DSL	SodiumAz	0.0228783298292177	-0.0846480003389622	-0.0407597086661617	0.0366266771872148
197	FRA	37393	A37393	FRA37393		8	3	5	MAY	2006	4	Y	0.093	LEADER	0.375	0.775935374	8.579055441	64	64.4	18.1	8.1	Y	AVG	91.57419355	DSL	SodiumAz	0.290143615443532	0.288765190317687	0.342096779564546	0.404057095601144
198	GAR	37397	A37397	GAR37397		4	1	5	MAY	2006	4	Y	0.076	LEADER	0.25	0.517290249	9.879534565	16	78.2	19.8	8.8	Y	AVG	77.59736842	DSL	SodiumAz	0.363205361676014	0.229501998833825	0.269554396552616	0.346959986597375
199	GAR	37397	A37397	GAR37397		4	1	5	MAY	2006	4	Y	0.084	LEADER	0.25	0.517290249	9.879534565	16	78.2	19.8	8.8	Y	AVG	77.59736842	DSL	SodiumAz	0.363205361676014	0.229501998833825	0.269554396552616	0.346959986597375
200	ASI	37398	A37398	ASI37398		NA	NA	5	MAY	2006	4	Y	0.0614	BACHELOR	NA	NA	9.72073922	2	72.6	19.9	8.1	Y	AVG	143.4723127	DSL	SodiumAz	0.765442007555438	0.659142047154089	0.69489951178996	0.760690052506088
201	BUZ	37398	A37398	BUZ37398		NA	NA	5	MAY	2006	4	Y	0.0805	BACHELOR	NA	NA	7.724845996	29	72.6	19.9	8.1	Y	AVG	104.7726708	DSL	SodiumAz	0.525217963153333	0.510820512788008	0.563816098740656	0.626703781420177
202	BUZ	37399	A37399	BUZ37399		NA	NA	5	MAY	2006	4	Y	0.058	BACHELOR	NA	NA	7.727583847	29	72.5	17.9	7.7	Y	AVG	159.7344828	DSL	SodiumAz	0.947106549426589	0.932540503985395	0.985536089938043	1.04842377261756
203	DUB	37406	A37406	DUB37406		8	2	5	MAY	2006	4	Y	0.0752	FOLLOWER	0.25	0.517290249	9.613963039	60	128.9	18.3	9.1	Y	AVG	102.5106383	DSL	SodiumAz	0.552363666930831	0.547320211277602	0.602205026233419	0.65749159569555
204	GAB	37406	A37406	GAB37406		8	2	5	MAY	2006	4	Y	0.0717	FOLLOWER	0.25	0.517290249	10.90349076	33	128.9	18.3	9.1	Y	AVG	45.25523013	DSL	SodiumAz	-0.0457820636970934	-0.155500129666835	-0.111611837994034	-0.0342254521406575
205	YAH	37407	A37407	YAH37407		6	1	6	JUN	2006	2	Y	0.0435	LEADER	0.166666667	0.344860166	8.996577687	29	141.3	17.2	9.4	Y	AVG	105.8344828	DSL	SodiumAz	0.766322606013038	0.756655296692367	0.780203923060179	0.821173867694735
206	MOL	37411	A37411	MOL37411		5	2	6	JUN	2006	2	Y	0.069	FOLLOWER	0.4	0.827664399	10.91718001	27	115.7	20.9	8.2	Y	AVG	63.80139946	DSL	SodiumAz	0.0859807528954324	-0.00338436178045232	0.0118210038245747	0.0830184241333525
207	LEB	37411	A37411	LEB37411		5	2	6	JUN	2006	2	Y	0.052	LEADER	0.4	0.827664399	7.919233402	65	115.7	20.9	8.2	Y	AVG	66.36302602	DSL	SodiumAz	0.0285358348345142	0.0347801751909804	0.052404151531503	0.124928856960852
208	RWA	37411	A37411	RWA37411		3	1	6	JUN	2006	2	Y	0.071	LEADER	0.333333333	0.689720333	10.41752225	66	115.7	20.9	8.2	Y	AVG	48.05373828	DSL	SodiumAz	-0.0319097121902781	-0.0301341903060308	-0.013920239498209	0.0520643549021438
209	SHI	37411	A37411	SHI37411		8	1	6	JUN	2006	2	Y	0.042	LEADER	0.125	0.258645125	8.41889117	31	115.7	20.9	8.2	Y	AVG	54.51689159	DSL	SodiumAz	0.118333531043369	0.0591280422633216	0.0778825164791539	0.15330073546142
210	ROY	37412	A37412	ROY37412		10	2	6	JUN	2006	2	Y	0.076	LEADER	0.2	0.4138322	8.186173854	28	118.6	17.9	9.8	Y	AVG	67.42789475	DSL	SodiumAz	-0.0498778655417089	-0.0868081686362192	-0.0730704799170683	-0.002340777032245
211	SPO	37412	A37412	SPO37412		8	1	6	JUN	2006	2	Y	0.063	LEADER	0.125	0.258645125	8.707734428	61	118.6	17.9	9.8	Y	AVG	60.01542036	DSL	SodiumAz	0.0705060455776412	0.111811520710361	0.128953829357844	0.18023398349159
212	GAB	37413	A37413	GAB37413		8	2	6	JUN	2006	2	Y	0.078	FOLLOWER	0.25	0.517290249	10.92265572	33	118	17.9	9.2	Y	AVG	55.89430406	DSL	SodiumAz	0.172466328571416	0.0937935858606154	0.0995323953552449	0.176918781208621
213	FRA	37413	A37413	FRA37413		8	3	6	JUN	2006	2	Y	0.069	LEADER	0.375	0.775935374	8.633812457	64	118	17.9	9.2	Y	AVG	67.5920494	DSL	SodiumAz	-0.00421962855928992	0.0232555340185616	0.03843764108725	0.100397957123848
214	SUD	37413	A37413	SUD37413		7	1	6	JUN	2006	2	Y	0.05	LEADER	0.142857143	0.295594428	10.92265572	40	118	17.9	9.2	Y	AVG	76.54963307	DSL	SodiumAz	0.289859622000073	0.236343655842459	0.254885840742973	0.31658646025173
215	DJI	37415	A37415	DJI37415		2	1	6	JUN	2006	2	Y	0.049	LEADER	0.5	1.034580499	8.929500342	91	110.9	16.6	7.9	Y	AVG	68.40828799	DSL	SodiumAz	0.128072115090172	0.163222601466966	0.181475016049145	0.239751404628877
216	ORI	37415	A37415	ORI37415		7	2	6	JUN	2006	2	Y	0.075	LEADER	0.285714286	0.591188856	8.929500342	51	110.9	16.6	7.9	Y	AVG	60.85245221	DSL	SodiumAz	0.074619198864891	0.0351824011277015	0.0533806599202773	0.124250837616616
217	DUB	37418	A37418	DUB37418		8	2	6	JUN	2006	2	Y	0.064	FOLLOWER	0.25	0.517290249	9.646817248	60	114.8	18.9	9.1	Y	AVG	79.52454192	DSL	SodiumAz	0.30640989679184	0.331568789387682	0.348304122165328	0.40359069162746
218	GAR	37421	A37421	GAR37421		5	2	6	JUN	2006	2	Y	0.064	FOLLOWER	0.4	0.827664399	9.945242984	16	161.5	15.6	7.4	Y	AVG	91.48001595	DSL	SodiumAz	0.537762665401258	0.432238510020869	0.434141425561489	0.511547015606248
219	GAR	37421	A37421	GAR37421		5	2	6	JUN	2006	2	Y	0.083	FOLLOWER	0.4	0.827664399	9.945242984	16	161.5	15.6	7.4	Y	AVG	91.48001595	DSL	SodiumAz	0.537762665401258	0.432238510020869	0.434141425561489	0.511547015606248
220	WAY	37421	A37421	WAY37421		5	2	6	JUN	2006	2	Y	0.075	LEADER	0.4	0.827664399	7.497604381	59	161.5	15.6	7.4	Y	AVG	144.2001023	DSL	SodiumAz	0.969817421602317	1.00052064051421	1.02087112461578	1.07954085629462
221	WAY	37421	A37421	WAY37421		5	2	6	JUN	2006	2	Y	0.052	LEADER	0.4	0.827664399	7.497604381	59	161.5	15.6	7.4	Y	AVG	144.2001023	DSL	SodiumAz	0.969817421602317	1.00052064051421	1.02087112461578	1.07954085629462
222	YAH	37422	A37422	YAH37422		6	1	6	JUN	2006	2	Y	0.055	LEADER	0.166666667	0.344860166	9.037645448	29	169.3	18.1	8.8	Y	AVG	62.56363636	DSL	SodiumAz	0.243159361703627	0.230963126491237	0.254511752859048	0.295481697493604
223	DJI	37433	A37433	DJI37433		2	1	6	JUN	2006	2	Y	0.036	LEADER	0.5	1.034580499	8.978781656	91	221.5	17.6	8.8	Y	AVG	78.78543068	DSL	SodiumAz	0.272340929398857	0.304456704656324	0.322709119238502	0.380985507818234
224	ORI	37433	A37433	ORI37433		7	2	6	JUN	2006	2	Y	0.051	LEADER	0.285714286	0.591188856	8.978781656	51	221.5	17.6	8.8	Y	AVG	76.24402128	DSL	SodiumAz	0.303140795072917	0.260669286216399	0.278867545008975	0.349737722705313
225	SUD	37441	A37441	SUD37441		7	1	7	JUL	2006	1	N	0.098	LEADER	0.142857143	0.295594428	10.99931554	40	257.8	16.4	8.3	Y	AVG	47.5583947	DSL	SodiumAz	-0.178438730422018	-0.220562613723953	-0.221095169912524	-0.159394550403767
226	MOL	37442	A37442	MOL37442		5	2	7	JUL	2006	1	N	0.065	FOLLOWER	0.4	0.827664399	11.00205339	27	270.6	17.2	8.1	Y	AVG	68.38470699	DSL	SodiumAz	0.163543289180387	0.0850644717015179	0.0811950962174599	0.152392516526238
227	LEB	37442	A37442	LEB37442		5	2	7	JUL	2006	1	N	0.07	LEADER	0.4	0.827664399	8.004106776	65	270.6	17.2	8.1	Y	AVG	75.80147569	DSL	SodiumAz	0.169701974678865	0.186832612601823	0.185381847853261	0.25790655328261
228	DUB	37447	A37447	DUB37447		8	2	7	JUL	2006	1	N	0.065	FOLLOWER	0.25	0.517290249	9.726214921	60	320.4	13.8	9.8	Y	AVG	70.11692308	DSL	SodiumAz	0.188359651121283	0.224742031373776	0.222402623062337	0.277689192524468
229	GAB	37447	A37447	GAB37447		8	2	7	JUL	2006	1	N	0.056	FOLLOWER	0.25	0.517290249	11.01574264	33	320.4	13.8	9.8	Y	AVG	93.8523478	DSL	SodiumAz	0.699420856326447	0.631128626385586	0.617792694791131	0.695179080644507
230	DJI	37447	A37447	DJI37447		2	1	7	JUL	2006	1	N	0.088	LEADER	0.5	1.034580499	9.017111567	91	320.4	13.8	9.8	Y	AVG	40.31423846	DSL	SodiumAz	-0.392360114828591	-0.346491925961174	-0.34731425246808	-0.289037863888348
231	FRA	37447	A37447	FRA37447		8	3	7	JUL	2006	1	N	0.091	LEADER	0.375	0.775935374	8.726899384	64	320.4	13.8	9.8	Y	AVG	87.35989481	DSL	SodiumAz	0.261020544382796	0.298876219299532	0.294983585279136	0.356943901315733
232	ORI	37447	A37447	ORI37447		7	2	7	JUL	2006	1	N	0.073	LEADER	0.285714286	0.591188856	9.017111567	51	320.4	13.8	9.8	Y	AVG	41.21112489	DSL	SodiumAz	-0.306767638910515	-0.335486734157082	-0.336363216453591	-0.265493038757253
233	RWA	37448	A37448	RWA37448		3	1	7	JUL	2006	1	N	0.065	LEADER	0.333333333	0.689720333	10.51882272	66	325.8	13.4	9.4	Y	AVG	46.58037844	DSL	SodiumAz	-0.05385024207005	-0.0421999924587326	-0.0450607827399958	0.020923811660357
234	YAH	37449	A37449	YAH37449		6	1	7	JUL	2006	1	N	0.059	LEADER	0.166666667	0.344860166	9.11156742	29	324.6	13	7.3	Y	AVG	55.02007748	DSL	SodiumAz	0.122187368249647	0.121551810784066	0.126025696062793	0.166995640697349
235	ROY	37450	A37450	ROY37450		10	2	7	JUL	2006	1	N	0.08	LEADER	0.2	0.4138322	8.290212183	28	333.6	14.8	7.3	Y	AVG	83.4553646	DSL	SodiumAz	0.17274387563857	0.145519704702626	0.140182652332692	0.210912355217515
236	WAY	37453	A37453	WAY37453		5	2	7	JUL	2006	1	N	0.066	LEADER	0.4	0.827664399	7.585215606	59	382.7	18.4	8.2	Y	AVG	70.34130726	DSL	SodiumAz	0.260331737665447	0.301752659067966	0.303028402080452	0.361698133759293
237	SPO	37454	A37454	SPO37454		8	1	7	JUL	2006	1	N	0.078	LEADER	0.125	0.258645125	8.822724162	61	363.7	15.1	10.3	Y	AVG	56.43206374	DSL	SodiumAz	0.0189850026655503	0.0693222295917808	0.0673897971501782	0.118669951283924
238	SAA	37456	A37456	SAA37456		5	1	7	JUL	2006	1	N	0.041	LEADER	0.2	0.4138322	9.041752225	62	331.6	18.2	8.1	Y	AVG	81.39596324	DSL	SodiumAz	0.390242649655907	0.403494693393645	0.402143980251836	0.468412137851348
239	WAY	37466	A37466	WAY37466		5	2	7	JUL	2006	1	N	0.053	LEADER	0.4	0.827664399	7.620807666	59	310.1	12.8	8.7	Y	AVG	83.40584701	DSL	SodiumAz	0.432882676661219	0.472111862262177	0.473387605274662	0.532057336953503
240	MOL	37468	A37468	MOL37468		5	2	8	AUG	2006	0	N	0.068	FOLLOWER	0.4	0.827664399	11.07323751	27	306.1	12.9	7.1	Y	AVG	84.58452647	DSL	SodiumAz	0.383490887410096	0.316741342815486	0.293797226242343	0.36499464655112
241	LEB	37468	A37468	LEB37468		5	2	8	AUG	2006	0	N	0.061	LEADER	0.4	0.827664399	8.075290897	65	306.1	12.9	7.1	Y	AVG	69.17872101	DSL	SodiumAz	0.0856229977610008	0.114482908506639	0.0939574026689911	0.16648210809834
242	ROY	37468	A37468	ROY37468		10	2	8	AUG	2006	0	N	0.041	LEADER	0.2	0.4138322	8.339493498	28	306.1	12.9	7.1	Y	AVG	71.95959711	DSL	SodiumAz	0.0305334604405898	0.01638732281112	-0.00802447064789913	0.0627052322369241
243	SHI	37468	A37468	SHI37468		8	1	8	AUG	2006	0	N	0.043	LEADER	0.125	0.258645125	8.574948665	31	306.1	12.9	7.1	Y	AVG	81.76539557	DSL	SodiumAz	0.539210968814385	0.502621050423508	0.48322604246117	0.558644261443436
244	DJI	37480	A37480	DJI37480		2	1	8	AUG	2006	0	N	0.042	LEADER	0.5	1.034580499	9.107460643	91	198.4	11.4	6.2	Y	AVG	80.64664044	DSL	SodiumAz	0.309537948289384	0.365955244571555	0.346058176975563	0.404334565555295
245	DUB	37481	A37481	DUB37481		8	2	8	AUG	2006	0	N	0.064	FOLLOWER	0.25	0.517290249	9.819301848	60	182.5	17.9	7.6	Y	AVG	69.36637668	DSL	SodiumAz	0.186291965789644	0.233054858381021	0.211640708980497	0.266927278442628
246	GAB	37481	A37481	GAB37481		8	2	8	AUG	2006	0	N	0.044	FOLLOWER	0.25	0.517290249	11.10882957	33	182.5	17.9	7.6	Y	AVG	95.52272727	DSL	SodiumAz	0.725756507084363	0.667844789297649	0.635434116614108	0.712820502467485
247	FRA	37481	A37481	FRA37481		8	3	8	AUG	2006	0	N	0.054	LEADER	0.375	0.775935374	8.819986311	64	182.5	17.9	7.6	Y	AVG	70.44346192	DSL	SodiumAz	0.0544888947309659	0.102725081986586	0.0797577068771043	0.141718022913702
248	RWA	37481	A37481	RWA37481		3	1	8	AUG	2006	0	N	0.073	LEADER	0.333333333	0.689720333	10.6091718	66	182.5	17.9	7.6	Y	AVG	82.64245133	DSL	SodiumAz	0.528019490036014	0.550218846815768	0.52828331544542	0.594267909845772
249	SUD	37481	A37481	SUD37481		7	1	8	AUG	2006	0	N	0.062	LEADER	0.142857143	0.295594428	11.10882957	40	182.5	17.9	7.6	Y	AVG	179.8755124	DSL	SodiumAz	1.16157376434801	1.12881882311448	1.10921152583682	1.17091214534558
250	ORI	37482	A37482	ORI37482		7	2	8	AUG	2006	0	N	0.071	LEADER	0.285714286	0.591188856	9.112936345	51	195.5	12.8	7.7	Y	AVG	64.12433183	DSL	SodiumAz	0.144210827038982	0.125703649055431	0.105752425669837	0.176622603366175
251	SPO	37482	A37482	SPO37482		8	1	8	AUG	2006	0	N	0.045	LEADER	0.125	0.258645125	8.899383984	61	195.5	12.8	7.7	Y	AVG	52.22878137	DSL	SodiumAz	-0.0507361317890305	0.0109931778697203	-0.0100139956609673	0.0412661584727787
252	SAA	37484	A37484	SAA37484		5	1	8	AUG	2006	0	N	0.055	LEADER	0.2	0.4138322	9.118412047	62	217.4	14.7	7.8	Y	AVG	142.3854545	DSL	SodiumAz	0.957137476275388	0.981781602745647	0.961356148514753	1.02762430611427
253	WAY	37486	A37486	WAY37486		5	2	8	AUG	2006	0	N	0.053	LEADER	0.4	0.827664399	7.675564682	59	262.5	17.1	7	Y	AVG	108.5433962	DSL	SodiumAz	0.702648217585971	0.754618246403243	0.736819248326643	0.795488980005485
254	BUZ	37498	A37498	BUZ37498		NA	NA	8	AUG	2006	0	N	0.054	BACHELOR	NA	NA	7.998631075	29	205.2	0	0	Y	COLD	70.78888889	DSL	SodiumAz	0.161834544585702	0.154498182058222	0.139794977565169	0.234612870151977
255	RWA	37499	A37499	RWA37499		3	1	9	SEP	2006	0	N	0.052	LEADER	0.333333333	0.689720333	10.65845311	66	176.2	16.4	7.3	Y	AVG	109.1769231	DSL	SodiumAz	0.809500427838505	0.828665073745248	0.8067295423749	0.872714136775253
256	MOL	37500	A37500	MOL37500		5	2	9	SEP	2006	0	N	0.035	FOLLOWER	0.4	0.827664399	11.16084873	27	240.2	16.3	7.7	Y	AVG	124.7485714	DSL	SodiumAz	0.777434864323949	0.705290278040477	0.682346161467334	0.753543581776111
257	DJI	37500	A37500	DJI37500		2	1	9	SEP	2006	0	N	0.04	LEADER	0.5	1.034580499	9.162217659	91	240.2	16.3	7.7	Y	AVG	80.05029551	DSL	SodiumAz	0.305487832905186	0.358533227916291	0.338636160320299	0.396912548900031
258	LEB	37500	A37500	LEB37500		5	2	9	SEP	2006	0	N	0.041	LEADER	0.4	0.827664399	8.162902122	65	240.2	16.3	7.7	Y	AVG	116.2097561	DSL	SodiumAz	0.609721524723303	0.633186393472181	0.612660887634534	0.685185593063883
259	WAY	37500	A37500	WAY37500		5	2	9	SEP	2006	0	N	0.049	LEADER	0.4	0.827664399	7.713894593	59	240.2	16.3	7.7	Y	AVG	63.96734694	DSL	SodiumAz	0.176231239569391	0.225840937509232	0.208041939432633	0.266711671111474
260	DUB	37502	A37502	DUB37502		8	2	9	SEP	2006	0	N	0.053	FOLLOWER	0.25	0.517290249	9.876796715	60	243.6	13.7	7.5	Y	AVG	88.47169811	DSL	SodiumAz	0.433112903405196	0.476335299649638	0.454921150249114	0.510207719711246
261	GAB	37502	A37502	GAB37502		8	2	9	SEP	2006	0	N	0.068	FOLLOWER	0.25	0.517290249	11.16632444	33	243.6	13.7	7.5	Y	AVG	99.43235294	DSL	SodiumAz	0.769410345556152	0.707958131237764	0.675547458554223	0.7529338444076
262	FRA	37502	A37502	FRA37502		8	3	9	SEP	2006	0	N	0.062	LEADER	0.375	0.775935374	8.877481177	64	243.6	13.7	7.5	Y	AVG	99.9483871	DSL	SodiumAz	0.40787288526814	0.452568576238404	0.429601201128922	0.49156151716552
263	SUD	37502	A37502	SUD37502		7	1	9	SEP	2006	0	N	0.055	LEADER	0.142857143	0.295594428	11.16632444	40	243.6	13.7	7.5	Y	AVG	80.91272727	DSL	SodiumAz	0.366220379735704	0.329924941970503	0.310317644692846	0.372018264201603
264	YAH	37502	A37502	YAH37502		6	1	9	SEP	2006	0	N	0.048	LEADER	0.166666667	0.344860166	9.256673511	29	243.6	13.7	7.5	Y	AVG	90.6375	DSL	SodiumAz	0.633254774120546	0.639796422860231	0.625195567049873	0.666165511684429
265	SAA	37503	A37503	SAA37503		5	1	9	SEP	2006	0	N	0.061	LEADER	0.2	0.4138322	9.170431211	62	245.2	17.8	7.5	Y	AVG	93.82622951	DSL	SodiumAz	0.543247383238619	0.56468820357526	0.544262749344365	0.610530906943878
266	YEL	37503	A37503	YEL37503		4	1	9	SEP	2006	0	N	0.044	LEADER	0.25	0.517290249	7.029431896	73	245.2	17.8	7.5	Y	AVG	75.66818182	DSL	SodiumAz	0.451062336440076	0.518230609366817	0.498759527769053	0.566222605027163
267	ORI	37507	A37507	ORI37507		7	2	9	SEP	2006	0	N	0.057	LEADER	0.285714286	0.591188856	9.181382615	51	299.8	17.5	7.2	Y	AVG	152.8315789	DSL	SodiumAz	1.01693834356945	0.994216288997061	0.974265065611466	1.0451352433078
268	ROY	37516	A37516	ROY37516		10	2	9	SEP	2006	0	N	0.057	LEADER	0.2	0.4138322	8.470910335	28	222.7	16.6	8.1	Y	AVG	115.6421053	DSL	SodiumAz	0.513021335763783	0.490782635169965	0.466370841710946	0.537100544595769
269	SPO	37517	A37517	SPO37517		8	1	9	SEP	2006	0	N	0.064	LEADER	0.125	0.258645125	8.995208761	61	221.3	17.6	8.1	Y	AVG	82.3875	DSL	SodiumAz	0.41096471156969	0.466793194065654	0.445786020534967	0.497066174668713
270	WAY	37519	A37519	WAY37519		5	2	9	SEP	2006	0	N	0.038	LEADER	0.4	0.827664399	7.765913758	59	202.8	19.2	8	Y	AVG	106.4526316	DSL	SodiumAz	0.68876190916519	0.735168300909835	0.717369302833236	0.776039034512077
271	YEL	37519	A37519	YEL37519		4	1	9	SEP	2006	0	N	0.043	LEADER	0.25	0.517290249	7.073237509	73	202.8	19.2	8	Y	AVG	102.6418605	DSL	SodiumAz	0.758647951408083	0.823118703305656	0.803647621707892	0.871110698966002
272	MOL	37534	A37534	MOL37534		5	2	10	OCT	2006	0	N	0.049	FOLLOWER	0.4	0.827664399	11.25393566	27	122.1	0	0	Y	COLD	79.46938776	DSL	SodiumAz	0.332238701677685	0.21383149924305	0.199487556580548	0.302615186796613
273	LEB	37534	A37534	LEB37534		5	2	10	OCT	2006	0	N	0.029	LEADER	0.4	0.827664399	8.255989049	65	122.1	0	0	Y	COLD	127.7793103	DSL	SodiumAz	0.710361594027225	0.687563846809679	0.675638514882673	0.780093430219309
274	ROY	37534	A37534	ROY37534		10	2	10	OCT	2006	0	N	0.059	LEADER	0.2	0.4138322	8.52019165	28	122.1	0	0	Y	COLD	87.41694915	DSL	SodiumAz	0.236245114385686	0.170441318793032	0.154629699244654	0.257289612036764
275	SPO	37534	A37534	SPO37534		8	1	10	OCT	2006	0	N	0.058	LEADER	0.125	0.258645125	9.041752225	61	122.1	0	0	Y	COLD	73.95517241	DSL	SodiumAz	0.305856232699043	0.31828821527204	0.305881215651993	0.389091579693027
276	GAB	37535	A37535	GAB37535		8	2	10	OCT	2006	0	N	0.041	FOLLOWER	0.25	0.517290249	11.25667351	33	89.1	17.6	8.4	Y	AVG	54.11707317	DSL	SodiumAz	0.166646160724135	0.099630309702595	0.0672196370190545	0.144606022872431
277	SUD	37535	A37535	SUD37535		7	1	10	OCT	2006	0	N	0.058	LEADER	0.142857143	0.295594428	11.25667351	40	89.1	17.6	8.4	Y	AVG	60.58965517	DSL	SodiumAz	0.0825370554719997	0.0406779810036468	0.0210706837259904	0.0827713032347477
278	ORI	37537	A37537	ORI37537		7	2	10	OCT	2006	0	N	0.038	LEADER	0.285714286	0.591188856	9.263518138	51	66.3	17.6	8.2	Y	AVG	125.7631579	DSL	SodiumAz	0.827060110734879	0.799280204317474	0.77932898093188	0.850199158628218
279	YEL	37537	A37537	YEL37537		4	1	10	OCT	2006	0	N	0.05	LEADER	0.25	0.517290249	7.122518823	73	66.3	17.6	8.2	Y	AVG	73.416	DSL	SodiumAz	0.426578711439606	0.488014752217851	0.468543670620087	0.536006747878197
280	DUB	37538	A37538	DUB37538		8	2	10	OCT	2006	0	N	0.05	FOLLOWER	0.25	0.517290249	9.975359343	60	55.9	18.2	7.7	Y	AVG	45.852	DSL	SodiumAz	-0.218081561604594	-0.180928587598808	-0.202342736999332	-0.1470561675372
281	FRA	37538	A37538	FRA37538		8	3	10	OCT	2006	0	N	0.049	LEADER	0.375	0.775935374	8.976043806	64	55.9	18.2	7.7	Y	AVG	64.11428571	DSL	SodiumAz	-0.0300444110929678	0.00858185757706131	-0.0143855175324203	0.0475747985041775
282	SAA	37538	A37538	SAA37538		5	1	10	OCT	2006	0	N	0.039	LEADER	0.2	0.4138322	9.266255989	62	55.9	18.2	7.7	Y	AVG	61.70769231	DSL	SodiumAz	0.130112357149673	0.145652350261947	0.125226896031053	0.191495053630565
283	YAH	37538	A37538	YAH37538		6	1	10	OCT	2006	0	N	0.041	LEADER	0.166666667	0.344860166	9.35523614	29	55.9	18.2	7.7	Y	AVG	75.87804878	DSL	SodiumAz	0.46158359190997	0.46205581834942	0.447454962539061	0.488424907173617
284	DJI	37544	A37544	DJI37544		2	1	10	OCT	2006	0	N	0.052	LEADER	0.5	1.034580499	9.282683094	91	84.9	0	0	Y	COLD	70.92692308	DSL	SodiumAz	0.191900979288509	0.196997807697656	0.185700914012306	0.275907512499324
285	DJI	37560	A37560	DJI37560		2	1	11	NOV	2006	0	N	0.049	LEADER	0.5	1.034580499	9.326488706	91	95.8	16.8	6.3	Y	AVG	76.88571429	DSL	SodiumAz	0.275268494946359	0.318198186205844	0.298301118609853	0.356577507189585
286	SUD	37560	A37560	SUD37560		7	1	11	NOV	2006	0	N	0.051	LEADER	0.142857143	0.295594428	11.32511978	40	95.8	16.8	6.3	Y	AVG	87.43529412	DSL	SodiumAz	0.453526784353567	0.407452833296381	0.387845536018725	0.449546155527482
287	DUB	37561	A37561	DUB37561		8	2	11	NOV	2006	0	N	0.074	FOLLOWER	0.25	0.517290249	10.03832991	60	95.8	17.2	6.2	Y	AVG	84.47837838	DSL	SodiumAz	0.396872930979377	0.430148218609648	0.408734069209124	0.464020638671255
288	GAB	37561	A37561	GAB37561		8	2	11	NOV	2006	0	N	0.062	FOLLOWER	0.25	0.517290249	11.32785763	33	95.8	17.2	6.2	Y	AVG	44.64193548	DSL	SodiumAz	-0.021446414475967	-0.092845737100629	-0.12525640978417	-0.047870023930793
289	FRA	37561	A37561	FRA37561		8	3	11	NOV	2006	0	N	0.054	LEADER	0.375	0.775935374	9.039014374	64	95.8	17.2	6.2	Y	AVG	74.06666667	DSL	SodiumAz	0.118131658840223	0.152880241073158	0.129912865963676	0.191873182000274
290	ORI	37561	A37561	ORI37561		7	2	11	NOV	2006	0	N	0.054	LEADER	0.285714286	0.591188856	9.329226557	51	95.8	17.2	6.2	Y	AVG	78.41111111	DSL	SodiumAz	0.358671594010615	0.326845406080247	0.306894182694653	0.377764360390991
291	RWA	37561	A37561	RWA37561		3	1	11	NOV	2006	0	N	0.055	LEADER	0.333333333	0.689720333	10.82819986	66	95.8	17.2	6.2	Y	AVG	57.01090909	DSL	SodiumAz	0.170226244814546	0.178937996756352	0.157002465386003	0.222987059786356
292	SAA	37561	A37561	SAA37561		5	1	11	NOV	2006	0	N	0.072	LEADER	0.2	0.4138322	9.329226557	62	95.8	17.2	6.2	Y	AVG	50.23333333	DSL	SodiumAz	-0.0717397354270632	-0.060077428751883	-0.0805028829827776	-0.0142347253832651
293	WAY	37561	A37561	WAY37561		5	2	11	NOV	2006	0	N	0.063	LEADER	0.4	0.827664399	7.880903491	59	95.8	17.2	6.2	Y	AVG	50.79047619	DSL	SodiumAz	-0.0441483502682094	-0.00482295115585618	-0.0226219492324558	0.0360477824463854
294	YAH	37561	A37561	YAH37561		6	1	11	NOV	2006	0	N	0.06	LEADER	0.166666667	0.344860166	9.418206708	29	95.8	17.2	6.2	Y	AVG	45.13	DSL	SodiumAz	-0.0541189380009262	-0.05752439799857	-0.0721252538089288	-0.0311553091743728
295	YEL	37561	A37561	YEL37561		4	1	11	NOV	2006	0	N	0.049	LEADER	0.25	0.517290249	7.188227242	73	95.8	17.2	6.2	Y	AVG	53.49795918	DSL	SodiumAz	0.114126604442011	0.171516363707292	0.152045282109528	0.219508359367638
296	MOL	37562	A37562	MOL37562		5	2	11	NOV	2006	0	N	0.08	FOLLOWER	0.4	0.827664399	11.33059548	27	95.8	18.5	6.6	Y	AVG	61.665	DSL	SodiumAz	0.0833039844441883	0.000706504195778557	-0.0222376123773644	0.0489598079314133
297	LEB	37562	A37562	LEB37562		5	2	11	NOV	2006	0	N	0.057	LEADER	0.4	0.827664399	8.332648871	65	95.8	18.5	6.6	Y	AVG	66.66315789	DSL	SodiumAz	0.0644300630255925	0.0774420378711138	0.0569165320334664	0.129441237462816
298	ROY	37562	A37562	ROY37562		10	2	11	NOV	2006	0	N	0.058	LEADER	0.2	0.4138322	8.596851472	28	95.8	18.5	6.6	Y	AVG	73.60344828	DSL	SodiumAz	0.0689684623467013	0.038974388817115	0.0145625953580959	0.0852922982429192
299	SHI	37620	A37620	SHI37620		8	1	12	DEC	2006	0	N	0.066	LEADER	0.125	0.258645125	8.991101985	31	1.6	14.6	6.2	N	AVG	45.60909091	DSL	SodiumAz	-0.0189096399739936	0.0920216608345248	0.0595913636396221	-0.0251027969065185
300	WAY	37620	A37620	WAY37620		5	2	12	DEC	2006	0	N	0.072	LEADER	0.4	0.827664399	8.042436687	59	1.6	14.6	6.2	N	AVG	89.425	DSL	SodiumAz	0.531490183118919	0.734016142316493	0.703181855007329	0.601739207157763
301	YAH	37620	A37620	YAH37620		6	1	12	DEC	2006	0	N	0.042	LEADER	0.166666667	0.344860166	9.579739904	29	1.6	14.6	6.2	N	AVG	57.12857143	DSL	SodiumAz	0.19158532365838	0.351380423745957	0.323744278703034	0.204601843809183
302	DJI	37622	A37622	DJI37622		2	1	1	JAN	2007	0	N	0.044	LEADER	0.5	1.034580499	9.496235455	91	1.5	14.6	5.9	N	COLD	96.24545455	DSL	SodiumAz	0.510303046154675	0.675397128453845	0.65106494553593	0.581159164494542
303	SAA	37622	A37622	SAA37622		5	1	1	JAN	2007	0	N	0.069	LEADER	0.2	0.4138322	9.496235455	62	1.5	14.6	5.9	N	COLD	72.36521739	DSL	SodiumAz	0.303591507664054	0.437586800454789	0.412726230901971	0.350812218880364
304	SUD	37623	A37623	SUD37623		7	1	1	JAN	2007	0	N	0.055	LEADER	0.142857143	0.295594428	11.49760438	40	1.5	15.7	5.8	N	COLD	100.1345455	DSL	SodiumAz	0.599763985977089	0.675685830883719	0.65164341828414	0.585161868171777
305	YEL	37623	A37623	YEL37623		4	1	1	JAN	2007	0	N	0.056	LEADER	0.25	0.517290249	7.35797399	73	1.5	15.7	5.8	N	COLD	112.4892857	DSL	SodiumAz	0.867793970164441	1.04734812053099	1.0234419236113	0.96272283124829
306	DUB	37624	A37624	DUB37624		8	2	1	JAN	2007	0	N	0.049	FOLLOWER	0.25	0.517290249	10.21081451	60	1.5	15.8	6.6	N	AVG	66.14693878	DSL	SodiumAz	0.162877408041206	0.358678875453221	0.324229436820132	0.219403626753857
307	MOL	37624	A37624	MOL37624		5	2	1	JAN	2007	0	N	0.068	FOLLOWER	0.4	0.827664399	11.50034223	27	1.5	15.8	6.6	N	AVG	68.58529412	DSL	SodiumAz	0.200118509713603	0.280215804261227	0.24423639845552	0.155321439235891
308	FRA	37624	A37624	FRA37624		8	3	1	JAN	2007	0	N	0.077	LEADER	0.375	0.775935374	9.211498973	64	1.5	15.8	6.6	N	AVG	81.07012987	DSL	SodiumAz	0.219102140122712	0.416376902198969	0.380374237856923	0.282222174365114
309	ORI	37624	A37624	ORI37624		7	2	1	JAN	2007	0	N	0.08	LEADER	0.285714286	0.591188856	9.501711157	51	1.5	15.8	6.6	N	AVG	75.5175	DSL	SodiumAz	0.331691859809191	0.462391851660567	0.429405339042408	0.340163137210339
310	ROY	37624	A37624	ROY37624		10	2	1	JAN	2007	0	N	0.054	LEADER	0.2	0.4138322	8.76659822	28	1.5	15.8	6.6	N	AVG	82.73333333	DSL	SodiumAz	0.196352063982825	0.329052765372431	0.291605682680848	0.202223006037264
311	SPO	37625	A37625	SPO37625		8	1	1	JAN	2007	0	N	0.052	LEADER	0.125	0.258645125	9.290896646	61	1.5	15.2	6.6	N	AVG	66.28846154	DSL	SodiumAz	0.211755099927046	0.422522984406434	0.388480521643181	0.279648296248521
312	RWA	37626	A37626	RWA37626		3	1	1	JAN	2007	0	N	0.053	LEADER	0.333333333	0.689720333	11.00616016	66	1.5	16.5	6.5	N	AVG	80.71698113	DSL	SodiumAz	0.528891262820719	0.699792004515689	0.664821183912776	0.570693398784722
313	LEB	37644	A37644	LEB37644		5	2	1	JAN	2007	0	N	0.049	LEADER	0.4	0.827664399	8.557152635	65	1.5	0	7.1	N	AVG	65.60283552	DSL	SodiumAz	0.0622213326997452	0.234556181193392	0.20099538612318	0.113407712024123
314	GAB	37645	A37645	GAB37645		8	2	1	JAN	2007	0	N	0.048	FOLLOWER	0.25	0.517290249	11.5578371	33	1.5	0	6.5	N	AVG	33.13336464	DSL	SodiumAz	-0.305417333761905	-0.217830973136496	-0.263276935052602	-0.346002928727632
315	SUD	37653	A37653	SUD37653		7	1	2	FEB	2007	3	Y	0.058	LEADER	0.142857143	0.295594428	11.5797399	40	1.5	17.2	4.8	N	COLD	41.54037815	DSL	SodiumAz	-0.28391296716182	-0.261387207377616	-0.22820539670994	-0.294686946822302
316	SAW	37654	A37654	SAW37654		NA	NA	2	FEB	2007	3	Y	0.078	BACHELOR	NA	NA	9.488021903	71	1	17.5	6	N	COLD	101.9550554	DSL	SodiumAz	0.446293746737677	0.597769491240296	0.631730430283339	0.557897833632748
317	SHI	37654	A37654	SHI37654		8	1	2	FEB	2007	3	Y	0.071	LEADER	0.125	0.258645125	9.084188912	31	1	17.5	6	N	COLD	35.45684001	DSL	SodiumAz	-0.27385427388042	-0.257523822500472	-0.224129722517477	-0.276893673156331
318	WAY	37654	A37654	WAY37654		5	2	2	FEB	2007	3	Y	0.1	LEADER	0.4	0.827664399	8.135523614	59	1	17.5	6	N	COLD	51.32305139	DSL	SodiumAz	-0.0269238635969029	0.0810012461721024	0.115991356040835	0.0464789180985563
319	YEL	37654	A37654	YEL37654		4	1	2	FEB	2007	3	Y	0.056	LEADER	0.25	0.517290249	7.442847365	73	1	17.5	6	N	COLD	40.17857143	DSL	SodiumAz	-0.165389747046134	-0.039400277124201	-0.00608225077663382	-0.0668013431396433
320	DUB	37657	A37657	DUB37657		8	2	2	FEB	2007	3	Y	0.051	FOLLOWER	0.25	0.517290249	10.30116359	60	1	18.3	6.8	N	AVG	32.02909388	DSL	SodiumAz	-0.565678883496255	-0.423779286865329	-0.401004502231163	-0.505830312297438
321	GAB	37657	A37657	GAB37657		8	2	2	FEB	2007	3	Y	0.059	FOLLOWER	0.25	0.517290249	11.59069131	33	1	18.3	6.8	N	AVG	20.5982008	DSL	SodiumAz	-0.787617220467566	-0.750392234091573	-0.738613972740422	-0.821339966415453
322	FRA	37657	A37657	FRA37657		8	3	2	FEB	2007	3	Y	0.067	LEADER	0.375	0.775935374	9.301848049	64	1	18.3	6.8	N	AVG	49.37474213	DSL	SodiumAz	-0.280095793032934	-0.136722901491448	-0.115501342566239	-0.213653406058048
323	ROY	37657	A37657	ROY37657		10	2	2	FEB	2007	3	Y	0.057	LEADER	0.2	0.4138322	8.856947296	28	1	18.3	6.8	N	AVG	35.46955492	DSL	SodiumAz	-0.653918152173754	-0.575119321318919	-0.555342180743247	-0.644724857386831
324	YAH	37657	A37657	YAH37657		6	1	2	FEB	2007	3	Y	0.075	LEADER	0.166666667	0.344860166	9.681040383	29	1	18.3	6.8	N	AVG	30.96580723	DSL	SodiumAz	-0.423483412494155	-0.318264563183247	-0.288676484958915	-0.407818919852766
325	DJI	37658	A37658	DJI37658		2	1	2	FEB	2007	3	Y	0.08	LEADER	0.5	1.034580499	9.594798084	91	1	17.2	6.3	N	AVG	59.49392988	DSL	SodiumAz	0.0264590205753885	0.177675830930108	0.201967697368806	0.100131706420132
326	ORI	37658	A37658	ORI37658		7	2	2	FEB	2007	3	Y	0.049	LEADER	0.285714286	0.591188856	9.594798084	51	1	17.2	6.3	N	AVG	55.60782365	DSL	SodiumAz	0.0224975891637018	0.0991271154044373	0.123364826053534	0.0341226242214652
327	RWA	37658	A37658	RWA37658		3	1	2	FEB	2007	3	Y	0.079	LEADER	0.333333333	0.689720333	11.09377139	66	1	17.2	6.3	N	AVG	32.93052165	DSL	SodiumAz	-0.371148723303194	-0.253981257375023	-0.23172785471068	-0.325855639838734
328	SUD	37658	A37658	SUD37658		7	1	2	FEB	2007	3	Y	0.055	LEADER	0.142857143	0.295594428	11.59342916	40	1	17.2	6.3	N	AVG	50.44314382	DSL	SodiumAz	-0.0888890760862928	-0.0266759081714025	-0.00209427141436791	-0.100506031434017
329	SIO	37661	A37661	SIO37661		NA	NA	2	FEB	2007	3	Y	0.058	BACHELOR	NA	NA	7.49486653	2	1	20.1	7.4	N	AVG	72.85274281	DSL	SodiumAz	0.195541856711836	0.329042015934044	0.347297116091727	0.264151505269729
330	MOL	37661	A37661	MOL37661		5	2	2	FEB	2007	3	Y	0.067	FOLLOWER	0.4	0.827664399	11.60164271	27	1	20.1	7.4	N	AVG	35.50746269	DSL	SodiumAz	-0.460864712029162	-0.435343668319786	-0.414098850858239	-0.503013810077868
331	LEB	37661	A37661	LEB37661		5	2	2	FEB	2007	3	Y	0.067	LEADER	0.4	0.827664399	8.603696099	65	1	20.1	7.4	N	AVG	37.06516918	DSL	SodiumAz	-0.514739767894336	-0.39360926896787	-0.369945840770827	-0.457533514869884
332	TAR	37663	A37663	TAR37663		8	4	2	FEB	2007	3	Y	0.036	FOLLOWER	0.5	1.034580499	8.447638604	56	1	20.2	7.9	N	AVG	53.87169573	DSL	SodiumAz	0.0823713074805568	0.284933063072711	0.310970785239559	0.189265253366298
333	SAA	37663	A37663	SAA37663		5	1	2	FEB	2007	3	Y	0.043	LEADER	0.2	0.4138322	9.608487337	62	1	20.2	7.9	N	AVG	50.21947793	DSL	SodiumAz	-0.0637048877299429	0.0555701578601537	0.0793336376639497	-0.0145105842649444
334	YEL	37663	A37663	YEL37663		4	1	2	FEB	2007	3	Y	0.055	LEADER	0.25	0.517290249	7.467488022	73	1	20.2	7.9	N	AVG	32.2416129	DSL	SodiumAz	-0.383948251682636	-0.218945753502438	-0.194227901065513	-0.286877203335809
335	TWO	37664	A37664	TWO37664		NA	NA	2	FEB	2007	3	Y	0.072	BACHELOR	NA	NA	13.94661191	12	2	20.3	7.5	N	AVG	28.19582096	DSL	SodiumAz	-0.237626366538672	-0.15766636544019	-0.1433854291044	-0.251841799805083
336	DUB	37664	A37664	DUB37664		8	2	2	FEB	2007	3	Y	0.064	FOLLOWER	0.25	0.517290249	10.32032854	60	2	20.3	7.5	N	AVG	35.81869575	DSL	SodiumAz	-0.452673407141871	-0.311953975610974	-0.289179190976808	-0.394005001043083
337	WAY	37664	A37664	WAY37664		5	2	2	FEB	2007	3	Y	0.097	LEADER	0.4	0.827664399	8.162902122	59	2	20.3	7.5	N	AVG	27.78749674	DSL	SodiumAz	-0.638791747075874	-0.492022204124474	-0.465632268166383	-0.567074916015948
338	SPO	37665	A37665	SPO37665		8	1	2	FEB	2007	3	Y	0.077	LEADER	0.125	0.258645125	9.400410678	61	2	17.9	6.3	N	AVG	40.15893579	DSL	SodiumAz	-0.291557959515206	-0.135872111040094	-0.112690350536091	-0.221522575930752
339	SAW	37666	A37666	SAW37666		NA	NA	2	FEB	2007	3	Y	0.091	BACHELOR	NA	NA	9.520876112	71	2	18.7	7	N	AVG	73.55416353	DSL	SodiumAz	0.121806858222806	0.311789845817661	0.337150610950063	0.231387804392186
340	SAY	37666	A37666	SAY37666		2	2	2	FEB	2007	3	Y	0.1	FOLLOWER	1	2.069160998	8.021902806	7	2	18.7	7	N	AVG	45.62285192	DSL	SodiumAz	-0.222194304221932	-0.103157232320896	-0.0854237884483786	-0.187626349519572
341	FRA	37666	A37666	FRA37666		8	3	2	FEB	2007	3	Y	0.056	LEADER	0.375	0.775935374	9.326488706	64	2	18.7	7	N	AVG	72.402301	DSL	SodiumAz	0.104220642657222	0.246076178639045	0.267297737564254	0.169145674072445
342	SHI	37666	A37666	SHI37666		8	1	2	FEB	2007	3	Y	0.066	LEADER	0.125	0.258645125	9.117043121	31	2	18.7	7	N	AVG	22.15796371	DSL	SodiumAz	-0.741950348302738	-0.687112653830553	-0.6623187277582	-0.747012888304341
343	YEL	37666	A37666	YEL37666		4	1	2	FEB	2007	3	Y	0.052	LEADER	0.25	0.517290249	7.475701574	73	2	18.7	7	N	AVG	28.01573565	DSL	SodiumAz	-0.523934070999946	-0.359437357985776	-0.334719505548851	-0.427368807819147
344	DJI	37670	A37670	DJI37670		2	1	2	FEB	2007	3	Y	0.049	LEADER	0.5	1.034580499	9.627652293	91	2	18.4	6.6	N	AVG	63.7932285	DSL	SodiumAz	0.0982549211315451	0.247448590760572	0.271740457199271	0.169904466250597
345	ORI	37670	A37670	ORI37670		7	2	2	FEB	2007	3	Y	0.037	LEADER	0.285714286	0.591188856	9.627652293	51	2	18.4	6.6	N	AVG	73.80262431	DSL	SodiumAz	0.307591116132817	0.38219750164786	0.406435212296957	0.317193010464888
346	RWA	37671	A37671	RWA37671		3	1	2	FEB	2007	3	Y	0.063	LEADER	0.333333333	0.689720333	11.12936345	66	2	18.2	7.3	N	AVG	46.07700209	DSL	SodiumAz	-0.0330429694822367	0.0819327606443729	0.104186163308715	0.0100583781806614
347	SUD	37671	A37671	SUD37671		7	1	2	FEB	2007	3	Y	0.07	LEADER	0.142857143	0.295594428	11.62902122	40	2	18.2	7.3	N	AVG	68.21098392	DSL	SodiumAz	0.21506142907348	0.275082861186809	0.299664497943843	0.201252737924194
348	GAB	37672	A37672	GAB37672		8	2	2	FEB	2007	3	Y	0.046	FOLLOWER	0.25	0.517290249	11.63175907	33	2	18.5	8.2	N	AVG	25.57714255	DSL	SodiumAz	-0.56859294331298	-0.533896882767128	-0.522118621415978	-0.604844615091008
349	YAH	37672	A37672	YAH37672		6	1	2	FEB	2007	3	Y	0.042	LEADER	0.166666667	0.344860166	9.722108145	29	2	18.5	8.2	N	AVG	44.93983658	DSL	SodiumAz	-0.0485134593548953	0.0541764640027131	0.083764542227045	-0.0353778926668058
350	WAY	37673	A37673	WAY37673		5	2	2	FEB	2007	3	Y	0.072	LEADER	0.4	0.827664399	8.187542779	59	2	19.6	8.3	N	AVG	30.19228593	DSL	SodiumAz	-0.554274094516722	-0.409021907124986	-0.382631971166895	-0.48407461901646
351	SAW	37674	A37674	SAW37674		NA	NA	2	FEB	2007	3	Y	0.06	BACHELOR	NA	NA	9.542778919	71	2	20.8	9.4	N	AVG	38.08062844	DSL	SodiumAz	-0.535160721896551	-0.34652649484707	-0.321165729714668	-0.426928536272546
352	SAY	37674	A37674	SAY37674		2	2	2	FEB	2007	3	Y	0.05	FOLLOWER	1	2.069160998	8.043805613	7	2	20.8	9.4	N	AVG	35.02908243	DSL	SodiumAz	-0.485075630232904	-0.367387318877243	-0.349653875004726	-0.451856436075919
353	TAR	37676	A37676	TAR37676		8	4	2	FEB	2007	3	Y	0.041	FOLLOWER	0.5	1.034580499	8.483230664	56	2.1	21.8	8.6	N	HOT	38.29596636	DSL	SodiumAz	-0.256697597434028	-0.163755928203633	-0.145460446971058	-0.151995387349848
354	SAA	37676	A37676	SAA37676		5	1	2	FEB	2007	3	Y	0.053	LEADER	0.2	0.4138322	9.644079398	62	2.1	21.8	8.6	N	HOT	37.90018538	DSL	SodiumAz	-0.342960106513811	-0.333305147347054	-0.317283908477531	-0.295957538911954
355	MOL	37678	A37678	MOL37678		5	2	2	FEB	2007	3	Y	0.051	FOLLOWER	0.4	0.827664399	11.64818617	27	2.2	21.1	8.2	N	AVG	42.6535434	DSL	SodiumAz	-0.274631135801477	-0.251976207950822	-0.230731390489274	-0.319646349708903
356	ROY	37678	A37678	ROY37678		9	2	2	FEB	2007	3	Y	0.044	FOLLOWER	0.222222222	0.459813555	8.914442163	28	2.2	21.1	8.2	N	AVG	78.41530523	DSL	SodiumAz	0.14296675160904	0.21822508611694	0.238002226692611	0.148619550049028
357	FUJ	37678	A37678	FUJ37678		9	3	2	FEB	2007	3	Y	0.061	LEADER	0.333333333	0.689720333	7.492128679	34	2.2	21.1	8.2	N	AVG	62.4247716	DSL	SodiumAz	0.210919124580763	0.341932307586934	0.369616800788025	0.275371441307335
358	LEB	37678	A37678	LEB37678		5	2	2	FEB	2007	3	Y	0.062	LEADER	0.4	0.827664399	8.650239562	65	2.2	21.1	8.2	N	AVG	41.66217273	DSL	SodiumAz	-0.394957756025532	-0.276693373142525	-0.253029944945482	-0.340617619044539
359	ROY	37679	A37679	ROY37679		9	2	2	FEB	2007	3	Y	0.052	FOLLOWER	0.222222222	0.459813555	8.917180014	28	2.2	21.1	8.2	N	AVG	42.8012236	DSL	SodiumAz	-0.462317090424814	-0.387227350992785	-0.367450210417113	-0.456832887060697
360	SPO	37679	A37679	SPO37679		8	1	2	FEB	2007	3	Y	0.041	LEADER	0.125	0.258645125	9.438740589	61	2.2	21.1	8.2	N	AVG	35.93489862	DSL	SodiumAz	-0.400333674705676	-0.247008157107995	-0.223826396603992	-0.332658621998653
361	DUB	37680	A37680	DUB37680		8	2	3	MAR	2007	2	Y	0.045	FOLLOWER	0.25	0.517290249	10.36413415	60	2.2	22.2	8.1	N	HOT	38.7947669	DSL	SodiumAz	-0.367198510621007	-0.320492206007357	-0.324534403396549	-0.314189621968353
362	FRA	37680	A37680	FRA37680		8	3	3	MAR	2007	2	Y	0.037	LEADER	0.375	0.775935374	9.364818617	64	2.2	22.2	8.1	N	HOT	69.90899016	DSL	SodiumAz	0.074499145043653	0.122678744075228	0.117083320977079	0.134101848979741
363	SHI	37680	A37680	SHI37680		8	1	3	MAR	2007	2	Y	0.05	LEADER	0.125	0.258645125	9.155373032	31	2.2	22.2	8.1	N	HOT	58.17540803	DSL	SodiumAz	0.228637734863767	0.189799492385705	0.1877764364347	0.21825286738303
364	ROY	37681	A37681	ROY37681		9	2	3	MAR	2007	2	Y	0.041	FOLLOWER	0.222222222	0.459813555	8.922655715	28	2.2	20.1	7.2	N	AVG	42.79620248	DSL	SodiumAz	-0.459135223148633	-0.368269929319381	-0.367567529832794	-0.456950206476378
365	FUJ	37681	A37681	FUJ37681		9	3	3	MAR	2007	2	Y	0.075	LEADER	0.333333333	0.689720333	7.500342231	34	2.2	20.1	7.2	N	AVG	62.2583522	DSL	SodiumAz	0.211717427212026	0.358337569539549	0.366947321651554	0.272701962170865
366	GAB	37682	A37682	GAB37682		8	2	3	MAR	2007	2	Y	0.048	FOLLOWER	0.25	0.517290249	11.65913758	33	2.3	20.5	8.2	N	AVG	29.14797761	DSL	SodiumAz	-0.433258547793414	-0.384135693518872	-0.391432173256807	-0.474158166931837
367	RWA	37682	A37682	RWA37682		3	1	3	MAR	2007	2	Y	0.055	LEADER	0.333333333	0.689720333	11.15947981	66	2.3	20.5	8.2	N	AVG	48.87974205	DSL	SodiumAz	0.0308226550719155	0.160056583912925	0.163235245488182	0.0691074603601285
368	SUD	37682	A37682	SUD37682		7	1	3	MAR	2007	2	Y	0.059	LEADER	0.142857143	0.295594428	11.65913758	40	2.3	20.5	8.2	N	AVG	42.45399193	DSL	SodiumAz	-0.254306688244676	-0.180027057416948	-0.174520161748998	-0.272931921768647
369	TAR	37682	A37682	TAR37682		7	2	3	MAR	2007	2	Y	0.068	LEADER	0.285714286	0.591188856	8.499657769	56	2.3	20.5	8.2	N	AVG	39.60816894	DSL	SodiumAz	-0.219033220757823	-0.00356202687348439	0.00340095420427833	-0.118304577668983
370	SAA	37685	A37685	SAA37685		5	1	3	MAR	2007	2	Y	0.047	LEADER	0.2	0.4138322	9.668720055	62	2.3	20.4	8.9	N	AVG	42.55446016	DSL	SodiumAz	-0.222652086574136	-0.0909733879194627	-0.0862846492047518	-0.180128871133646
371	WAY	37685	A37685	WAY37685		5	2	3	MAR	2007	2	Y	0.036	LEADER	0.4	0.827664399	8.220396988	59	2.3	20.4	8.9	N	AVG	45.12344345	DSL	SodiumAz	-0.147473494284902	0.0118682968685233	0.0191834917375293	-0.0822591561120363
372	YEL	37685	A37685	YEL37685		4	1	3	MAR	2007	2	Y	0.061	LEADER	0.25	0.517290249	7.527720739	73	2.3	20.4	8.9	N	AVG	32.35595686	DSL	SodiumAz	-0.37373696615972	-0.196330814853367	-0.190687703505526	-0.283337005775823
373	DER	37686	A37686	DER37686		NA	NA	3	MAR	2007	2	Y	0.107	LEADER	NA	NA	7.994524298	11	2.3	21.7	8.9	N	HOT	54.26322652	DSL	SodiumAz	-0.0997946520808153	-0.0660309585038386	-0.0648279597388237	-0.058224542410648
374	DJI	37686	A37686	DJI37686		2	1	3	MAR	2007	2	Y	0.047	LEADER	0.5	1.034580499	9.671457906	91	2.3	21.7	8.9	N	HOT	40.26423328	DSL	SodiumAz	-0.356269046373376	-0.301088503846335	-0.303613619430994	-0.290279018885197
375	ORI	37686	A37686	ORI37686		7	2	3	MAR	2007	2	Y	0.054	LEADER	0.285714286	0.591188856	9.671457906	51	2.3	21.7	8.9	N	HOT	26.29465976	DSL	SodiumAz	-0.718777789351089	-0.738184530938032	-0.740763802312293	-0.714835412649891
376	YAH	37686	A37686	YAH37686		6	1	3	MAR	2007	2	Y	0.093	LEADER	0.166666667	0.344860166	9.760438056	29	2.3	21.7	8.9	N	HOT	31.36261293	DSL	SodiumAz	-0.40289924973905	-0.393885263331689	-0.391114167130715	-0.395086010530095
377	BUZ	37687	A37687	BUZ37687		NA	NA	3	MAR	2007	2	Y	0.046	BACHELOR	NA	NA	8.516084873	29	2.3	21.5	9.1	N	AVG	61.91164988	DSL	SodiumAz	0.0537813332236636	0.196033067485799	0.197843882027711	0.100619185178825
378	MOL	37687	A37687	MOL37687		5	2	3	MAR	2007	2	Y	0.086	FOLLOWER	0.4	0.827664399	11.67282683	27	2.3	21.5	9.1	N	AVG	32.10371627	DSL	SodiumAz	-0.554290339746967	-0.517040023153332	-0.514869946780869	-0.603784906000498
379	FUJ	37687	A37687	FUJ37687		9	3	3	MAR	2007	2	Y	0.065	LEADER	0.333333333	0.689720333	7.516769336	34	2.3	21.5	9.1	N	AVG	41.65126552	DSL	SodiumAz	-0.189231947841362	-0.0436233759074747	-0.0350136237954688	-0.129258983276158
380	LEB	37687	A37687	LEB37687		5	2	3	MAR	2007	2	Y	0.077	LEADER	0.4	0.827664399	8.674880219	65	2.3	21.5	9.1	N	AVG	41.05646766	DSL	SodiumAz	-0.40512361304997	-0.272263841239247	-0.267675154131288	-0.355262828230346
381	SPO	37687	A37687	SPO37687		8	1	3	MAR	2007	2	Y	0.081	LEADER	0.125	0.258645125	9.460643395	61	2.3	21.5	9.1	N	AVG	44.85071396	DSL	SodiumAz	-0.174392340112969	-0.00630283851170166	-0.00219581909678368	-0.111028044491444
382	DUB	37691	A37691	DUB37691		8	2	3	MAR	2007	2	Y	0.068	FOLLOWER	0.25	0.517290249	10.39425051	60	3.4	0	0	N	COLD	31.17262758	DSL	SodiumAz	-0.584088940079485	-0.472339214496548	-0.460038997040826	-0.532934597199814
383	FRA	37691	A37691	FRA37691		8	3	3	MAR	2007	2	Y	0.066	LEADER	0.375	0.775935374	9.394934976	64	3.4	0	0	N	COLD	55.78376635	DSL	SodiumAz	-0.149357663373881	-0.0361346433114393	-0.0253876515646736	-0.0916095051491954
384	DIC	37692	A37692	DIC37692		10	2	3	MAR	2007	2	Y	0.073	FOLLOWER	0.2	0.4138322	7.994524298	8	3.4	23.5	8.6	N	HOT	47.70760661	DSL	SodiumAz	-0.26626943874499	-0.201646414749612	-0.218669767623289	-0.236504323580822
385	DER	37692	A37692	DER37692		NA	NA	3	MAR	2007	2	Y	0.09	LEADER	NA	NA	8.010951403	11	3.4	23.5	8.6	N	HOT	55.9665838	DSL	SodiumAz	-0.067875056440923	-0.0351229332575818	-0.0339199344925669	-0.0273165171643912
386	SUD	37693	A37693	SUD37693		7	1	3	MAR	2007	2	Y	0.115	LEADER	0.142857143	0.295594428	11.68925394	40	2.4	23.2	9.4	N	HOT	91.95555088	DSL	SodiumAz	0.520432228483515	0.485428962978064	0.48319361771174	0.499952449186562
387	SIO	37694	A37694	SIO37694		NA	NA	3	MAR	2007	2	Y	0.076	BACHELOR	NA	NA	7.585215606	2	2.4	23.7	10.7	N	HOT	54.25171415	DSL	SodiumAz	-0.09073810249284	-0.054117186416077	-0.062679068281752	-0.0306540876092782
388	SAY	37694	A37694	SAY37694		2	2	3	MAR	2007	2	Y	0.086	FOLLOWER	1	2.069160998	8.098562628	7	2.4	23.7	10.7	N	HOT	38.30834497	DSL	SodiumAz	-0.389252618666728	-0.366251814593371	-0.375335352744211	-0.362367322320933
389	SHI	37694	A37694	SHI37694		8	1	3	MAR	2007	2	Y	0.065	LEADER	0.125	0.258645125	9.193702943	31	2.4	23.7	10.7	N	HOT	38.69059346	DSL	SodiumAz	-0.17686814981809	-0.218066723173583	-0.220089779124588	-0.189613348176257
390	YEL	37694	A37694	YEL37694		4	1	3	MAR	2007	2	Y	0.07	LEADER	0.25	0.517290249	7.552361396	73	2.4	23.7	10.7	N	HOT	28.44114115	DSL	SodiumAz	-0.501181023508496	-0.432720578322006	-0.434819707908438	-0.412298418684263
391	SAW	37695	A37695	SAW37695		3	1	3	MAR	2007	2	Y	0.101	LEADER	0.333333333	0.689720333	9.600273785	71	2.4	22	7.3	N	HOT	35.21276001	DSL	SodiumAz	-0.606955424746952	-0.513177300055645	-0.514633516946601	-0.505225732010008
392	DJI	37696	A37696	DJI37696		2	1	3	MAR	2007	2	Y	0.076	LEADER	0.5	1.034580499	9.698836413	91	2.4	21	8.3	N	AVG	40.88664641	DSL	SodiumAz	-0.339243142922803	-0.178320200409517	-0.173103075059903	-0.274939066008578
393	ORI	37696	A37696	ORI37696		7	2	3	MAR	2007	2	Y	0.081	LEADER	0.285714286	0.591188856	9.698836413	51	2.4	21	8.3	N	AVG	44.95829847	DSL	SodiumAz	-0.180722346941518	-0.0943866885422162	-0.0892237189822045	-0.178465920814273
394	SAW	37696	A37696	SAW37696		3	1	3	MAR	2007	2	Y	0.098	LEADER	0.333333333	0.689720333	9.603011636	71	2.4	21	8.3	N	AVG	42.823022	DSL	SodiumAz	-0.411119491702699	-0.210081611527063	-0.203795587483746	-0.309558394041623
395	GAB	37698	A37698	GAB37698		8	2	3	MAR	2007	2	Y	0.05	FOLLOWER	0.25	0.517290249	11.70294319	33	2.4	19.1	5.8	N	COLD	36.18642496	DSL	SodiumAz	-0.21426251121171	-0.208367561599528	-0.207063867426822	-0.257859651194565
396	SAA	37698	A37698	SAA37698		5	1	3	MAR	2007	2	Y	0.066	LEADER	0.2	0.4138322	9.704312115	62	2.4	19.1	5.8	N	COLD	41.8590024	DSL	SodiumAz	-0.236938137006659	-0.147981557971476	-0.134692645346123	-0.196606657367731
397	SUD	37698	A37698	SUD37698		7	1	3	MAR	2007	2	Y	0.063	LEADER	0.142857143	0.295594428	11.70294319	40	2.4	19.1	5.8	N	COLD	54.56673811	DSL	SodiumAz	-0.000605609140983177	0.0304461170243853	0.0445531866029762	-0.0219283635093861
398	WAY	37698	A37698	WAY37698		5	2	3	MAR	2007	2	Y	0.065	LEADER	0.4	0.827664399	8.255989049	59	2.4	19.1	5.8	N	COLD	41.74074237	DSL	SodiumAz	-0.223205993228766	-0.10658632175641	-0.0906709529767626	-0.160183390919041
399	RWA	37699	A37699	RWA37699		3	1	3	MAR	2007	2	Y	0.057	LEADER	0.333333333	0.689720333	11.20602327	66	2.4	20.5	7.7	N	AVG	36.9506759	DSL	SodiumAz	-0.246090327195503	-0.119722514213215	-0.116543852637957	-0.210671637766011
400	YAH	37699	A37699	YAH37699		6	1	3	MAR	2007	2	Y	0.07	LEADER	0.166666667	0.344860166	9.796030116	29	2.4	20.5	7.7	N	AVG	35.50728414	DSL	SodiumAz	-0.276586163945035	-0.162335562779037	-0.15182222564379	-0.270964660537641
401	YEL	37699	A37699	YEL37699		4	1	3	MAR	2007	2	Y	0.1	LEADER	0.25	0.517290249	7.56605065	73	2.4	20.5	7.7	N	AVG	31.78157164	DSL	SodiumAz	-0.389288163514715	-0.214242343085792	-0.208599231737951	-0.301248534008248
402	MOL	37702	A37702	MOL37702		5	2	3	MAR	2007	2	Y	0.091	FOLLOWER	0.4	0.827664399	11.71389459	27	2.4	22	8.7	N	HOT	22.99809129	DSL	SodiumAz	-0.885321983908664	-0.958028943705369	-0.963601108267179	-0.937345475992337
403	FUJ	37702	A37702	FUJ37702		9	3	3	MAR	2007	2	Y	0.123	LEADER	0.333333333	0.689720333	7.557837098	34	2.4	22	8.7	N	HOT	32.20216287	DSL	SodiumAz	-0.44400115450282	-0.40834985908243	-0.407482347904697	-0.386557115890916
404	LEB	37702	A37702	LEB37702		5	2	3	MAR	2007	2	Y	0.072	LEADER	0.4	0.827664399	8.715947981	65	2.4	22	8.7	N	HOT	49.63826564	DSL	SodiumAz	-0.212781045281374	-0.189878549984148	-0.193032103810463	-0.165449186415049
405	SPO	37702	A37702	SPO37702		8	1	3	MAR	2007	2	Y	0.108	LEADER	0.125	0.258645125	9.501711157	61	2.4	22	8.7	N	HOT	34.85050224	DSL	SodiumAz	-0.424135372797901	-0.366003147710131	-0.369638369229486	-0.363300003129676
406	DUB	37707	A37707	DUB37707		8	2	3	MAR	2007	2	Y	0.065	FOLLOWER	0.25	0.517290249	10.43805613	60	16.4	21.3	8.3	N	AVG	50.93050537	DSL	SodiumAz	-0.0904697435268651	0.059112844413777	0.0628128879588576	-0.0420129221074172
407	FRA	37707	A37707	FRA37707		8	3	3	MAR	2007	2	Y	0.066	LEADER	0.375	0.775935374	9.438740589	64	16.4	21.3	8.3	N	AVG	75.04029141	DSL	SodiumAz	0.149882144308283	0.300938027159485	0.303084844995609	0.2049327815038
408	SHI	37707	A37707	SHI37707		8	1	3	MAR	2007	2	Y	0.068	LEADER	0.125	0.258645125	9.229295003	31	16.4	21.3	8.3	N	AVG	37.69977772	DSL	SodiumAz	-0.200618723043195	-0.136580681640051	-0.130861496656784	-0.215555657202924
409	BUZ	37708	A37708	BUZ37708		NA	NA	3	MAR	2007	2	Y	0.075	BACHELOR	NA	NA	8.57357974	29	21.7	20.9	8.6	N	AVG	40.95324839	DSL	SodiumAz	-0.355955404342085	-0.217244166426886	-0.215433351884974	-0.312658048733859
410	GAB	37708	A37708	GAB37708		8	2	3	MAR	2007	2	Y	0.065	FOLLOWER	0.25	0.517290249	11.7303217	33	21.7	20.9	8.6	N	AVG	34.84545936	DSL	SodiumAz	-0.250337770092608	-0.205598387421189	-0.212894867159124	-0.295620860834154
411	SAA	37708	A37708	SAA37708		5	1	3	MAR	2007	2	Y	0.048	LEADER	0.2	0.4138322	9.731690623	62	21.7	20.9	8.6	N	AVG	42.92487745	DSL	SodiumAz	-0.210107519484796	-0.0823065072672171	-0.0776177685525061	-0.1714619904814
412	DJI	37709	A37709	DJI37709		2	1	3	MAR	2007	2	Y	0.073	LEADER	0.5	1.034580499	9.734428474	91	21.7	22.7	9.4	N	HOT	50.9421645	DSL	SodiumAz	-0.117163963340068	-0.0658611072501216	-0.0683862228347807	-0.0550516222889841
413	ORI	37709	A37709	ORI37709		7	2	3	MAR	2007	2	Y	0.093	LEADER	0.285714286	0.591188856	9.734428474	51	21.7	22.7	9.4	N	HOT	57.10326802	DSL	SodiumAz	0.0605953777696517	0.0373109497456143	0.0347316783713527	0.0606600680337555
414	SUD	37709	A37709	SUD37709		7	1	3	MAR	2007	2	Y	0.096	LEADER	0.142857143	0.295594428	11.73305955	40	21.7	22.7	9.4	N	HOT	47.18274472	DSL	SodiumAz	-0.144147320575909	-0.181848106925792	-0.184083452192116	-0.167324620717294
415	WAY	37709	A37709	WAY37709		5	2	3	MAR	2007	2	Y	0.098	LEADER	0.4	0.827664399	8.286105407	59	21.7	22.7	9.4	N	HOT	29.82250838	DSL	SodiumAz	-0.557565711477403	-0.50969855239714	-0.510125598462407	-0.496397654817501
416	RWA	37713	A37713	RWA37713		3	1	4	APR	2007	0	N	0.064	LEADER	0.333333333	0.689720333	11.24435318	66	23.1	26	10.3	N	HOT	36.01850634	DSL	SodiumAz	-0.263357071320064	-0.214552450739062	-0.257265512276248	-0.236222705909831
417	YAH	37713	A37713	YAH37713		6	1	4	APR	2007	0	N	0.104	LEADER	0.166666667	0.344860166	9.834360027	29	23.1	26	10.3	N	HOT	19.4588661	DSL	SodiumAz	-0.869736895522188	-0.833049486819056	-0.868427872796253	-0.872399716195632
418	YEL	37713	A37713	YEL37713		4	1	4	APR	2007	0	N	0.068	LEADER	0.25	0.517290249	7.604380561	73	23.1	26	10.3	N	HOT	30.94464378	DSL	SodiumAz	-0.407690529330253	-0.310207901364197	-0.350456513128799	-0.327935223904625
419	DUB	37716	A37716	DUB37716		8	2	4	APR	2007	0	N	0.076	FOLLOWER	0.25	0.517290249	10.46269678	60	27.9	23.9	7.7	N	HOT	36.36278402	DSL	SodiumAz	-0.419944624292492	-0.347082253065894	-0.389273932633257	-0.37892915120506
420	FRA	37716	A37716	FRA37716		8	3	4	APR	2007	0	N	0.05	LEADER	0.375	0.775935374	9.463381246	64	27.9	23.9	7.7	N	HOT	31.90927729	DSL	SodiumAz	-0.697804903367009	-0.623469237660907	-0.667214142937226	-0.650195614934563
421	SHI	37716	A37716	SHI37716		8	1	4	APR	2007	0	N	0.082	LEADER	0.125	0.258645125	9.253935661	31	27.9	23.9	7.7	N	HOT	26.7199354	DSL	SodiumAz	-0.537421641633055	-0.55010381743659	-0.590276355565766	-0.559799924617435
422	SAW	37717	A37717	SAW37717		3	1	4	APR	2007	0	N	0.061	LEADER	0.333333333	0.689720333	9.660506502	71	28	22.9	8.5	N	HOT	53.8419009	DSL	SodiumAz	-0.172678866206298	-0.0503843439014524	-0.0899900429705793	-0.0805822580339859
423	ZEU	37720	A37720	ZEU37720		6	2	4	APR	2007	0	N	0.087	LEADER	0.333333333	0.689720333	8.494182067	43	38.3	21.5	8.4	N	AVG	35.33161899	DSL	SodiumAz	-0.374401631144047	-0.150710544087961	-0.180182340339482	-0.292036855953305
424	FUJ	37722	A37722	FUJ37722		9	3	4	APR	2007	0	N	0.066	LEADER	0.333333333	0.689720333	7.612594114	34	43.1	18.8	7.5	N	AVG	29.86545118	DSL	SodiumAz	-0.510036546812279	-0.338103313127994	-0.367643043194159	-0.461888402674849
425	ZEU	37724	A37724	ZEU37724		6	2	4	APR	2007	0	N	0.125	LEADER	0.333333333	0.689720333	8.50513347	43	43.7	20.2	6	N	COLD	27.09028301	DSL	SodiumAz	-0.639330432947214	-0.456844109950953	-0.477715732291834	-0.557640037998369
426	DJI	37726	A37726	DJI37726		2	1	4	APR	2007	0	N	0.12	LEADER	0.5	1.034580499	9.780971937	91	43.7	20.9	6.6	N	AVG	48.5632233	DSL	SodiumAz	-0.156198291682423	0.0318922878990255	-0.00104006892953112	-0.102876059878206
427	ORI	37726	A37726	ORI37726		7	2	4	APR	2007	0	N	0.071	LEADER	0.285714286	0.591188856	9.780971937	51	43.7	20.9	6.6	N	AVG	49.33205449	DSL	SodiumAz	-0.0769017990226297	0.0366014964448351	0.00361498382667635	-0.0856272180053925
428	LEB	37727	A37727	LEB37727		5	2	4	APR	2007	0	N	0.068	LEADER	0.4	0.827664399	8.784394251	65	43.7	21.7	8.2	N	HOT	63.14125036	DSL	SodiumAz	0.037970089455178	0.0888831971383333	0.0475801611338484	0.0751630785292621
429	SPO	37727	A37727	SPO37727		8	1	4	APR	2007	0	N	0.1	LEADER	0.125	0.258645125	9.570157426	61	43.7	21.7	8.2	N	HOT	27.29586493	DSL	SodiumAz	-0.658328828694744	-0.572185991159465	-0.613970694856991	-0.60763232875718
430	DUB	37729	A37729	DUB37729		8	2	4	APR	2007	0	N	0.08	FOLLOWER	0.25	0.517290249	10.49828884	60	43.7	21.7	8	N	HOT	25.95340046	Pantex	SodiumAz	-0.31839289909113	-0.187785966407616	-0.216395195974176	-0.207455716587434
431	FRA	37729	A37729	FRA37729		8	3	4	APR	2007	0	N	0.096	LEADER	0.375	0.775935374	9.498973306	64	43.7	21.7	8	N	HOT	42.06834328	DSL	SodiumAz	-0.419214442466838	-0.347070512562298	-0.390815417838617	-0.373796889835955
432	SAA	37729	A37729	SAA37729		5	1	4	APR	2007	0	N	0.089	LEADER	0.2	0.4138322	9.789185489	62	43.7	21.7	8	N	HOT	36.57469451	DSL	SodiumAz	-0.360737987351094	-0.311680333004307	-0.35288331740204	-0.331556947836463
433	WAY	37729	A37729	WAY37729		5	2	4	APR	2007	0	N	0.077	LEADER	0.4	0.827664399	8.340862423	59	43.7	21.7	8	N	HOT	43.36414264	DSL	SodiumAz	-0.173900347014661	-0.0971796002307013	-0.135756128474139	-0.122028184829233
434	YAH	37729	A37729	YAH37729		6	1	4	APR	2007	0	N	0.092	LEADER	0.166666667	0.344860166	9.87816564	29	43.7	21.7	8	N	HOT	33.62913259	DSL	SodiumAz	-0.319949448635703	-0.28595956096174	-0.321337946938937	-0.325309790338316
435	DIC	37731	A37731	DIC37731		10	2	4	APR	2007	0	N	0.097	FOLLOWER	0.2	0.4138322	8.101300479	8	44.4	21.9	8.2	N	HOT	44.75990829	DSL	SodiumAz	-0.317548256456864	-0.227274950952987	-0.282447786004834	-0.300282341962367
436	SUD	37731	A37731	SUD37731		7	1	4	APR	2007	0	N	0.072	LEADER	0.142857143	0.295594428	11.79329227	40	44.4	21.9	8.2	N	HOT	65.44923494	DSL	SodiumAz	0.19273231944714	0.183547930526056	0.143163103081562	0.159921934556384
437	SHI	37735	A37735	SHI37735		8	1	4	APR	2007	0	N	0.086	LEADER	0.125	0.258645125	9.305954825	31	45.7	21.3	8.6	N	AVG	51.01759269	DSL	SodiumAz	0.112542261446723	0.204085130069768	0.171654832874866	0.0869606723287251
438	ZET	37736	A37736	ZET37736		NA	NA	4	APR	2007	0	N	0.086	FOLLOWER	NA	NA	9.037645448	13	45.9	22.1	9.3	N	HOT	53.65731134	DSL	SodiumAz	-0.0297816111091027	0.0997438493860483	0.0490766170431658	0.0487038504182253
439	RWA	37736	A37736	RWA37736		3	1	4	APR	2007	0	N	0.113	LEADER	0.333333333	0.689720333	11.30732375	66	45.9	22.1	9.3	N	HOT	49.65756673	DSL	SodiumAz	0.0616385241593611	0.10656545818011	0.0638523966429241	0.0848952030093413
440	SAW	37736	A37736	SAW37736		3	1	4	APR	2007	0	N	0.092	LEADER	0.333333333	0.689720333	9.712525667	71	45.9	22.1	9.3	N	HOT	49.84610296	DSL	SodiumAz	-0.246587233161891	-0.127496017052243	-0.167101716121369	-0.157693931184776
441	YEL	37736	A37736	YEL37736		4	1	4	APR	2007	0	N	0.072	LEADER	0.25	0.517290249	7.667351129	73	45.9	22.1	9.3	N	HOT	42.77085824	DSL	SodiumAz	-0.0801557781878763	0.013449163341086	-0.0267994484235166	-0.00427815919934194
442	SUD	37740	A37740	SUD37740		7	1	4	APR	2007	0	N	0.077	LEADER	0.142857143	0.295594428	11.81793292	40	56.5	21.8	7.8	Y	HOT	48.31833482	DSL	SodiumAz	-0.109214036957296	-0.29306344976796	-0.320412987979889	-0.143541776976661
443	DUB	37741	A37741	DUB37741		8	2	5	MAY	2007	4	Y	0.088	FOLLOWER	0.25	0.517290249	10.53114305	60	55.6	19.6	8.8	Y	AVG	64.11476193	DSL	SodiumAz	0.139551064037163	0.0780282625246285	0.132913077480445	0.188199646942577
444	GAB	37741	A37741	GAB37741		8	2	5	MAY	2007	4	Y	0.09	FOLLOWER	0.25	0.517290249	11.82067077	33	55.6	19.6	8.8	Y	AVG	45.04323505	DSL	SodiumAz	0.00600184305705964	-0.160195568710408	-0.116307277037607	-0.0389208911842305
445	FRA	37741	A37741	FRA37741		8	3	5	MAY	2007	4	Y	0.098	LEADER	0.375	0.775935374	9.531827515	64	55.6	19.6	8.8	Y	AVG	57.65258863	DSL	SodiumAz	-0.113899656672	-0.17394916364345	-0.120617574396591	-0.0586572583599931
446	SAA	37741	A37741	SAA37741		5	1	5	MAY	2007	4	Y	0.089	LEADER	0.2	0.4138322	9.822039699	62	55.6	19.6	8.8	Y	AVG	34.81000004	DSL	SodiumAz	-0.420014724442981	-0.503150507033764	-0.447276996908318	-0.381008839308806
447	WAY	37741	A37741	WAY37741		5	2	5	MAY	2007	4	Y	0.11	LEADER	0.4	0.827664399	8.373716632	59	55.6	19.6	8.8	Y	AVG	51.39343661	DSL	SodiumAz	-0.0138476139585717	-0.0693203040506032	-0.0108203377708613	0.0478493939079798
448	YAH	37741	A37741	YAH37741		6	1	5	MAY	2007	4	Y	0.117	LEADER	0.166666667	0.344860166	9.911019849	29	55.6	19.6	8.8	Y	AVG	36.32464532	DSL	SodiumAz	-0.252670581657444	-0.350874130859472	-0.28917602231349	-0.248206077678934
449	YEL	37741	A37741	YEL37741		4	1	5	MAY	2007	4	Y	0.098	LEADER	0.25	0.517290249	7.681040383	73	55.6	19.6	8.8	Y	AVG	41.69450446	DSL	SodiumAz	-0.116648445126058	-0.154056775065162	-0.0972288923065854	-0.0297658150484752
450	YEL	37741	A37741	YEL37741		4	1	5	MAY	2007	4	Y	0.088	LEADER	0.25	0.517290249	7.681040383	73	55.6	19.6	8.8	Y	AVG	41.69450446	DSL	SodiumAz	-0.116648445126058	-0.154056775065162	-0.0972288923065854	-0.0297658150484752
451	DJI	37742	A37742	DJI37742		2	1	5	MAY	2007	4	Y	0.085	LEADER	0.5	1.034580499	9.82477755	91	57.8	19.9	8.8	Y	AVG	42.17693293	DSL	SodiumAz	-0.306341820724088	-0.358547408882306	-0.302145512121956	-0.243869123542224
452	ORI	37742	A37742	ORI37742		7	2	5	MAY	2007	4	Y	0.12	LEADER	0.285714286	0.591188856	9.82477755	51	57.8	19.9	8.8	Y	AVG	61.92740742	DSL	SodiumAz	0.14133652434219	0.0145436520699889	0.0708913930407356	0.141761570737074
453	SHI	37742	A37742	SHI37742		8	1	5	MAY	2007	4	Y	0.07	LEADER	0.125	0.258645125	9.325119781	31	57.8	19.9	8.8	Y	AVG	44.20598128	DSL	SodiumAz	-0.0414359844323662	-0.188671927989323	-0.13176797159532	-0.0563497526130536
454	ZEU	37742	A37742	ZEU37742		6	2	5	MAY	2007	4	Y	0.125	LEADER	0.333333333	0.689720333	8.554414784	43	57.8	19.9	8.8	Y	AVG	58.53401552	DSL	SodiumAz	0.122289235829135	0.1046725848135	0.164535042150884	0.212792906065468
455	DIC	37743	A37743	DIC37743		10	2	5	MAY	2007	4	Y	0.099	FOLLOWER	0.2	0.4138322	8.134154689	8	57.9	21.3	8.7	Y	AVG	96.34267678	DSL	SodiumAz	0.439225448946448	0.397305317512755	0.439208976984086	0.466316209060489
456	SAY	37743	A37743	SAY37743		2	2	5	MAY	2007	4	Y	0.128	FOLLOWER	1	2.069160998	8.232717317	7	57.9	21.3	8.7	Y	AVG	56.18931077	DSL	SodiumAz	-0.00385667156849756	-0.0870618327724726	-0.037218358578305	0.0206914598789085
457	LEB	37743	A37743	LEB37743		5	2	5	MAY	2007	4	Y	0.115	LEADER	0.4	0.827664399	8.828199863	65	57.9	21.3	8.7	Y	AVG	44.54771114	DSL	SodiumAz	-0.319993886627214	-0.401948596061946	-0.346175137543253	-0.273650432113904
458	SPO	37743	A37743	SPO37743		8	1	5	MAY	2007	4	Y	0.135	LEADER	0.125	0.258645125	9.613963039	61	57.9	21.3	8.7	Y	AVG	39.67942902	DSL	SodiumAz	-0.293381624329131	-0.34010660397332	-0.284814813147667	-0.233534659013921
459	RWA	37744	A37744	RWA37744		3	1	5	MAY	2007	4	Y	0.086	LEADER	0.333333333	0.689720333	11.32922656	66	54	22.7	9.2	Y	HOT	53.52537526	DSL	SodiumAz	0.126144363574165	-0.0678761098456957	-0.0212549177939754	0.159900268100848
460	TAR	37748	A37748	TAR37748		8	2	5	MAY	2007	4	Y	0.087	LEADER	0.25	0.517290249	8.680355921	56	56	22.1	8.3	Y	HOT	60.64667294	DSL	SodiumAz	0.212199454000555	0.103741865443705	0.154147376997931	0.307724816147548
461	FUJ	37759	A37759	FUJ37759		9	3	5	MAY	2007	4	Y	0.094	LEADER	0.333333333	0.689720333	7.713894593	34	50.9	21	7.2	N	AVG	70.68508454	DSL	SodiumAz	0.34588573303777	0.447129971458003	0.493889205748179	0.39964384626749
462	DER	37760	A37760	DER37760		NA	NA	5	MAY	2007	4	Y	0.11	LEADER	NA	NA	8.197125257	11	74.9	19.2	9.6	Y	AVG	98.99835813	DSL	SodiumAz	0.508013885333224	0.431356737044035	0.491486748154058	0.543031953516169
463	DIC	37761	A37761	DIC37761		10	2	5	MAY	2007	4	Y	0.098	FOLLOWER	0.2	0.4138322	8.183436003	8	75.1	21.8	11.2	Y	HOT	69.67982054	DSL	SodiumAz	0.118259531581895	-0.0341236615313241	3.77570057343846e-05	0.142315580576608
464	DIC	37763	A37763	DIC37763		10	2	5	MAY	2007	4	Y	0.085	FOLLOWER	0.2	0.4138322	8.188911704	8	77.9	21.1	9.3	Y	AVG	82.21398686	DSL	SodiumAz	0.284011408653924	0.238719376010745	0.280623035482076	0.307730267558479
465	BUZ	37765	A37765	BUZ37765		NA	NA	5	MAY	2007	4	Y	0.109	BACHELOR	NA	NA	8.729637235	29	66.8	20.7	8.2	Y	AVG	54.26980101	DSL	SodiumAz	-0.0707326904740593	-0.147004528880185	-0.0940089429275379	-0.0311212602480171
466	ROY	37765	A37765	ROY37765		9	2	5	MAY	2007	4	Y	0.091	FOLLOWER	0.222222222	0.459813555	9.152635181	28	66.8	20.7	8.2	Y	AVG	64.06826403	DSL	SodiumAz	-0.0473974622482736	-0.176067311419339	-0.124180140522017	-0.0534504376371938
467	DIC	37766	A37766	DIC37766		10	2	5	MAY	2007	4	Y	0.082	FOLLOWER	0.2	0.4138322	8.197125257	8	70.9	16.6	8.1	Y	AVG	57.62776616	Pantex	SodiumAz	0.365799436824618	0.379937916212307	0.435424025684441	0.46112595571939
468	ORI	37778	A37778	ORI37778		7	2	6	JUN	2007	0	N	0.083	LEADER	0.285714286	0.591188856	9.923340178	51	60.4	20.2	7.1	Y	AVG	108.5956007	DSL	SodiumAz	0.720921979456395	0.652510662895064	0.632559439509469	0.703429617205808
469	SAW	37778	A37778	SAW37778		3	1	6	JUN	2007	0	N	0.104	LEADER	0.333333333	0.689720333	9.8275154	71	60.4	20.2	7.1	Y	AVG	49.34222831	DSL	SodiumAz	-0.24966628613127	-0.203375380854687	-0.222203549756975	-0.167853976786446
470	SAA	37780	A37780	SAA37780		5	1	6	JUN	2007	0	N	0.092	LEADER	0.2	0.4138322	9.92881588	62	86.9	17.4	8.3	Y	AVG	53.50948349	DSL	SodiumAz	0.0283626661459806	0.00310265403845911	-0.0173228001924355	0.0489453574070771
471	SUD	37780	A37780	SUD37780		7	1	6	JUN	2007	0	N	0.088	LEADER	0.142857143	0.295594428	11.92744695	40	86.9	17.4	8.3	Y	AVG	78.13287302	DSL	SodiumAz	0.378129551570692	0.294964686901253	0.275357389623597	0.337058009132354
472	YEL	37780	A37780	YEL37780		4	1	6	JUN	2007	0	N	0.098	LEADER	0.25	0.517290249	7.787816564	73	86.9	17.4	8.3	Y	AVG	50.75912372	DSL	SodiumAz	0.0984967956547869	0.118964236198946	0.099493154601181	0.166956231859291
473	MOL	37782	A37782	MOL37782		5	2	6	JUN	2007	0	N	0.066	FOLLOWER	0.4	0.827664399	11.93292266	27	92.3	17.6	6	Y	COLD	108.0140374	DSL	SodiumAz	0.68093958425829	0.520720805963906	0.506376863301404	0.609504493517469
474	LEB	37782	A37782	LEB37782		6	2	6	JUN	2007	0	N	0.107	LEADER	0.333333333	0.689720333	8.934976044	65	92.3	17.6	6	Y	COLD	33.95612234	Pantex	SodiumAz	-0.136459112218497	-0.141132137729419	-0.139475019655622	-0.0364254063604394
475	DJI	37783	A37783	DJI37783		4	1	6	JUN	2007	0	N	0.098	LEADER	0.25	0.517290249	9.937029432	91	136.3	17.9	7.5	Y	AVG	56.1847924	DSL	SodiumAz	-0.000808772905607213	0.00452421932927916	-0.0153728482667121	0.0429035403130196
476	DUB	37784	A37784	DUB37784		8	2	6	JUN	2007	0	N	0.09	FOLLOWER	0.25	0.517290249	10.64887064	60	157.5	15.2	7.7	Y	AVG	55.44922847	DSL	SodiumAz	0.0134418055120955	0.00912039387144947	-0.0122937555290745	0.0429928139330569
477	FRA	37784	A37784	FRA37784		8	3	6	JUN	2007	0	N	0.096	LEADER	0.375	0.775935374	9.649555099	64	157.5	15.2	7.7	Y	AVG	101.6632036	DSL	SodiumAz	0.472428193629145	0.469580076899059	0.446612701789578	0.508573017826175
478	TAR	37784	A37784	TAR37784		8	2	6	JUN	2007	0	N	0.087	LEADER	0.25	0.517290249	8.778918549	56	157.5	15.2	7.7	Y	AVG	86.75850298	DSL	SodiumAz	0.588180516563661	0.645532834277879	0.627381622410036	0.665788470065182
479	YAH	37784	A37784	YAH37784		6	1	6	JUN	2007	0	N	0.091	LEADER	0.166666667	0.344860166	10.02874743	29	157.5	15.2	7.7	Y	AVG	44.1886055	DSL	SodiumAz	-0.0376024913301647	-0.0786046501060902	-0.0932055059164489	-0.052235561281893
480	RWA	37785	A37785	RWA37785		3	1	6	JUN	2007	0	N	0.1	LEADER	0.333333333	0.689720333	11.44147844	66	169.6	16.2	8.3	Y	AVG	53.0856026	DSL	SodiumAz	0.136654656040625	0.107601113697224	0.0856655823268757	0.151650176727228
481	SHI	37785	A37785	SHI37785		8	1	6	JUN	2007	0	N	0.103	LEADER	0.125	0.258645125	9.442847365	31	169.6	16.2	8.3	Y	AVG	56.1192425	DSL	SodiumAz	0.216280243958814	0.126245690643222	0.106850682680884	0.18226890166315
482	ROY	37789	A37789	ROY37789		9	2	6	JUN	2007	0	N	0.087	FOLLOWER	0.222222222	0.459813555	9.2183436	28	203	15.1	6.6	Y	AVG	68.04768803	DSL	SodiumAz	0.0287564192266663	-0.0395087335078372	-0.0639205269668564	0.00680917591796693
483	ROY	37790	A37790	ROY37790		9	2	6	JUN	2007	0	N	0.082	FOLLOWER	0.222222222	0.459813555	9.221081451	28	214.4	15.8	6.4	Y	AVG	92.60051517	DSL	SodiumAz	0.337010965387312	0.268577217576939	0.24416542411792	0.314895127002743
484	WAY	37790	A37790	WAY37790		5	2	6	JUN	2007	0	N	0.094	LEADER	0.4	0.827664399	8.507871321	59	214.4	15.8	6.4	Y	AVG	52.86283425	DSL	SodiumAz	0.0344515844411624	0.0351687141968604	0.0173697161202608	0.076039447799102
485	ZEU	37790	A37790	ZEU37790		6	2	6	JUN	2007	0	N	0.09	LEADER	0.333333333	0.689720333	8.685831622	43	214.4	15.8	6.4	Y	AVG	52.5792684	DSL	SodiumAz	0.0349436432963621	0.0736854072043247	0.057248900185368	0.105506764099952
486	SAY	37791	A37791	SAY37791		2	2	6	JUN	2007	0	N	0.095	FOLLOWER	1	2.069160998	8.364134155	7	228.7	14.9	7.1	Y	AVG	66.18208031	DSL	SodiumAz	0.179767074995437	0.15292032871506	0.126464838552887	0.184374657010101
487	SPO	37791	A37791	SPO37791		8	1	6	JUN	2007	0	N	0.099	LEADER	0.125	0.258645125	9.745379877	61	228.7	14.9	7.1	Y	AVG	58.09020026	DSL	SodiumAz	0.107723011815098	0.117356447094507	0.0963492735638196	0.147629427697566
488	FUJ	37792	A37792	FUJ37792		9	2	6	JUN	2007	0	N	0.08	LEADER	0.222222222	0.459813555	7.804243669	34	231.1	15.6	7.9	Y	AVG	78.83032758	DSL	SodiumAz	0.472360564776192	0.459344475312352	0.442840034478752	0.508707054526469
489	DER	37798	A37798	DER37798		NA	NA	6	JUN	2007	0	N	0.103	LEADER	NA	NA	8.301163587	11	323.6	15.3	7.9	Y	AVG	59.0143141	DSL	SodiumAz	0.00894524502344929	-0.00966753770660755	-0.0258364909529254	0.0257087144091859
490	DJI	37807	A37807	DJI37807		4	1	7	JUL	2007	0	N	0.089	LEADER	0.25	0.517290249	10.00273785	91	428.8	9.9	7.3	Y	AVG	63.79367931	DSL	SodiumAz	0.130245501195884	0.131532211979386	0.111635144383395	0.169911532963126
491	SAW	37807	A37807	SAW37807		3	1	7	JUL	2007	0	N	0.079	LEADER	0.333333333	0.689720333	9.906913073	71	428.8	9.9	7.3	Y	AVG	65.629384	DSL	SodiumAz	0.0404662207651478	0.0818678692110009	0.0630397003087122	0.117389273279241
492	SHI	37807	A37807	SHI37807		8	1	7	JUL	2007	0	N	0.07	LEADER	0.125	0.258645125	9.503080082	31	428.8	9.9	7.3	Y	AVG	102.8010705	DSL	SodiumAz	0.825306344429571	0.731562699752754	0.712167691790417	0.787585910772683
493	TAR	37807	A37807	TAR37807		8	2	7	JUL	2007	0	N	0.063	LEADER	0.25	0.517290249	8.841889117	56	428.8	9.9	7.3	Y	AVG	93.42178323	DSL	SodiumAz	0.666054315119263	0.719528946396387	0.701377734528544	0.739784582183689
494	ZEU	37807	A37807	ZEU37807		6	2	7	JUL	2007	0	N	0.082	LEADER	0.333333333	0.689720333	8.732375086	43	428.8	9.9	7.3	Y	AVG	64.94286405	DSL	SodiumAz	0.248995722952583	0.284871370755507	0.26843486373655	0.316692727651135
495	SUD	37808	A37808	SUD37808		7	1	7	JUL	2007	0	N	0.065	LEADER	0.142857143	0.295594428	12.00410678	40	421.8	13.7	7.4	Y	AVG	68.96834485	DSL	SodiumAz	0.258086965223166	0.170201438306231	0.150594141028574	0.212294760537332
496	YEL	37808	A37808	YEL37808		4	1	7	JUL	2007	0	N	0.064	LEADER	0.25	0.517290249	7.864476386	73	421.8	13.7	7.4	Y	AVG	74.15483367	DSL	SodiumAz	0.482281332098734	0.498028110888032	0.478557029290267	0.546020106548377
497	ORI	37809	A37809	ORI37809		7	2	7	JUL	2007	0	N	0.093	LEADER	0.285714286	0.591188856	10.00821355	51	425.8	16.6	7.8	Y	AVG	84.92258065	DSL	SodiumAz	0.480257554346053	0.406619790986992	0.386668567601397	0.457538745297736
498	MOL	37812	A37812	MOL37812		5	2	7	JUL	2007	0	N	0.1	FOLLOWER	0.4	0.827664399	12.01505818	27	442.4	16.6	7.6	Y	AVG	59.35460445	DSL	SodiumAz	0.0872659406583574	-0.0374803054783808	-0.0604244220515238	0.010772998257254
499	ROY	37812	A37812	ROY37812		9	2	7	JUL	2007	0	N	0.072	FOLLOWER	0.222222222	0.459813555	9.281314168	28	442.4	16.6	7.6	Y	AVG	104.075733	DSL	SodiumAz	0.457544187775027	0.385401348603429	0.36098955514441	0.431719258029233
500	FRA	37812	A37812	FRA37812		8	3	7	JUL	2007	0	N	0.083	LEADER	0.375	0.775935374	9.726214921	64	442.4	16.6	7.6	Y	AVG	63.14817989	DSL	SodiumAz	0.000967457345733003	-0.00660132113921374	-0.0295686962486954	0.0323916197879024
501	SPO	37812	A37812	SPO37812		8	1	7	JUL	2007	0	N	0.091	LEADER	0.125	0.258645125	9.802874743	61	442.4	16.6	7.6	Y	AVG	91.89856243	DSL	SodiumAz	0.569951915168181	0.576044854162234	0.555037680631546	0.606317834765292
502	YAH	37812	A37812	YAH37812		6	1	7	JUL	2007	0	N	0.082	LEADER	0.166666667	0.344860166	10.10540726	29	442.4	16.6	7.6	Y	AVG	50.90237401	DSL	SodiumAz	0.108560772322753	0.0628379512993313	0.0482370954889726	0.0892070401235285
503	BUZ	37813	A37813	BUZ37813		NA	NA	7	JUL	2007	0	N	0.075	BACHELOR	NA	NA	8.861054073	29	443.7	13.6	8.2	Y	AVG	64.39928754	DSL	SodiumAz	0.120342507562393	0.100429084079865	0.0771257056761714	0.140013388355692
504	DUB	37813	A37813	DUB37813		8	2	7	JUL	2007	0	N	0.084	FOLLOWER	0.25	0.517290249	10.72826831	60	443.7	13.6	8.2	Y	AVG	70.48131154	DSL	SodiumAz	0.258210852573166	0.249000184286528	0.227586034886004	0.282872604348135
505	DIC	37814	A37814	DIC37814		10	2	7	JUL	2007	0	N	0.075	FOLLOWER	0.2	0.4138322	8.328542094	8	437.6	14.2	7.8	Y	AVG	61.06001856	DSL	SodiumAz	0.00698959048783898	0.0175501876022297	-0.0168451172827799	0.0102621147936226
506	FUJ	37815	A37815	FUJ37815		8	2	7	JUL	2007	0	N	0.076	LEADER	0.25	0.517290249	7.867214237	34	441.7	14.6	7.6	Y	AVG	68.13248455	DSL	SodiumAz	0.330394572528382	0.313500796627447	0.296996355793847	0.362863375841564
507	LEB	37815	A37815	LEB37815		6	2	7	JUL	2007	0	N	0.082	LEADER	0.333333333	0.689720333	9.02532512	65	441.7	14.6	7.6	Y	AVG	63.98004797	DSL	SodiumAz	0.0660034533370206	0.0363608773129229	0.0158353714752755	0.0883600769046247
508	SAY	37817	A37817	SAY37817		2	2	7	JUL	2007	0	N	0.068	FOLLOWER	1	2.069160998	8.435318275	7	452.7	13.6	6.2	Y	AVG	116.5815286	DSL	SodiumAz	0.750331655037584	0.719101437154085	0.692645946991911	0.750555765449125
509	DER	37817	A37817	DER37817		NA	NA	7	JUL	2007	0	N	0.075	LEADER	NA	NA	8.353182752	11	452.7	13.6	6.2	Y	AVG	76.1386671	DSL	SodiumAz	0.266924769764976	0.245108680839722	0.228939727593404	0.280484932955515
510	RWA	37817	A37817	RWA37817		3	1	7	JUL	2007	0	N	0.062	LEADER	0.333333333	0.689720333	11.52908966	66	452.7	13.6	6.2	Y	AVG	62.31327761	DSL	SodiumAz	0.302318470564249	0.267869886531987	0.245934355161638	0.311918949561991
511	GAB	37819	A37819	GAB37819		8	2	7	JUL	2007	0	N	0.059	FOLLOWER	0.25	0.517290249	12.03422313	33	480.2	15.1	6.3	Y	AVG	54.33058535	DSL	SodiumAz	0.21846477134591	0.1035679227186	0.0711572500350597	0.148543635888436
512	SAA	37819	A37819	SAA37819		5	1	7	JUL	2007	0	N	0.069	LEADER	0.2	0.4138322	10.03559206	62	480.2	15.1	6.3	Y	AVG	64.11452296	DSL	SodiumAz	0.215749879365172	0.183914659852967	0.163489205622072	0.229757363221585
513	WAY	37819	A37819	WAY37819		5	2	7	JUL	2007	0	N	0.073	LEADER	0.4	0.827664399	8.587268994	59	480.2	15.1	6.3	Y	AVG	55.59413502	DSL	SodiumAz	0.0897180259262509	0.0855458988512185	0.067746900774619	0.12641663245346
514	MOL	37837	A37837	MOL37837		5	2	8	AUG	2007	1	N	0.054	FOLLOWER	0.4	0.827664399	12.08350445	27	370.8	13.8	8.3	Y	AVG	59.21562485	DSL	SodiumAz	0.0861745616444214	-0.0588993055685307	-0.0627686810525887	0.00842873925618903
515	FUJ	37837	A37837	FUJ37837		8	2	8	AUG	2007	1	N	0.052	LEADER	0.25	0.517290249	7.927446954	34	370.8	13.8	8.3	Y	AVG	55.33939611	DSL	SodiumAz	0.123172617324362	0.0864570055748208	0.0890273058303062	0.154894325878023
516	LEB	37837	A37837	LEB37837		6	2	8	AUG	2007	1	N	0.055	LEADER	0.333333333	0.689720333	9.085557837	65	370.8	13.8	8.3	Y	AVG	67.13339254	DSL	SodiumAz	0.114860837352378	0.0653964254796735	0.0639456607311111	0.13647036616046
517	SAW	37837	A37837	SAW37837		3	1	8	AUG	2007	1	N	0.061	LEADER	0.333333333	0.689720333	9.989048597	71	370.8	13.8	8.3	Y	AVG	51.07019757	DSL	SodiumAz	-0.208260337156214	-0.188029285104342	-0.187782712917546	-0.133433139947017
518	FUJ	37838	A37838	FUJ37838		8	2	8	AUG	2007	1	N	0.058	LEADER	0.25	0.517290249	7.930184805	34	367.3	13.8	7.6	Y	AVG	68.62478424	DSL	SodiumAz	0.338509906241985	0.301625699416574	0.304195999672059	0.370063019719777
519	ORI	37838	A37838	ORI37838		7	2	8	AUG	2007	1	N	0.056	LEADER	0.285714286	0.591188856	10.08761123	51	367.3	13.8	7.6	Y	AVG	89.9274181	DSL	SodiumAz	0.539447668849416	0.444807903741187	0.443931421444677	0.514801599141016
520	SUD	37838	A37838	SUD37838		7	1	8	AUG	2007	1	N	0.052	LEADER	0.142857143	0.295594428	12.0862423	40	367.3	13.8	7.6	Y	AVG	80.95504343	DSL	SodiumAz	0.420429172451077	0.311373049386479	0.310840493197907	0.372541112706664
521	TAR	37838	A37838	TAR37838		7	2	8	AUG	2007	1	N	0.062	LEADER	0.285714286	0.591188856	8.926762491	56	367.3	13.8	7.6	Y	AVG	52.48853446	DSL	SodiumAz	0.0917889767444549	0.123924416613308	0.12484794583455	0.163254793489696
522	YAH	37838	A37838	YAH37838		6	1	8	AUG	2007	1	N	0.053	LEADER	0.166666667	0.344860166	10.17659138	29	367.3	13.8	7.6	Y	AVG	58.76238829	DSL	SodiumAz	0.253574679493471	0.187355642379546	0.191829527658272	0.232799472292828
523	ZEU	37838	A37838	ZEU37838		6	2	8	AUG	2007	1	N	0.068	LEADER	0.333333333	0.689720333	8.81724846	43	367.3	13.8	7.6	Y	AVG	34.22128826	DSL	SodiumAz	-0.389399781287543	-0.374863324892889	-0.372225090822761	-0.323967226908176
524	BUZ	37839	A37839	BUZ37839		NA	NA	8	AUG	2007	1	N	0.062	BACHELOR	NA	NA	8.932238193	29	367.8	14.6	7.3	Y	AVG	88.32004926	DSL	SodiumAz	0.437628552831373	0.397218913258341	0.392990275943732	0.455877958623253
525	ROY	37839	A37839	ROY37839		9	2	8	AUG	2007	1	N	0.055	FOLLOWER	0.222222222	0.459813555	9.35523614	28	367.8	14.6	7.3	Y	AVG	97.60558061	DSL	SodiumAz	0.394950092025391	0.302142441625841	0.296805389255907	0.36753509214073
526	SAA	37839	A37839	SAA37839		5	1	8	AUG	2007	1	N	0.069	LEADER	0.2	0.4138322	10.09034908	62	367.8	14.6	7.3	Y	AVG	49.5712802	DSL	SodiumAz	-0.0410994834184879	-0.0924193489354583	-0.0937700620772679	-0.0275019044777554
527	DJI	37840	A37840	DJI37840		4	1	8	AUG	2007	1	N	0.054	LEADER	0.25	0.517290249	10.09308693	91	353.7	15.7	6.3	Y	AVG	34.58020174	DSL	SodiumAz	-0.479525658907425	-0.49991532993025	-0.500737656437156	-0.442461267857424
528	SPO	37845	A37845	SPO37845		8	1	8	AUG	2007	1	N	0.053	LEADER	0.125	0.258645125	9.893223819	61	260.7	16.7	7.3	Y	AVG	54.08144613	DSL	SodiumAz	0.0423593411103993	0.0267758985444435	0.0248434661028409	0.0761236202365869
529	FUJ	37846	A37846	FUJ37846		8	2	8	AUG	2007	1	N	0.049	LEADER	0.25	0.517290249	7.952087611	34	261.2	14.5	5.8	Y	COLD	71.43117177	DSL	SodiumAz	0.379939264428983	0.30117591330185	0.312346387467976	0.41014361742298
530	DIC	37847	A37847	DIC37847		10	2	8	AUG	2007	1	N	0.045	FOLLOWER	0.2	0.4138322	8.41889117	8	236.7	13.3	7.8	Y	AVG	50.29052866	DSL	SodiumAz	-0.184449297953546	-0.195565082399164	-0.210885646195089	-0.183778414118686
531	DUB	37848	A37848	DUB37848		8	2	8	AUG	2007	1	N	0.058	FOLLOWER	0.25	0.517290249	10.82409309	60	232.2	13.2	6.4	Y	AVG	54.51547849	DSL	SodiumAz	0.00428676351799329	-0.0269374766035506	-0.0292768849149896	0.0260096845471418
532	FRA	37848	A37848	FRA37848		8	3	8	AUG	2007	1	N	0.05	LEADER	0.375	0.775935374	9.82477755	64	232.2	13.2	6.4	Y	AVG	103.4645039	DSL	SodiumAz	0.497819453068343	0.46806850779578	0.464175873775384	0.526136189811981
533	SAY	37849	A37849	SAY37849		2	2	8	AUG	2007	1	N	0.063	FOLLOWER	1	2.069160998	8.5229295	7	237.2	13.4	7.9	Y	AVG	66.45854549	DSL	SodiumAz	0.190752233067044	0.138014228699404	0.130633479626316	0.18854329808353
534	DER	37850	A37850	DER37850		NA	NA	8	AUG	2007	1	N	0.06	LEADER	NA	NA	8.443531828	11	209.5	14.4	8.3	Y	AVG	72.95643389	DSL	SodiumAz	0.226832632312304	0.183340161827041	0.186245949669808	0.237791155031919
535	WAY	37850	A37850	WAY37850		5	2	8	AUG	2007	1	N	0.077	LEADER	0.4	0.827664399	8.672142368	59	209.5	14.4	8.3	Y	AVG	39.03312971	DSL	SodiumAz	-0.261684468925821	-0.287195787409123	-0.285920044396638	-0.227250312717797
536	YEL	37850	A37850	YEL37850		4	1	8	AUG	2007	1	N	0.068	LEADER	0.25	0.517290249	7.979466119	73	209.5	14.4	8.3	Y	AVG	31.00969333	DSL	SodiumAz	-0.385455082384633	-0.392902040715008	-0.393298381223687	-0.325835303965577
537	DJI	37866	A37866	DJI37866		4	1	9	SEP	2007	0	N	0.077	LEADER	0.25	0.517290249	10.16427105	91	272.5	15.8	7.2	Y	AVG	35.82703121	DSL	SodiumAz	-0.436758834726024	-0.44541923286459	-0.465316300460581	-0.40703991188085
538	ORI	37866	A37866	ORI37866		7	2	9	SEP	2007	0	N	0.048	LEADER	0.285714286	0.591188856	10.16427105	51	272.5	15.8	7.2	Y	AVG	52.56191325	DSL	SodiumAz	0.0101192224459554	-0.0731284598065947	-0.093079683192189	-0.0222095054958507
539	SAW	37866	A37866	SAW37866		3	1	9	SEP	2007	0	N	0.052	LEADER	0.333333333	0.689720333	10.06844627	71	272.5	15.8	7.2	Y	AVG	44.0958086	DSL	SodiumAz	-0.347245458135539	-0.315790918427016	-0.334619087329305	-0.280269514358776
540	MOL	37867	A37867	MOL37867		5	2	9	SEP	2007	0	N	0.068	FOLLOWER	0.4	0.827664399	12.16563997	27	272.5	13.1	7.2	Y	AVG	42.55510802	DSL	SodiumAz	-0.236191135148498	-0.370210109534351	-0.393154226107494	-0.321956805798716
541	LEB	37867	A37867	LEB37867		6	2	9	SEP	2007	0	N	0.049	LEADER	0.333333333	0.689720333	9.167693361	65	272.5	13.1	7.2	Y	AVG	40.68528877	DSL	SodiumAz	-0.377934315856509	-0.416343835148432	-0.436869340986079	-0.36434463555673
542	DUB	37869	A37869	DUB37869		8	2	9	SEP	2007	0	N	0.076	FOLLOWER	0.25	0.517290249	10.88158795	60	281.6	16.3	7.3	Y	AVG	61.87740512	DSL	SodiumAz	0.137459676458146	0.118807684908103	0.097393535507579	0.15268010496971
543	FRA	37869	A37869	FRA37869		8	3	9	SEP	2007	0	N	0.063	LEADER	0.375	0.775935374	9.882272416	64	281.6	16.3	7.3	Y	AVG	58.41200172	DSL	SodiumAz	-0.0673852728145006	-0.0845639698850382	-0.10753134499452	-0.0455710289579221
544	TAR	37869	A37869	TAR37869		7	2	9	SEP	2007	0	N	0.064	LEADER	0.285714286	0.591188856	9.011635866	56	281.6	16.3	7.3	Y	AVG	40.15277264	DSL	SodiumAz	-0.167925839135459	-0.124904101761693	-0.143055313629536	-0.10464846597439
545	WAY	37870	A37870	WAY37870		5	2	9	SEP	2007	0	N	0.06	LEADER	0.4	0.827664399	8.726899384	59	273.6	15	7.3	Y	AVG	69.53741308	DSL	SodiumAz	0.322103589105022	0.309333113838034	0.291534115761435	0.350203847440276
546	YAH	37870	A37870	YAH37870		6	1	9	SEP	2007	0	N	0.046	LEADER	0.166666667	0.344860166	10.2642026	29	273.6	15	7.3	Y	AVG	31.44376983	DSL	SodiumAz	-0.363369411614811	-0.418870745930217	-0.433471601740576	-0.39250165710602
547	YEL	37873	A37873	YEL37873		3	1	9	SEP	2007	0	N	0.07	LEADER	0.333333333	0.689720333	8.042436687	73	322.6	14.4	8.1	Y	AVG	36.37844851	DSL	SodiumAz	-0.218938717622143	-0.214150617902232	-0.233621699499996	-0.166158622241886
548	ZEU	37873	A37873	ZEU37873		6	2	9	SEP	2007	0	N	0.055	LEADER	0.333333333	0.689720333	8.913073238	43	322.6	14.4	8.1	Y	AVG	35.35336954	DSL	SodiumAz	-0.347991164444893	-0.323242790787224	-0.33967929780618	-0.291421433891596
549	BUZ	37874	A37874	BUZ37874		NA	NA	9	SEP	2007	0	N	0.036	BACHELOR	NA	NA	9.028062971	29	317.1	16.1	6.5	Y	AVG	56.62289499	DSL	SodiumAz	0.00193764492691795	-0.0282600773830985	-0.0515634557867921	0.0113242268927287
550	SPO	37874	A37874	SPO37874		8	1	9	SEP	2007	0	N	0.039	LEADER	0.125	0.258645125	9.972621492	61	317.1	16.1	6.5	Y	AVG	58.73846154	DSL	SodiumAz	0.132814157012369	0.128454202103064	0.107447028572376	0.158727182706122
551	RWA	37878	A37878	RWA37878		3	1	9	SEP	2007	0	N	0.035	LEADER	0.333333333	0.689720333	11.69609856	66	262.4	16	7.2	Y	AVG	41.33142857	DSL	SodiumAz	-0.0979485644356863	-0.142681447418596	-0.164616978788944	-0.0986323843885915
552	SHI	37878	A37878	SHI37878		8	1	9	SEP	2007	0	N	0.042	LEADER	0.125	0.258645125	9.697467488	31	262.4	16	7.2	Y	AVG	42.66908316	DSL	SodiumAz	-0.0420445622881589	-0.147758456427998	-0.167153464390335	-0.0917352454080693
553	SUD	37878	A37878	SUD37878		7	1	9	SEP	2007	0	N	0.048	LEADER	0.142857143	0.295594428	12.19575633	40	262.4	16	7.2	Y	AVG	61.41267889	DSL	SodiumAz	0.15385730067772	0.0541701196815296	0.0345628224038732	0.0962634419126305
554	DER	37879	A37879	DER37879		NA	NA	9	SEP	2007	0	N	0.065	LEADER	NA	NA	8.5229295	11	261.6	17.4	8.4	Y	AVG	29.04265962	DSL	SodiumAz	-0.686412810810485	-0.718681793577518	-0.734850746823836	-0.683305541461725
555	ROY	37880	A37880	ROY37880		9	2	9	SEP	2007	0	N	0.034	FOLLOWER	0.222222222	0.459813555	9.467488022	28	261.8	16.8	8.1	Y	AVG	73.52680847	DSL	SodiumAz	0.12153989682331	0.0379325933547188	0.0135207998956997	0.0842505027805229
556	FUJ	37881	A37881	FUJ37881		8	2	9	SEP	2007	0	N	0.047	LEADER	0.25	0.517290249	8.047912389	34	251.3	15.9	7.6	Y	AVG	37.59835286	DSL	SodiumAz	-0.252972022707783	-0.280993072753973	-0.297497513587573	-0.231630493539856
557	SAA	37889	A37889	SAA37889		4	1	9	SEP	2007	0	N	0.043	LEADER	0.25	0.517290249	10.22724162	62	206.7	16.3	8.3	Y	AVG	55.37893939	DSL	SodiumAz	0.0810799946180758	0.037443120410821	0.0170176661799264	0.0832858237794389
558	DUB	37896	A37896	DUB37896		8	2	10	OCT	2007	0	N	0.036	FOLLOWER	0.25	0.517290249	10.95550992	60	166.9	12.7	7.2	Y	AVG	58.84882985	DSL	SodiumAz	0.09182860222211	0.0686245440546545	0.0472103946541305	0.102496964116262
559	DJI	37896	A37896	DJI37896		4	1	10	OCT	2007	0	N	0.041	LEADER	0.25	0.517290249	10.24640657	91	166.9	12.7	7.2	Y	AVG	62.35088235	DSL	SodiumAz	0.122374170301125	0.108655920502277	0.0887588529062855	0.147035241486017
560	RWA	37896	A37896	RWA37896		3	1	10	OCT	2007	0	N	0.04	LEADER	0.333333333	0.689720333	11.74537988	66	166.9	12.7	7.2	Y	AVG	41.78566119	DSL	SodiumAz	-0.0839837988889611	-0.131751393360675	-0.153686924731023	-0.0877023303306701
561	TAR	37896	A37896	TAR37896		7	2	10	OCT	2007	0	N	0.05	LEADER	0.285714286	0.591188856	9.085557837	56	166.9	12.7	7.2	Y	AVG	42.23430319	DSL	SodiumAz	-0.112832504859464	-0.07436283416469	-0.0925140460325329	-0.0541071983773871
562	ZEU	37896	A37896	ZEU37896		7	2	10	OCT	2007	0	N	0.034	LEADER	0.285714286	0.591188856	8.976043806	43	166.9	12.7	7.2	Y	AVG	56.2948419	DSL	SodiumAz	0.121095727645791	0.141966414866365	0.125529907847409	0.173787771761993
563	ORI	37897	A37897	ORI37897		7	2	10	OCT	2007	0	N	0.05	LEADER	0.285714286	0.591188856	10.24914442	51	152.4	17.6	7.3	Y	AVG	67.74306525	DSL	SodiumAz	0.269075990938275	0.180601862011152	0.160650638625558	0.231520816321896
564	SUD	37897	A37897	SUD37897		7	1	10	OCT	2007	0	N	0.05	LEADER	0.142857143	0.295594428	12.2477755	40	152.4	17.6	7.3	Y	AVG	44.69383379	DSL	SodiumAz	-0.160720157663016	-0.2636106451623	-0.283217942439957	-0.2215173229312
565	SAW	37899	A37899	SAW37899		3	1	10	OCT	2007	0	N	0.054	LEADER	0.333333333	0.689720333	10.15879535	71	146.9	16.8	7.3	Y	AVG	39.43509352	DSL	SodiumAz	-0.45339043732407	-0.427499534934493	-0.446327703836781	-0.391978130866252
566	SPO	37899	A37899	SPO37899		8	1	10	OCT	2007	0	N	0.042	LEADER	0.125	0.258645125	10.04106776	61	146.9	16.8	7.3	Y	AVG	45.11428571	DSL	SodiumAz	-0.126866748266973	-0.135441579641953	-0.15644875317264	-0.105168599038894
567	SAA	37902	A37902	SAA37902		4	1	10	OCT	2007	0	N	0.03	LEADER	0.25	0.517290249	10.26283368	62	97.9	17.4	7.6	Y	AVG	67.73584015	DSL	SodiumAz	0.284687800798893	0.238859190790077	0.218433736559183	0.284701894158695
568	YAH	37902	A37902	YAH37902		6	1	10	OCT	2007	0	N	0.045	LEADER	0.166666667	0.344860166	10.35181383	29	97.9	17.4	7.6	Y	AVG	34.32123853	DSL	SodiumAz	-0.27041087354484	-0.331307250164901	-0.34590810597526	-0.304938161340704
569	SHI	37905	A37905	SHI37905		8	1	10	OCT	2007	0	N	0.033	LEADER	0.125	0.258645125	9.771389459	31	88.2	16.6	6.5	Y	AVG	33.03716766	DSL	SodiumAz	-0.29333388541744	-0.403599846236271	-0.422994854198609	-0.347576635216343
570	ROY	37909	A37909	ROY37909		9	2	10	OCT	2007	0	N	0.048	FOLLOWER	0.222222222	0.459813555	9.546885695	28	87.9	16.6	7.9	Y	AVG	47.34264521	DSL	SodiumAz	-0.313809447778209	-0.402306008077531	-0.42671780153655	-0.355988098651727
571	BUZ	37910	A37910	BUZ37910		NA	NA	10	OCT	2007	0	N	0.058	BACHELOR	NA	NA	9.126625599	29	94.4	16.3	6.8	Y	AVG	41.09125318	DSL	SodiumAz	-0.312611060528738	-0.348878205077411	-0.372181583481105	-0.309293900801584
572	LEB	37910	A37910	LEB37910		6	2	10	OCT	2007	0	N	0.065	LEADER	0.333333333	0.689720333	9.285420945	65	94.4	16.3	6.8	Y	AVG	40.4919717	DSL	SodiumAz	-0.375447575140861	-0.421106682140945	-0.441632187978593	-0.369107482549244
573	FUJ	37911	A37911	FUJ37911		8	2	10	OCT	2007	0	N	0.053	LEADER	0.25	0.517290249	8.130047912	34	94.4	17.1	7.3	Y	AVG	41.64673229	DSL	SodiumAz	-0.145651504271751	-0.178730406162961	-0.195234846996561	-0.129367826948843
574	YEL	37911	A37911	YEL37911		3	1	10	OCT	2007	0	N	0.031	LEADER	0.333333333	0.689720333	8.146475017	73	94.4	17.1	7.3	Y	AVG	46.80056815	DSL	SodiumAz	0.0393867121787999	0.0377681995083168	0.018297117910552	0.0857601951686622
575	WAY	37917	A37917	WAY37917		5	2	10	OCT	2007	0	N	0.048	LEADER	0.4	0.827664399	8.855578371	59	62.1	14.8	5.8	Y	COLD	51.00947911	DSL	SodiumAz	0.0201741119830325	-0.0410507150519419	-0.0502495392179005	0.0403504023682277
576	DER	37919	A37919	DER37919		NA	NA	10	OCT	2007	0	N	0.042	LEADER	NA	NA	8.632443532	11	47.7	16.1	5.6	N	COLD	51.12917551	DSL	SodiumAz	-0.114079495146888	-0.0204749955130099	-0.0410790640812513	-0.11771602834026
577	FRA	37922	A37922	FRA37922		8	3	10	OCT	2007	0	N	0.036	LEADER	0.375	0.775935374	10.02737851	64	38.7	15.1	5.5	N	COLD	78.17301589	DSL	SodiumAz	0.232953410685375	0.339456460091028	0.312053969659623	0.245832116075101
578	RWA	37929	A37929	RWA37929		3	1	11	NOV	2007	0	N	0.048	LEADER	0.333333333	0.689720333	11.83572895	66	42.6	13.9	6.4	N	AVG	53.33418123	DSL	SodiumAz	0.16560401536691	0.285420452953017	0.250449632350104	0.15632184722205
579	SAA	37929	A37929	SAA37929		4	1	11	NOV	2007	0	N	0.042	LEADER	0.25	0.517290249	10.33675565	62	42.6	13.9	6.4	N	AVG	39.89256085	DSL	SodiumAz	-0.240185707372979	-0.117418715238236	-0.150879458701696	-0.24472368063059
580	ROY	37930	A37930	ROY37930		9	2	11	NOV	2007	0	N	0.05	FOLLOWER	0.222222222	0.459813555	9.604380561	28	43.6	16.4	5.7	N	COLD	67.39794476	DSL	SodiumAz	0.042934093412291	0.0835143217706564	0.0546674129897138	-0.00278505374658256
581	FUJ	37930	A37930	FUJ37930		8	2	11	NOV	2007	0	N	0.058	LEADER	0.25	0.517290249	8.182067077	34	43.6	16.4	5.7	N	COLD	71.28700144	DSL	SodiumAz	0.395042895616768	0.491377972473404	0.470438416317881	0.408123266744478
582	LEB	37930	A37930	LEB37930		6	2	11	NOV	2007	0	N	0.043	LEADER	0.333333333	0.689720333	9.34017796	65	43.6	16.4	5.7	N	COLD	67.03414004	DSL	SodiumAz	0.132022643684676	0.215608920418148	0.190648299258577	0.134990835066807
583	BUZ	37931	A37931	BUZ37931		NA	NA	11	NOV	2007	0	N	0.062	BACHELOR	NA	NA	9.184120465	29	43.6	16.7	6.6	N	AVG	60.9665332	DSL	SodiumAz	0.0854592324601624	0.218799260387105	0.182460592750846	0.0852358959019606
584	SAW	37933	A37933	SAW37933		3	1	11	NOV	2007	0	N	0.056	LEADER	0.333333333	0.689720333	10.25188227	71	62.1	16.1	5.7	Y	COLD	65.94787634	DSL	SodiumAz	0.0665503536322749	0.0461786404864837	0.035950645494836	0.122230428372652
585	SUD	37933	A37933	SUD37933		7	1	11	NOV	2007	0	N	0.041	LEADER	0.142857143	0.295594428	12.34633812	40	62.1	16.1	5.7	Y	COLD	59.18430645	DSL	SodiumAz	0.126170131507819	-0.0233201615554144	-0.0343272849224299	0.0593035444936145
586	TAR	37933	A37933	TAR37933		7	2	11	NOV	2007	0	N	0.041	LEADER	0.285714286	0.591188856	9.186858316	56	62.1	16.1	5.7	Y	COLD	32.11772795	DSL	SodiumAz	-0.380419099911238	-0.388717830348917	-0.398268868306119	-0.327931810743686
587	ZEU	37933	A37933	ZEU37933		7	2	11	NOV	2007	0	N	0.066	LEADER	0.285714286	0.591188856	9.077344285	43	62.1	16.1	5.7	Y	COLD	41.8626175	DSL	SodiumAz	-0.168875922946517	-0.194773636858396	-0.202609969966712	-0.12242189614484
588	DUB	37937	A37937	DUB37937		8	2	11	NOV	2007	0	N	0.054	FOLLOWER	0.25	0.517290249	11.06776181	60	65.5	19.2	5.9	Y	COLD	45.80436808	DSL	SodiumAz	-0.151851490136863	-0.222498330171304	-0.235312305661187	-0.148095526291768
589	FRA	37937	A37937	FRA37937		8	3	11	NOV	2007	0	N	0.088	LEADER	0.375	0.775935374	10.06844627	64	65.5	19.2	5.9	Y	COLD	30.72256351	DSL	SodiumAz	-0.698444833752675	-0.767618378938134	-0.781985580136975	-0.68809505419309
590	SHI	37937	A37937	SHI37937		8	1	11	NOV	2007	0	N	0.073	LEADER	0.125	0.258645125	9.859000684	31	65.5	19.2	5.9	Y	COLD	29.42552879	DSL	SodiumAz	-0.403709440064606	-0.559900826698124	-0.57069566074982	-0.463347231860267
591	YEL	37937	A37937	YEL37937		3	1	11	NOV	2007	0	N	0.052	LEADER	0.333333333	0.689720333	8.217659138	73	65.5	19.2	5.9	Y	COLD	32.01316317	DSL	SodiumAz	-0.335977991682281	-0.382510359835394	-0.393381267522518	-0.29398798035712
592	SPO	37938	A37938	SPO37938		8	1	11	NOV	2007	0	N	0.07	LEADER	0.125	0.258645125	10.14784394	61	65.4	18.3	6.4	Y	AVG	45.53069645	DSL	SodiumAz	-0.111103747796024	-0.126253786575687	-0.147260960106375	-0.0959808059726286
593	WAY	37938	A37938	WAY37938		5	2	11	NOV	2007	0	N	0.045	LEADER	0.4	0.827664399	8.913073238	59	65.4	18.3	6.4	Y	AVG	52.2605056	DSL	SodiumAz	0.0479440627234951	0.0237091231595135	0.00591012508291389	0.064579856761755
594	DER	37941	A37941	DER37941		NA	NA	11	NOV	2007	0	N	0.041	LEADER	NA	NA	8.692676249	11	53.9	19.3	6.2	Y	AVG	69.53014466	DSL	SodiumAz	0.197034707268693	0.154312830598302	0.138143877351984	0.189689082714096
595	YAH	37948	A37948	YAH37948		6	1	11	NOV	2007	0	N	0.046	LEADER	0.166666667	0.344860166	10.47775496	29	39.6	18.9	4.8	N	COLD	45.6317009	DSL	SodiumAz	0.0221828074468435	0.0861483432651129	0.0671123721328306	-0.0200998528537331
596	DJI	37959	A37959	DJI37959		4	1	12	DEC	2007	0	N	0.055	LEADER	0.25	0.517290249	10.41889117	91	23	17.7	6.9	N	AVG	76.11162439	DSL	SodiumAz	0.332418840404172	0.481226770387068	0.448294413558511	0.346458422609837
597	SAW	37959	A37959	SAW37959		3	1	12	DEC	2007	0	N	0.032	LEADER	0.333333333	0.689720333	10.32306639	71	23	17.7	6.9	N	AVG	106.1495997	DSL	SodiumAz	0.546918564715442	0.735841432545428	0.703977974410575	0.598215167852697
598	SUD	37959	A37959	SUD37959		7	1	12	DEC	2007	0	N	0.038	LEADER	0.142857143	0.295594428	12.41752225	40	23	17.7	6.9	N	AVG	49.90861781	DSL	SodiumAz	-0.0399091198201909	0.0198951674765584	-0.0127474190336625	-0.111159179053312
599	TAR	37959	A37959	TAR37959		7	2	12	DEC	2007	0	N	0.024	LEADER	0.285714286	0.591188856	9.258042437	56	23	17.7	6.9	N	AVG	46.29065877	DSL	SodiumAz	-0.0105035922124168	0.190492258264102	0.159305757163694	0.0376002252904328
600	DUB	37960	A37960	DUB37960		8	2	12	DEC	2007	0	N	0.043	FOLLOWER	0.25	0.517290249	11.13073238	60	23	17.6	6.9	N	AVG	52.61935866	DSL	SodiumAz	-0.00926917567832541	0.129884350305881	0.0954349116727911	-0.00939089839348384
601	FRA	37960	A37960	FRA37960		8	3	12	DEC	2007	0	N	0.054	LEADER	0.375	0.775935374	10.13141684	64	23	17.6	6.9	N	AVG	57.00046647	DSL	SodiumAz	-0.076505048096208	0.0641217727369785	0.0281191083949324	-0.0700329550968766
602	SHI	37960	A37960	SHI37960		8	1	12	DEC	2007	0	N	0.038	LEADER	0.125	0.258645125	9.921971253	31	23	17.6	6.9	N	AVG	55.26638099	DSL	SodiumAz	0.230470407636665	0.284079387083374	0.251649089888471	0.16695492934233
603	WAY	37960	A37960	WAY37960		5	2	12	DEC	2007	0	N	0.033	LEADER	0.4	0.827664399	8.973305955	59	23	17.6	6.9	N	AVG	64.60032425	DSL	SodiumAz	0.263631649461452	0.408835287297217	0.378000999988052	0.276558352138487
604	RWA	37961	A37961	RWA37961		3	1	12	DEC	2007	0	N	0.038	LEADER	0.333333333	0.689720333	11.92334018	66	10.5	18.2	7.5	N	AVG	38.59117508	DSL	SodiumAz	-0.152554741368609	-0.0381333460871578	-0.0731041666900709	-0.167231951818125
605	SAA	37961	A37961	SAA37961		4	1	12	DEC	2007	0	N	0.035	LEADER	0.25	0.517290249	10.42436687	62	10.5	18.2	7.5	N	AVG	50.47593954	DSL	SodiumAz	0.000516250658198381	0.117888201104079	0.0844274576406199	-0.00941676428827432
606	YEL	37961	A37961	YEL37961		3	1	12	DEC	2007	0	N	0.053	LEADER	0.333333333	0.689720333	8.283367556	73	10.5	18.2	7.5	N	AVG	52.82603993	DSL	SodiumAz	0.16892537211882	0.332024775093222	0.299518404262892	0.206869101992596
607	YAH	37964	A37964	YAH37964		6	1	12	DEC	2007	0	N	0.042	LEADER	0.166666667	0.344860166	10.52156057	29	1	20	6.8	N	AVG	53.93495675	DSL	SodiumAz	0.19205647406763	0.293854872859397	0.266218727816474	0.147076292922623
608	ORI	37967	A37967	ORI37967		7	2	12	DEC	2007	0	N	0.035	LEADER	0.285714286	0.591188856	10.44079398	51	1	19.6	6.4	N	AVG	76.72972633	DSL	SodiumAz	0.405444748566914	0.478316633705715	0.445330121087556	0.356087919255487
609	ZEU	37968	A37968	ZEU37968		7	2	12	DEC	2007	0	N	0.055	LEADER	0.285714286	0.591188856	9.173169062	43	1	18.8	6.3	N	AVG	40.55643763	DSL	SodiumAz	-0.194673814917546	-0.0127943034133122	-0.0422660996648334	-0.154120615278656
610	BUZ	37973	A37973	BUZ37973		NA	NA	12	DEC	2007	0	N	0.059	BACHELOR	NA	NA	9.299110198	29	1	22.5	5	N	HOT	79.15912838	DSL	SodiumAz	0.353675257350224	0.372505942084677	0.328425033514145	0.346370928159731
611	LEB	37973	A37973	LEB37973		6	2	12	DEC	2007	0	N	0.044	LEADER	0.333333333	0.689720333	9.457905544	65	1	22.5	5	N	HOT	71.95591361	DSL	SodiumAz	0.210123809448922	0.219562531731964	0.178259495727479	0.205842413122893
612	SPO	37973	A37973	SPO37973		8	1	12	DEC	2007	0	N	0.032	LEADER	0.125	0.258645125	10.24366872	61	1	22.5	5	N	HOT	55.02166429	DSL	SodiumAz	0.0841373376715571	0.128805789745142	0.087021086047617	0.0933594521474275
613	FUJ	37974	A37974	FUJ37974		8	2	12	DEC	2007	0	N	0.071	LEADER	0.25	0.517290249	8.302532512	34	1	18.3	5.7	N	COLD	47.20568996	DSL	SodiumAz	-0.00973848907899733	0.0791784049936082	0.0582388488380849	-0.00407630073531751
614	ROY	37975	A37975	ROY37975		9	2	12	DEC	2007	0	N	0.052	FOLLOWER	0.222222222	0.459813555	9.727583847	28	1	17.6	6.1	N	COLD	78.71061534	DSL	SodiumAz	0.205684376929953	0.238677827428418	0.209830918647476	0.152378451911179
615	DER	37981	A37981	DER37981		NA	NA	12	DEC	2007	0	N	0.068	LEADER	NA	NA	8.802190281	11	1	17.6	4.7	N	COLD	93.56885518	DSL	SodiumAz	0.500715699469914	0.583867305200434	0.563263236632193	0.486626272373184
616	TAR	37986	A37986	TAR37986		7	2	1	JAN	2008	1	N	0.029	LEADER	0.285714286	0.591188856	9.331964408	56	1	20.2	6.5	N	AVG	44.61673496	DSL	SodiumAz	-0.0457446964787698	0.134586342831375	0.122474582820053	0.000769050946791694
617	DJI	37987	A37987	DJI37987		4	1	1	JAN	2008	1	N	0.051	LEADER	0.25	0.517290249	10.49555099	91	1	19.5	7.8	N	AVG	27.6590459	DSL	SodiumAz	-0.67807066749157	-0.550096143627758	-0.563953759367229	-0.665789750315904
618	ORI	37987	A37987	ORI37987		7	2	1	JAN	2008	1	N	0.072	LEADER	0.285714286	0.591188856	10.49555099	51	1	19.5	7.8	N	AVG	69.01376672	DSL	SodiumAz	0.299871455723323	0.353258695473152	0.339346923944078	0.250104722112009
619	SAW	37987	A37987	SAW37987		3	1	1	JAN	2008	1	N	0.048	LEADER	0.333333333	0.689720333	10.39972621	71	1	19.5	7.8	N	AVG	56.64161729	DSL	SodiumAz	-0.0794281844913707	0.0886612772195314	0.0758725601737629	-0.0298902463841149
620	SUD	37987	A37987	SUD37987		7	1	1	JAN	2008	1	N	0.06	LEADER	0.142857143	0.295594428	12.49418207	40	1	19.5	7.8	N	AVG	35.05770943	DSL	SodiumAz	-0.39134859973882	-0.352377718561154	-0.36594556398229	-0.46435732400194
621	YEL	37987	A37987	YEL37987		3	1	1	JAN	2008	1	N	0.051	LEADER	0.333333333	0.689720333	8.354551677	73	1	19.5	7.8	N	AVG	42.47058532	DSL	SodiumAz	-0.0478456762553452	0.0947575105669745	0.0813258808257298	-0.0113234214445668
622	ZEU	37987	A37987	ZEU37987		7	2	1	JAN	2008	1	N	0.061	LEADER	0.285714286	0.591188856	9.225188227	43	1	19.5	7.8	N	AVG	26.96159023	DSL	SodiumAz	-0.602713762017767	-0.440150301196111	-0.450547356358547	-0.56240187197237
623	WAY	37988	A37988	WAY37988		5	2	1	JAN	2008	1	N	0.059	LEADER	0.4	0.827664399	9.049965777	59	1	18.7	7.4	N	AVG	52.43846556	DSL	SodiumAz	0.0568112820866307	0.181181513680153	0.169421967460074	0.0679793196105081
624	DUB	37995	A37995	DUB37995		8	2	1	JAN	2008	1	N	0.056	FOLLOWER	0.25	0.517290249	11.22655715	60	1	19.9	7.3	N	AVG	62.30738692	DSL	SodiumAz	0.162665555964209	0.279805510729302	0.264430813185297	0.159605003119022
625	FRA	37995	A37995	FRA37995		8	3	1	JAN	2008	1	N	0.055	LEADER	0.375	0.775935374	10.22724162	64	1	19.9	7.3	N	AVG	59.35560535	DSL	SodiumAz	-0.0330791065783638	0.0855341424199167	0.0686062191669556	-0.0295458443248533
626	RWA	37995	A37995	RWA37995		3	1	1	JAN	2008	1	N	0.039	LEADER	0.333333333	0.689720333	12.0164271	66	1	19.9	7.3	N	AVG	53.37404186	DSL	SodiumAz	0.174516388572422	0.267092807649051	0.251196728135223	0.157068943007169
627	SAA	37995	A37995	SAA37995		4	1	1	JAN	2008	1	N	0.048	LEADER	0.25	0.517290249	10.5174538	62	1	19.9	7.3	N	AVG	49.88880118	DSL	SodiumAz	-0.0084137392833874	0.0871132343418775	0.072727231967503	-0.0211169899613912
628	SHI	37995	A37995	SHI37995		8	1	1	JAN	2008	1	N	0.029	LEADER	0.125	0.258645125	10.01779603	31	1	19.9	7.3	N	AVG	39.59370256	DSL	SodiumAz	-0.100085467411077	-0.0684900596145375	-0.0818456157203551	-0.166539776266496
629	YAH	37995	A37995	YAH37995		6	1	1	JAN	2008	1	N	0.048	LEADER	0.166666667	0.344860166	10.60643395	29	1	19.9	7.3	N	AVG	21.5827313	DSL	SodiumAz	-0.721564373093399	-0.641105166079378	-0.649666570033217	-0.768809004927068
630	ROY	37997	A37997	ROY37997		9	2	1	JAN	2008	1	N	0.04	FOLLOWER	0.222222222	0.459813555	9.787816564	28	1	19.9	7.1	N	AVG	90.49930695	DSL	SodiumAz	0.34599563441896	0.399697632886747	0.381325291284249	0.291942614640665
631	LEB	37997	A37997	LEB37997		6	2	1	JAN	2008	1	N	0.053	LEADER	0.333333333	0.689720333	9.523613963	65	1	19.9	7.1	N	AVG	76.31646123	DSL	SodiumAz	0.270043132388849	0.366751179231744	0.352265125250617	0.264677451151559
632	FUJ	38000	A38000	FUJ38000		8	2	1	JAN	2008	1	N	0.056	LEADER	0.25	0.517290249	8.373716632	34	1.8	15.9	6.6	N	AVG	29.12474644	DSL	SodiumAz	-0.491243243478301	-0.38229218167827	-0.392757170655349	-0.487002530136039
633	SPO	38000	A38000	SPO38000		8	1	1	JAN	2008	1	N	0.058	LEADER	0.125	0.258645125	10.31759069	61	1.8	15.9	6.6	N	AVG	46.88230118	DSL	SodiumAz	-0.0743593655021431	0.057072626026847	0.0421049043526796	-0.0667273210419812
634	BUZ	38002	A38002	BUZ38002		NA	NA	1	JAN	2008	1	N	0.06	BACHELOR	NA	NA	9.378507871	29	2.5	17.4	6.3	N	AVG	56.78288875	DSL	SodiumAz	0.0233774337090518	0.128634467685592	0.111370541138418	0.0141458442895326
635	DER	38003	A38003	DER38003		NA	NA	1	JAN	2008	1	N	0.091	LEADER	NA	NA	8.862422998	11	3	13.9	6.1	N	COLD	35.32740856	DSL	SodiumAz	-0.472575680959626	-0.409245911077712	-0.410775238556868	-0.487412202815877
636	ORI	38014	A38014	ORI38014		10	5	1	JAN	2008	1	N	0.048	FOLLOWER	0.5	1.034580499	10.56947296	51	4.6	17.8	6.6	N	AVG	69.3830506	DSL	SodiumAz	0.309760129981942	0.358595303114358	0.344683531585285	0.255441329753216
637	ORI	38015	A38015	ORI38015		10	5	1	JAN	2008	1	N	0.078	FOLLOWER	0.5	1.034580499	10.57221081	51	4.6	17.3	7	N	AVG	33.96277349	DSL	SodiumAz	-0.404448857597155	-0.355782279479028	-0.369694051008102	-0.458936252840171
638	BEN	38017	A38017	BEN38017		10	5	2	FEB	2008	0	N	0.073	FOLLOWER	0.5	1.034580499	10.52429843	27	4.6	14.2	6.3	N	AVG	41.70551202	DSL	SodiumAz	-0.0816607439253287	0.0375399580080411	-0.00917134032851807	-0.0901406897208354
639	TUR	38017	A38017	TUR38017		10	5	2	FEB	2008	0	N	0.035	FOLLOWER	0.5	1.034580499	9.316906229	10	4.6	14.2	6.3	N	AVG	66.12670075	DSL	SodiumAz	0.27088369739519	0.349011223345543	0.327373205513861	0.259648805990047
640	SAW	38017	A38017	SAW38017		3	1	2	FEB	2008	0	N	0.067	LEADER	0.333333333	0.689720333	10.48186174	71	4.6	14.2	6.3	N	AVG	60.08250743	DSL	SodiumAz	-0.0124335970017384	0.166710756920469	0.134847298785616	0.0290844922277378
641	ORI	38023	A38023	ORI38023		10	5	2	FEB	2008	0	N	0.045	FOLLOWER	0.5	1.034580499	10.59411362	51	4.6	18.8	7.2	N	AVG	25.85499398	DSL	SodiumAz	-0.67289935467939	-0.609468792803994	-0.642455305422153	-0.731697507254222
642	DJI	38023	A38023	DJI38023		4	1	2	FEB	2008	0	N	0.045	LEADER	0.25	0.517290249	10.59411362	91	4.6	18.8	7.2	N	AVG	49.88089224	DSL	SodiumAz	-0.0793540719333912	0.0586637740559883	0.0257314172274317	-0.0761045737212429
643	SAA	38024	A38024	SAA38024		4	1	2	FEB	2008	0	N	0.054	LEADER	0.25	0.517290249	10.59685147	62	4.6	17.5	6.8	N	AVG	40.31076368	DSL	SodiumAz	-0.213740516231037	-0.106990054764383	-0.140450798227842	-0.234295020156737
644	SUD	38024	A38024	SUD38024		7	1	2	FEB	2008	0	N	0.055	LEADER	0.142857143	0.295594428	12.59548255	40	4.6	17.5	6.8	N	AVG	55.00691643	DSL	SodiumAz	0.0683148003370602	0.117160408626003	0.0845178221157816	-0.0138939379038678
645	WAY	38024	A38024	WAY38024		5	2	2	FEB	2008	0	N	0.058	LEADER	0.4	0.827664399	9.148528405	59	4.6	17.5	6.8	N	AVG	55.99178053	DSL	SodiumAz	0.131407207041626	0.265820760883874	0.234986473574709	0.133543825725144
646	ZEU	38024	A38024	ZEU38024		7	2	2	FEB	2008	0	N	0.057	LEADER	0.285714286	0.591188856	9.326488706	43	4.6	17.5	6.8	N	AVG	40.38823814	DSL	SodiumAz	-0.18938840976787	-0.0169502217733584	-0.0464220180248796	-0.158276533638702
647	LEB	38027	A38027	LEB38027		6	2	2	FEB	2008	0	N	0.056	LEADER	0.333333333	0.689720333	9.605749487	65	4.6	18.7	6.8	N	AVG	78.39832035	DSL	SodiumAz	0.304976825383295	0.412739764806972	0.37917896973676	0.291591295637702
648	FUJ	38029	A38029	FUJ38029		8	2	2	FEB	2008	0	N	0.066	LEADER	0.25	0.517290249	8.453114305	34	3.8	18.5	5.9	N	COLD	27.81767192	DSL	SodiumAz	-0.52930869665827	-0.449664531019517	-0.47060408717504	-0.532919236748443
649	YAH	38029	A38029	YAH38029		6	1	2	FEB	2008	0	N	0.046	LEADER	0.166666667	0.344860166	10.69952088	29	3.8	18.5	5.9	N	COLD	48.92141511	DSL	SodiumAz	0.105451575179631	0.155760910529869	0.136724939397586	0.0495127144110228
650	DUB	38030	A38030	DUB38030		8	2	2	FEB	2008	0	N	0.031	FOLLOWER	0.25	0.517290249	11.32238193	60	3.5	17.6	6.6	N	AVG	35.97460196	DSL	SodiumAz	-0.377738420633571	-0.250386548728621	-0.284835987361711	-0.389661797427986
651	FRA	38031	A38031	FRA38031		8	3	2	FEB	2008	0	N	0.049	LEADER	0.375	0.775935374	10.32580424	64	3.1	18.7	5.6	N	COLD	79.14011401	DSL	SodiumAz	0.263625626079878	0.351751814001591	0.324349323570186	0.258127469985664
652	RWA	38031	A38031	RWA38031		3	1	2	FEB	2008	0	N	0.042	LEADER	0.333333333	0.689720333	12.11498973	66	3.1	18.7	5.6	N	COLD	66.07720947	DSL	SodiumAz	0.397047185999789	0.459136543384056	0.432765896691784	0.370568321471017
653	BEN	38036	A38036	BEN38036		10	5	2	FEB	2008	0	N	0.041	FOLLOWER	0.5	1.034580499	10.57631759	27	1.4	17.5	8.3	N	AVG	74.37689336	DSL	SodiumAz	0.500054579641719	0.616051975687788	0.569340677351229	0.488371327958911
654	ORI	38036	A38036	ORI38036		10	5	2	FEB	2008	0	N	0.045	FOLLOWER	0.5	1.034580499	10.62970568	51	1.4	17.5	8.3	N	AVG	48.10375356	DSL	SodiumAz	-0.0498511812315545	0.0113876448422796	-0.0215988677758792	-0.110841069607948
655	TUR	38036	A38036	TUR38036		10	5	2	FEB	2008	0	N	0.039	FOLLOWER	0.5	1.034580499	9.368925394	10	1.4	17.5	8.3	N	AVG	40.72401139	DSL	SodiumAz	-0.210667727551596	-0.135743507796441	-0.157381525628123	-0.225105925151937
656	SHI	38037	A38037	SHI38037		8	1	2	FEB	2008	0	N	0.034	LEADER	0.125	0.258645125	10.13278576	31	1.4	19.6	7.7	N	AVG	35.16875993	DSL	SodiumAz	-0.208554371161259	-0.167927211324891	-0.200357508519793	-0.285051669065934
657	TAR	38038	A38038	TAR38038		7	2	2	FEB	2008	0	N	0.038	LEADER	0.285714286	0.591188856	9.474332649	56	1.4	21.7	6.8	N	HOT	59.59658954	DSL	SodiumAz	0.255473581375834	0.335722071345337	0.296793329310656	0.290258388931866
658	BUZ	38039	A38039	BUZ38039		NA	NA	2	FEB	2008	0	N	0.041	BACHELOR	NA	NA	9.47980835	29	1.4	20.9	7.1	N	AVG	44.22429014	DSL	SodiumAz	-0.217383389499483	-0.102251628350086	-0.138590295986345	-0.235814992835231
659	SPO	38039	A38039	SPO38039		8	1	2	FEB	2008	0	N	0.048	LEADER	0.125	0.258645125	10.42436687	61	1.4	20.9	7.1	N	AVG	43.2826134	DSL	SodiumAz	-0.144711375899703	-0.00374184728801641	-0.0377843100512689	-0.14661653544593
660	YEL	38043	A38043	YEL38043		3	1	2	FEB	2008	0	N	0.046	LEADER	0.333333333	0.689720333	8.507871321	73	1	18.9	6.8	N	AVG	25.34650001	DSL	SodiumAz	-0.551613428499421	-0.402338820699443	-0.434845191529773	-0.527494493800069
661	BEN	38045	A38045	BEN38045	N	10	5	2	FEB	2008	0	N	0.061	FOLLOWER	0.5	1.034580499	10.60095825	27	1	20.1	6.9	N	AVG	47.52712269	DSL	SodiumAz	0.0537271669830153	0.168207207284683	0.121495908948124	0.0405265595558064
662	ORI	38045	A38045	ORI38045	N	10	5	2	FEB	2008	0	N	0.112	FOLLOWER	0.5	1.034580499	10.65434634	51	1	20.1	6.9	N	AVG	25.57393817	DSL	SodiumAz	-0.680120243448395	-0.620398773118963	-0.653385285737122	-0.742627487569191
663	TUR	38045	A38045	TUR38045	Y	10	5	2	FEB	2008	0	N	0.07	FOLLOWER	0.5	1.034580499	9.393566051	10	1	20.1	6.9	N	AVG	46.08485613	DSL	SodiumAz	-0.0854838553238193	-0.0120769911283278	-0.03371500896001	-0.101439408483824
664	TUR	38046	A38046	TUR38046	N	10	5	3	MAR	2008	1	N	0.067	FOLLOWER	0.5	1.034580499	9.396303901	10	1	18.9	7.2	N	AVG	44.89457864	DSL	SodiumAz	-0.114444608038132	-0.0573190833443116	-0.0598823600869087	-0.127606759610723
665	BEN	38050	A38050	BEN38050	Y	10	5	3	MAR	2008	1	N	0.066	FOLLOWER	0.5	1.034580499	10.6146475	27	1	20.8	7.3	N	AVG	63.99738008	DSL	SodiumAz	0.349149739644679	0.446674060387516	0.419037503140042	0.338068153747725
666	ORI	38050	A38050	ORI38050	N	10	5	3	MAR	2008	1	N	0.08	FOLLOWER	0.5	1.034580499	10.66803559	51	1	20.8	7.3	N	AVG	24.40694021	DSL	SodiumAz	-0.72894553098356	-0.686179780212959	-0.700091551742033	-0.789333753574101
667	TUR	38050	A38050	TUR38050	Y	10	5	3	MAR	2008	1	N	0.059	FOLLOWER	0.5	1.034580499	9.407255305	10	1	20.8	7.3	N	AVG	47.40598306	DSL	SodiumAz	-0.0593388265785793	-0.00288768218823554	-0.00545095893083269	-0.0731753584546468
668	DJI	38051	A38051	DJI38051	N	4	1	3	MAR	2008	1	N	0.08	LEADER	0.25	0.517290249	10.67077344	91	1	21	8.7	N	AVG	32.97240617	DSL	SodiumAz	-0.491562380276698	-0.374377940406402	-0.388235556145874	-0.490071547094549
669	DUB	38053	A38053	DUB38053	N	8	2	3	MAR	2008	1	N	0.025	FOLLOWER	0.25	0.517290249	11.3853525	60	1	21.2	8.5	N	AVG	35.23235445	DSL	SodiumAz	-0.397671098090933	-0.290309657233617	-0.305684354777622	-0.410510164843897
670	FRA	38053	A38053	FRA38053	N	8	3	3	MAR	2008	1	N	0.053	LEADER	0.375	0.775935374	10.38603696	64	1	21.2	8.5	N	AVG	72.08458879	DSL	SodiumAz	0.170993118188416	0.279827853894712	0.262899930641751	0.164747867149942
671	SUD	38053	A38053	SUD38053	N	7	1	3	MAR	2008	1	N	0.031	LEADER	0.142857143	0.295594428	12.67488022	40	1	21.2	8.5	N	AVG	43.99701509	DSL	SodiumAz	-0.153095077464105	-0.125251470308536	-0.138819315729672	-0.237231075749321
672	WAY	38053	A38053	WAY38053	N	5	2	3	MAR	2008	1	N	0.052	LEADER	0.4	0.827664399	9.227926078	59	1	21.2	8.5	N	AVG	27.09988565	DSL	SodiumAz	-0.592340928122252	-0.478929375598116	-0.490688921818195	-0.592131569667761
673	YEL	38053	A38053	YEL38053	N	3	1	3	MAR	2008	1	N	0.043	LEADER	0.333333333	0.689720333	8.535249829	73	1	21.2	8.5	N	AVG	27.27659457	DSL	SodiumAz	-0.479501135599005	-0.348025222921941	-0.361456852663185	-0.454106154933482
674	BEN	38054	A38054	BEN38054	N	10	5	3	MAR	2008	1	N	0.062	FOLLOWER	0.5	1.034580499	10.6255989	27	1	21.9	8.4	N	HOT	35.99235564	DSL	SodiumAz	-0.225711453995184	-0.236289863869704	-0.271668662051451	-0.237467419949297
675	KOR	38054	A38054	KOR38054	N	7	2	3	MAR	2008	1	N	0.06	FOLLOWER	0.285714286	0.591188856	11.17864476	20	1	21.9	8.4	N	HOT	68.94219874	DSL	SodiumAz	0.379431694993131	0.376576499708448	0.355036278082242	0.343668848113363
676	ORI	38054	A38054	ORI38054	N	10	5	3	MAR	2008	1	N	0.08	FOLLOWER	0.5	1.034580499	10.678987	51	1	21.9	8.4	N	HOT	37.31869684	DSL	SodiumAz	-0.30364422017477	-0.368981200637319	-0.390635213100667	-0.364706823438264
677	TUR	38054	A38054	TUR38054	N	10	5	3	MAR	2008	1	N	0.039	FOLLOWER	0.5	1.034580499	9.418206708	10	1	21.9	8.4	N	HOT	74.28562512	DSL	SodiumAz	0.390504570245211	0.338852983833459	0.328547466156589	0.375993658127246
678	DJI	38055	A38055	DJI38055	N	4	1	3	MAR	2008	1	N	0.061	LEADER	0.25	0.517290249	10.68172485	91	1	22.5	9.8	N	HOT	45.22521497	DSL	SodiumAz	-0.174904249998394	-0.16582254136125	-0.187422398034994	-0.174087797489197
679	RWA	38055	A38055	RWA38055	N	3	1	3	MAR	2008	1	N	0.052	LEADER	0.333333333	0.689720333	12.18069815	66	1	22.5	9.8	N	HOT	55.43731698	DSL	SodiumAz	0.222560530910743	0.197592895490815	0.173954575042714	0.194997381409132
680	YAH	38055	A38055	YAH38055	N	6	1	3	MAR	2008	1	N	0.058	LEADER	0.166666667	0.344860166	10.770705	29	1	22.5	9.8	N	HOT	59.37502553	DSL	SodiumAz	0.300531505090404	0.263446657607869	0.247143012719757	0.243171169320378
681	ZEU	38055	A38055	ZEU38055	N	7	2	3	MAR	2008	1	N	0.051	LEADER	0.285714286	0.591188856	9.411362081	43	1	22.5	9.8	N	HOT	77.24653004	DSL	SodiumAz	0.461339429375303	0.505010075339767	0.486870779243058	0.490186855123707
682	SPO	38056	A38056	SPO38056	N	8	1	3	MAR	2008	1	N	0.065	LEADER	0.125	0.258645125	10.47091034	61	1	21.8	9.3	N	HOT	65.53376153	DSL	SodiumAz	0.270007180761004	0.284569497850598	0.261859535242158	0.268197901341968
683	ITC	38057	A38057	ITC38057	N	NA	NA	3	MAR	2008	1	N	0.067	BACHELOR	NA	NA	9.798767967	24	1	0	0	N	COLD	50.75590031	DSL	SodiumAz	-0.205928760692348	-0.0777437710752218	-0.0867013678018416	-0.18214385335405
684	TIG	38057	A38057	TIG38057	N	NA	NA	3	MAR	2008	1	N	0.046	BACHELOR	NA	NA	8.922655715	6	1	0	0	N	COLD	59.89008482	DSL	SodiumAz	0.137539668437502	0.230104411828858	0.221377425228058	0.137016207102402
685	SPA	38057	A38057	SPA38057	N	4	1	3	MAR	2008	1	N	0.078	LEADER	0.25	0.517290249	8.380561259	7	1	0	0	N	COLD	56.8413783	DSL	SodiumAz	-0.238602618314006	-0.111654810032604	-0.116253482950925	-0.197653763908665
686	TAR	38057	A38057	TAR38057	N	7	2	3	MAR	2008	1	N	0.063	LEADER	0.285714286	0.591188856	9.526351814	56	1	0	0	N	COLD	55.05057579	DSL	SodiumAz	0.176368863533047	0.304199269562242	0.300687683461561	0.210912361495587
687	BEN	38058	A38058	BEN38058	Y	10	5	3	MAR	2008	1	N	0.099	FOLLOWER	0.5	1.034580499	10.63655031	27	1	21.5	9.8	N	AVG	35.43100131	DSL	SodiumAz	-0.240756465776266	-0.144580905763541	-0.172217463011015	-0.253186812403333
688	KOR	38058	A38058	KOR38058	Y	7	2	3	MAR	2008	1	N	0.079	FOLLOWER	0.285714286	0.591188856	11.18959617	20	1	21.5	9.8	N	AVG	26.19916025	DSL	SodiumAz	-0.587435019717982	-0.483536245115419	-0.497334225807353	-0.623872247270703
689	ORI	38058	A38058	ORI38058	N	10	5	3	MAR	2008	1	N	0.069	FOLLOWER	0.5	1.034580499	10.6899384	51	1	21.5	9.8	N	AVG	29.84875361	DSL	SodiumAz	-0.526321213086786	-0.484904223046297	-0.498815994575371	-0.588058196407439
690	TUR	38058	A38058	TUR38058	Y	10	5	3	MAR	2008	1	N	0.064	FOLLOWER	0.5	1.034580499	9.429158111	10	1	21.5	9.8	N	AVG	65.12758824	DSL	SodiumAz	0.259609730207927	0.314712114114476	0.312148837371879	0.244424437848065
691	FRA	38058	A38058	FRA38058	N	8	3	3	MAR	2008	1	N	0.036	LEADER	0.375	0.775935374	10.39972621	64	1	21.5	9.8	N	AVG	43.48429951	DSL	SodiumAz	-0.333604238333387	-0.22561247769854	-0.242540400951501	-0.34069246444331
692	NAF	38058	A38058	NAF38058	Y	10	5	3	MAR	2008	1	N	0.06	LEADER	0.5	1.034580499	10.29979466	24	1	21.5	9.8	N	AVG	72.62531244	DSL	SodiumAz	0.157244760635718	0.292254194181408	0.280187121688661	0.167013684058887
693	SAW	38058	A38058	SAW38058	N	3	1	3	MAR	2008	1	N	0.081	LEADER	0.333333333	0.689720333	10.59411362	71	1	21.5	9.8	N	AVG	55.88290026	DSL	SodiumAz	-0.080943502991988	0.0751757090095748	0.0623869919638063	-0.0433758145940715
694	ROY	38059	A38059	ROY38059	N	8	1	3	MAR	2008	1	N	0.093	FOLLOWER	0.125	0.258645125	9.957563313	28	1	21.2	9.3	N	AVG	54.95019666	DSL	SodiumAz	-0.142466404610064	-0.0992173000456349	-0.117589641648133	-0.206972318291717
695	FUJ	38059	A38059	FUJ38059	N	8	1	3	MAR	2008	1	N	0.069	LEADER	0.125	0.258645125	8.535249829	34	1	21.2	9.3	N	AVG	74.16077561	DSL	SodiumAz	0.453351039139738	0.552354992202439	0.54189000322536	0.44764464374467
696	LEB	38059	A38059	LEB38059	N	6	2	3	MAR	2008	1	N	0.058	LEADER	0.333333333	0.689720333	9.693360712	65	1	21.2	9.3	N	AVG	57.75418365	DSL	SodiumAz	0.0018031586924252	0.0880583116319622	0.0735722576508353	-0.0140154164482222
697	KOR	38063	A38063	KOR38063	N	7	2	3	MAR	2008	1	N	0.056	FOLLOWER	0.285714286	0.591188856	11.20328542	20	1	22.1	8.4	N	HOT	55.29918242	DSL	SodiumAz	0.16043872059733	0.156066169568245	0.134525947942039	0.12315851797316
698	TUR	38063	A38063	TUR38063	N	10	5	3	MAR	2008	1	N	0.079	FOLLOWER	0.5	1.034580499	9.442847365	10	1	22.1	8.4	N	HOT	53.20392645	DSL	SodiumAz	0.0582366626683664	0.0050677206969505	-0.00523779697991955	0.0422083949907375
699	NAF	38063	A38063	NAF38063	Y	10	5	3	MAR	2008	1	N	0.096	LEADER	0.5	1.034580499	10.31348392	24	1	22.1	8.4	N	HOT	55.41840931	DSL	SodiumAz	-0.112313944370767	-0.0855758370725184	-0.105385150499538	-0.103387996634841
700	BEN	38064	A38064	BEN38064	Y	10	5	3	MAR	2008	1	N	0.065	FOLLOWER	0.5	1.034580499	10.65297741	27	1	20	8.2	N	AVG	42.1429391	DSL	SodiumAz	-0.0662649237828528	0.0288990661441333	0.00126250889665913	-0.0797068404956582
701	ORI	38064	A38064	ORI38064	N	10	5	3	MAR	2008	1	N	0.081	FOLLOWER	0.5	1.034580499	10.7063655	51	1	20	8.2	N	AVG	28.88300915	DSL	SodiumAz	-0.558199223317704	-0.517793803362954	-0.531705574892027	-0.620947776724096
702	SHI	38070	A38070	SHI38070	N	8	1	3	MAR	2008	1	N	0.096	LEADER	0.125	0.258645125	10.22313484	31	1.3	22.1	9.4	N	HOT	32.55108592	DSL	SodiumAz	-0.283300187300736	-0.371777759830893	-0.392875556870983	-0.362399125922653
703	BEN	38072	A38072	BEN38072	N	10	5	3	MAR	2008	1	N	0.028	FOLLOWER	0.5	1.034580499	10.67488022	27	1.3	21.8	9.4	N	HOT	39.90684606	DSL	SodiumAz	-0.119435425452415	-0.133048546815739	-0.168427344997486	-0.134226102895333
704	KOR	38072	A38072	KOR38072	Y	7	2	3	MAR	2008	1	N	0.103	FOLLOWER	0.285714286	0.591188856	11.22792608	20	1.3	21.8	9.4	N	HOT	39.24196304	DSL	SodiumAz	-0.181055387679357	-0.186945294452844	-0.20848551607905	-0.219852946047929
705	TUR	38072	A38072	TUR38072	Y	10	5	3	MAR	2008	1	N	0.055	FOLLOWER	0.5	1.034580499	9.467488022	10	1.3	21.8	9.4	N	HOT	40.36220135	DSL	SodiumAz	-0.216484443984986	-0.271170741516065	-0.281476259192935	-0.234030067222278
706	NAF	38072	A38072	NAF38072	Y	9	5	3	MAR	2008	1	N	0.048	LEADER	0.555555556	1.149533888	10.33812457	24	1.3	21.8	9.4	N	HOT	43.27608263	DSL	SodiumAz	-0.358108307615175	-0.332887555445535	-0.352696868872555	-0.350699715007858
707	FUJ	38073	A38073	FUJ38073	N	8	3	3	MAR	2008	1	N	0.075	FOLLOWER	0.375	0.775935374	8.57357974	34	1.3	21.7	9.8	N	HOT	38.36299844	DSL	SodiumAz	-0.203430597030604	-0.214215325405533	-0.232422555316885	-0.211497323303103
708	NIK	38073	A38073	NIK38073	Y	8	3	3	MAR	2008	1	N	0.057	LEADER	0.375	0.775935374	9.84257358	45	1.3	21.7	9.8	N	HOT	56.68626567	DSL	SodiumAz	-0.0529765984580557	0.0200207308784668	-0.00469953693476732	-0.00577674277986695
709	FUJ	38076	A38076	FUJ38076	N	8	3	3	MAR	2008	1	N	0.059	FOLLOWER	0.375	0.775935374	8.581793292	34	1.3	21.6	9.4	N	HOT	60.5425094	DSL	SodiumAz	0.253327528392608	0.242037014851651	0.223829784940298	0.24475501695408
710	NIK	38076	A38076	NIK38076	Y	8	3	3	MAR	2008	1	N	0.079	LEADER	0.375	0.775935374	9.850787132	45	1.3	21.6	9.4	N	HOT	38.80440749	DSL	SodiumAz	-0.431468931360569	-0.358977387190075	-0.383697655003309	-0.384774860848409
711	BEN	38080	A38080	BEN38080	Y	10	5	4	APR	2008	2	Y	0.046	FOLLOWER	0.5	1.034580499	10.69678303	27	61.3	21.4	9.1	Y	AVG	27.12153064	DSL	SodiumAz	-0.507268649945142	-0.604062594726733	-0.599589121652557	-0.520446091516468
712	TUR	38080	A38080	TUR38080	N	10	5	4	APR	2008	2	Y	0.094	FOLLOWER	0.5	1.034580499	9.489390828	10	61.3	21.4	9.1	Y	AVG	32.66612542	DSL	SodiumAz	-0.429652795875428	-0.567519916578458	-0.537973162999405	-0.445585182994812
713	NAF	38080	A38080	NAF38080	Y	9	5	4	APR	2008	2	Y	0.066	LEADER	0.555555556	1.149533888	10.36002738	24	61.3	21.4	9.1	Y	AVG	16.85381314	DSL	SodiumAz	-1.30274473137629	-1.36070480262492	-1.34066184479601	-1.29372290289738
714	ORI	38081	A38081	ORI38081	N	10	5	4	APR	2008	2	Y	0.069	FOLLOWER	0.5	1.034580499	10.75290897	51	61.3	21.7	8.6	Y	HOT	43.99347429	DSL	SodiumAz	-0.137507295658101	-0.396656755986416	-0.386200738128113	-0.200159968937303
715	FUJ	38083	A38083	FUJ38083	N	8	3	4	APR	2008	2	Y	0.073	FOLLOWER	0.375	0.775935374	8.600958248	34	71.5	21.8	8.8	Y	HOT	50.25453767	DSL	SodiumAz	0.0653007889978308	-0.136430303260984	-0.122527502850687	0.0585101086915021
716	NIK	38083	A38083	NIK38083	Y	8	3	4	APR	2008	2	Y	0.08	LEADER	0.375	0.775935374	9.869952088	45	71.5	21.8	8.8	Y	HOT	85.1602127	DSL	SodiumAz	0.352749739899986	0.234800705352622	0.242190467861038	0.401225641544345
717	BUZ	38084	A38084	BUZ38084	N	NA	NA	4	APR	2008	2	Y	0.071	BACHELOR	NA	NA	9.603011636	29	72	21.3	7.6	Y	AVG	41.2402499	DSL	SodiumAz	-0.285580074876477	-0.383408249322715	-0.368562145548239	-0.305674462868718
718	LEB	38084	A38084	LEB38084	N	6	1	4	APR	2008	2	Y	0.085	LEADER	0.166666667	0.344860166	9.761806982	65	72	21.3	7.6	Y	AVG	45.47823069	DSL	SodiumAz	-0.235905987162949	-0.343126124060598	-0.325502147720075	-0.252977442290726
719	SPO	38084	A38084	SPO38084	N	8	1	4	APR	2008	2	Y	0.068	LEADER	0.125	0.258645125	10.54757016	61	72	21.3	7.6	Y	AVG	33.35498091	DSL	SodiumAz	-0.403592493427762	-0.475582900658026	-0.458440592010544	-0.407160437876798
720	SUD	38086	A38086	SUD38086	N	8	1	4	APR	2008	2	Y	0.081	LEADER	0.125	0.258645125	12.7652293	40	85.5	14.2	4.8	Y	COLD	68.1996706	DSL	SodiumAz	0.2878245054254	0.0803136781957434	0.107456037006898	0.201086866422942
721	DJI	38087	A38087	DJI38087	N	4	1	4	APR	2008	2	Y	0.071	LEADER	0.25	0.517290249	10.76933607	91	86.9	13.2	5.6	Y	COLD	42.05220805	DSL	SodiumAz	-0.245214094378322	-0.363889873936122	-0.337037285443302	-0.246830686956284
722	SAA	38088	A38088	SAA38088	Y	4	1	4	APR	2008	2	Y	0.066	LEADER	0.25	0.517290249	10.77207392	62	121.9	15.2	6.1	Y	COLD	71.00640572	DSL	SodiumAz	0.357277146814621	0.207333982734096	0.233658184592012	0.331856552098812
723	SHI	38088	A38088	SHI38088	N	7	1	4	APR	2008	2	Y	0.077	LEADER	0.142857143	0.295594428	10.27241615	31	121.9	15.2	6.1	Y	COLD	38.17329941	DSL	SodiumAz	-0.12390189982939	-0.337776629738639	-0.310421981612166	-0.203073552722613
724	TAR	38088	A38088	TAR38088	N	7	2	4	APR	2008	2	Y	0.059	LEADER	0.285714286	0.591188856	9.611225188	56	121.9	15.2	6.1	Y	COLD	18.09518811	DSL	SodiumAz	-0.933972956011214	-1.00062941015126	-0.972030965930293	-0.90169390836786
725	YAH	38088	A38088	YAH38088	N	7	1	4	APR	2008	2	Y	0.068	LEADER	0.142857143	0.295594428	10.86105407	29	121.9	15.2	6.1	Y	COLD	101.332235	DSL	SodiumAz	0.837664026721774	0.672653096030004	0.704801896308457	0.7777020508503
726	YEL	38088	A38088	YEL38088	N	3	1	4	APR	2008	2	Y	0.069	LEADER	0.333333333	0.689720333	8.631074606	73	121.9	15.2	6.1	Y	COLD	34.93696555	DSL	SodiumAz	-0.229045844261279	-0.333261555813283	-0.305982981322237	-0.206589694156839
727	DUB	38090	A38090	DUB38090	N	8	2	4	APR	2008	2	Y	0.052	FOLLOWER	0.25	0.517290249	11.48665298	60	139.4	17.4	6.7	Y	AVG	27.77867354	DSL	SodiumAz	-0.632091310816509	-0.720228300583651	-0.703492967806005	-0.648206398343874
728	RWA	38092	A38092	RWA38092	N	1	1	4	APR	2008	2	Y	0.045	LEADER	1	2.069160998	12.28199863	66	140.3	18.5	7.9	Y	AVG	39.6044165	DSL	SodiumAz	-0.11047576718433	-0.223513482668516	-0.207299531860694	-0.141314937460342
729	WAY	38092	A38092	WAY38092	N	5	2	4	APR	2008	2	Y	0.102	LEADER	0.4	0.827664399	9.334702259	59	140.3	18.5	7.9	Y	AVG	46.24466633	DSL	SodiumAz	-0.0543110908635716	-0.136735159054052	-0.116384674952481	-0.0577149432736399
730	BUZ	38094	A38094	BUZ38094	N	NA	NA	4	APR	2008	2	Y	0.078	BACHELOR	NA	NA	9.630390144	29	140.3	20.3	8.7	Y	AVG	33.09582223	DSL	SodiumAz	-0.503901785221453	-0.603415910303224	-0.588569806528747	-0.525682123849226
731	KOR	38097	A38097	KOR38097	N	7	2	4	APR	2008	2	Y	0.08	FOLLOWER	0.285714286	0.591188856	11.29637235	20	140.1	21.8	12.4	Y	HOT	39.85008577	DSL	SodiumAz	-0.164424610086562	-0.363789806697235	-0.353219998001791	-0.204475048442263
732	ITC	38097	A38097	ITC38097	Y	2	1	4	APR	2008	2	Y	0.072	LEADER	0.5	1.034580499	9.908281999	24	140.1	21.8	12.4	Y	HOT	76.61072291	DSL	SodiumAz	0.209562224537795	0.074845031622166	0.0816550503722819	0.229565325935664
733	SUD	38097	A38097	SUD38097	Y	8	1	4	APR	2008	2	Y	0.054	LEADER	0.125	0.258645125	12.79534565	40	140.1	21.8	12.4	Y	HOT	76.67199522	DSL	SodiumAz	0.406775836366297	0.130512497237183	0.141312441203423	0.318183652206652
734	ORI	38098	A38098	ORI38098	N	10	5	4	APR	2008	2	Y	0.045	FOLLOWER	0.5	1.034580499	10.79945243	51	140	23.2	12.6	Y	HOT	41.34133035	DSL	SodiumAz	-0.196819756694984	-0.45883533288202	-0.448379315023717	-0.262338545832907
735	TIG	38098	A38098	TIG38098	N	8	3	4	APR	2008	2	Y	0.057	FOLLOWER	0.375	0.775935374	9.034907598	6	140	23.2	12.6	Y	HOT	60.57886387	DSL	SodiumAz	0.152925158129202	-0.0175808760880667	-0.0105402472121305	0.148451295777804
736	BUB	38098	A38098	BUB38098	Y	8	3	4	APR	2008	2	Y	0.048	LEADER	0.375	0.775935374	9.659137577	39	140	23.2	12.6	Y	HOT	108.6762752	DSL	SodiumAz	0.652810820570602	0.512056735320116	0.522304613742397	0.693905911782336
737	NAF	38098	A38098	NAF38098	N	9	6	4	APR	2008	2	Y	0.044	LEADER	0.666666667	1.379440665	10.40930869	24	140	23.2	12.6	Y	HOT	60.3769474	DSL	SodiumAz	-0.0236795842846442	-0.19210271696648	-0.17980200007185	-0.0176924666787457
738	BEN	38099	A38099	BEN38099	N	10	5	4	APR	2008	2	Y	0.074	FOLLOWER	0.5	1.034580499	10.74880219	27	140	20.9	11.9	Y	AVG	33.6416403	DSL	SodiumAz	-0.288628650745132	-0.388625901414023	-0.384152428339847	-0.305009398203758
739	SUD	38099	A38099	SUD38099	N	8	3	4	APR	2008	2	Y	0.082	FOLLOWER	0.375	0.775935374	12.80082136	40	140	20.9	11.9	Y	AVG	75.22335381	DSL	SodiumAz	0.388038245028541	0.218866065815251	0.237408250715765	0.299108870224522
740	FUJ	38100	A38100	FUJ38100	N	8	3	4	APR	2008	2	Y	0.09	FOLLOWER	0.375	0.775935374	8.647501711	34	140	21.4	11.7	Y	AVG	28.13137695	DSL	SodiumAz	-0.51204836888761	-0.609217226629685	-0.587572185285115	-0.521705165237398
741	NIK	38100	A38100	NIK38100	Y	9	3	4	APR	2008	2	Y	0.09	LEADER	0.333333333	0.689720333	9.916495551	45	140	21.4	11.7	Y	AVG	57.79118203	DSL	SodiumAz	-0.032082277724931	-0.0454690777555546	-0.0303370743128664	0.0135275078759696
742	SAW	38102	A38102	SAW38102	N	3	1	4	APR	2008	2	Y	0.091	LEADER	0.333333333	0.689720333	10.71457906	71	140	21.9	11.8	Y	HOT	67.29871228	DSL	SodiumAz	0.10939535132239	-0.0385923835765256	-0.0270133112349171	0.142506853230083
743	KOR	38104	A38104	KOR38104	N	7	2	4	APR	2008	2	Y	0.06	FOLLOWER	0.285714286	0.591188856	11.3155373	20	140	21.4	12.7	Y	AVG	46.63921496	DSL	SodiumAz	-0.00592729254501156	-0.0990443036955151	-0.0807322540657984	-0.0471578960007415
744	ORI	38104	A38104	ORI38104	N	10	5	4	APR	2008	2	Y	0.075	FOLLOWER	0.5	1.034580499	10.81587953	51	140	21.4	12.7	Y	AVG	50.06035055	DSL	SodiumAz	-0.00444163246574769	-0.160040428178324	-0.141842169385748	-0.0709719916894098
745	ITC	38104	A38104	ITC38104	Y	2	1	4	APR	2008	2	Y	0.068	LEADER	0.5	1.034580499	9.927446954	24	140	21.4	12.7	Y	AVG	87.79600318	DSL	SodiumAz	0.347021314963071	0.318552307199715	0.333104566884104	0.365844250953015
746	NAF	38104	A38104	NAF38104	Y	9	6	4	APR	2008	2	Y	0.036	LEADER	0.666666667	1.379440665	10.4257358	24	140	21.4	12.7	Y	AVG	71.62456764	DSL	SodiumAz	0.148162758468765	0.0861564056455952	0.106199363474499	0.153138305373131
747	BEN	38105	A38105	BEN38105	N	10	5	4	APR	2008	2	Y	0.082	FOLLOWER	0.5	1.034580499	10.7652293	27	140	23	12.7	Y	HOT	41.52596455	DSL	SodiumAz	-0.0770627909584909	-0.285499962889113	-0.288768730749211	-0.0944551091186501
748	SUD	38107	A38107	SUD38107	Y	8	3	5	MAY	2008	2	Y	0.081	FOLLOWER	0.375	0.775935374	12.82272416	40	155	17.2	12	Y	AVG	42.02301066	DSL	SodiumAz	-0.192857392471477	-0.363378331799085	-0.344836146898571	-0.283135527389814
749	TIG	38107	A38107	TIG38107	N	8	3	5	MAY	2008	2	Y	0.054	FOLLOWER	0.375	0.775935374	9.059548255	6	155	17.2	12	Y	AVG	51.25089985	DSL	SodiumAz	-0.0127703616118962	-0.0773654008286302	-0.0625825310184216	-0.0187615795229576
750	BUB	38107	A38107	BUB38107	Y	8	3	5	MAY	2008	2	Y	0.047	LEADER	0.375	0.775935374	9.683778234	39	155	17.2	12	Y	AVG	73.62951629	DSL	SodiumAz	0.26500064714486	0.230157556894909	0.248147676251463	0.304578382796931
751	WAY	38108	A38108	WAY38108	N	5	2	5	MAY	2008	2	Y	0.08	LEADER	0.4	0.827664399	9.378507871	59	95.4	18.6	10.8	Y	AVG	46.93564964	DSL	SodiumAz	-0.0367821976466534	-0.121903786804723	-0.101553302703152	-0.0428835710243112
752	ZEU	38109	A38109	ZEU38109	N	7	2	5	MAY	2008	2	Y	0.042	LEADER	0.285714286	0.591188856	9.559206023	43	96.08	21.3	10.7	Y	AVG	49.24619241	DSL	SodiumAz	0.0173116230959809	-0.0299539269856934	-0.0082409518264801	0.0400169120881042
753	BEN	38113	A38113	BEN38113	N	10	5	5	MAY	2008	2	Y	0.061	FOLLOWER	0.5	1.034580499	10.7871321	27	97.38	18.3	11.3	Y	AVG	64.33880055	DSL	SodiumAz	0.362129965018884	0.259772383534142	0.264245856608317	0.343388886744407
754	KOR	38113	A38113	KOR38113	N	7	2	5	MAY	2008	2	Y	0.058	FOLLOWER	0.285714286	0.591188856	11.34017796	20	97.38	18.3	11.3	Y	AVG	36.3993794	DSL	SodiumAz	-0.252299921750441	-0.346934288645346	-0.32862223901563	-0.295047880950573
755	ORI	38113	A38113	ORI38113	N	10	5	5	MAY	2008	2	Y	0.057	FOLLOWER	0.5	1.034580499	10.84052019	51	97.38	18.3	11.3	Y	AVG	35.72443759	DSL	SodiumAz	-0.3403185843625	-0.497434735819478	-0.479236477026902	-0.408366299330564
756	TIG	38113	A38113	TIG38113	N	8	3	5	MAY	2008	2	Y	0.078	FOLLOWER	0.375	0.775935374	9.075975359	6	97.38	18.3	11.3	Y	AVG	36.28656391	DSL	SodiumAz	-0.357044434661377	-0.422651044210168	-0.407868174399959	-0.364047222904495
757	BUB	38113	A38113	BUB38113	Y	8	2	5	MAY	2008	2	Y	0.088	LEADER	0.25	0.517290249	9.700205339	39	97.38	18.3	11.3	Y	AVG	80.94457834	DSL	SodiumAz	0.360730938112184	0.324876277468596	0.34286639682515	0.399297103370618
758	DJI	38114	A38114	DJI38114	N	4	1	5	MAY	2008	2	Y	0.066	LEADER	0.25	0.517290249	10.84325804	91	96.38	20.8	11.6	Y	AVG	44.0835866	DSL	SodiumAz	-0.193486395674895	-0.276183858032179	-0.25793144345	-0.199655054870269
759	ITC	38114	A38114	ITC38114	Y	2	1	5	MAY	2008	2	Y	0.081	LEADER	0.5	1.034580499	9.954825462	24	96.38	20.8	11.6	Y	AVG	50.83255441	DSL	SodiumAz	-0.197771727958444	-0.227926686357333	-0.213374426672944	-0.180634742604033
760	NAF	38114	A38114	NAF38114	Y	7	8	5	MAY	2008	2	Y	0.074	LEADER	1.142857143	2.364755426	10.45311431	24	96.38	20.8	11.6	Y	AVG	78.98552657	DSL	SodiumAz	0.24767519835827	0.183982894776408	0.204025852605311	0.250964794503944
761	TAR	38114	A38114	TAR38114	N	7	2	5	MAY	2008	2	Y	0.053	LEADER	0.285714286	0.591188856	9.682409309	56	96.38	20.8	11.6	Y	AVG	29.80665072	DSL	SodiumAz	-0.430503989863373	-0.461013531850194	-0.441015261539866	-0.402608413884721
762	WAY	38114	A38114	WAY38114	N	5	2	5	MAY	2008	2	Y	0.067	LEADER	0.4	0.827664399	9.394934976	59	96.38	20.8	11.6	Y	AVG	34.5504335	DSL	SodiumAz	-0.342128037047774	-0.428261196599479	-0.407910712497908	-0.349240980819067
763	YEL	38114	A38114	YEL38114	N	3	1	5	MAY	2008	2	Y	0.043	LEADER	0.333333333	0.689720333	8.702258727	73	96.38	20.8	11.6	Y	AVG	69.01583458	DSL	SodiumAz	0.456128138857636	0.388059339458859	0.406737740039264	0.474200817297374
764	YAH	38115	A38115	YAH38115	N	7	1	5	MAY	2008	2	Y	0.042	LEADER	0.142857143	0.295594428	10.93497604	29	83.88	21.8	11.6	Y	HOT	38.28519608	DSL	SodiumAz	-0.131125184384334	-0.367586148435787	-0.351779763002249	-0.195639226873222
765	YAH	38115	A38115	YAH38115	N	7	1	5	MAY	2008	2	Y	0.055	LEADER	0.142857143	0.295594428	10.93497604	29	83.88	21.8	11.6	Y	HOT	38.28519608	DSL	SodiumAz	-0.131125184384334	-0.367586148435787	-0.351779763002249	-0.195639226873222
766	SAW	38116	A38116	SAW38116	N	3	1	5	MAY	2008	2	Y	0.07	LEADER	0.333333333	0.689720333	10.75290897	71	82.48	21.8	13.4	Y	HOT	68.86950312	DSL	SodiumAz	0.13482803447551	-0.015520031239256	-0.00394095889764756	0.165579205567353
767	DUB	38118	A38118	DUB38118	N	8	2	5	MAY	2008	2	Y	0.053	FOLLOWER	0.25	0.517290249	11.5633128	60	29.98	23.1	13.6	N	HOT	58.95871221	DSL	SodiumAz	0.125198169254527	0.0980598360564557	0.0940176386672635	0.10436242009546
768	FRA	38118	A38118	FRA38118	Y	10	3	5	MAY	2008	2	Y	0.062	LEADER	0.3	0.620748299	10.56399726	64	29.98	23.1	13.6	N	HOT	49.21471903	DSL	SodiumAz	-0.202657727104495	-0.228322765453585	-0.233918188551734	-0.216899660549072
769	RWA	38118	A38118	RWA38118	N	1	1	5	MAY	2008	2	Y	0.07	LEADER	1	2.069160998	12.35318275	66	29.98	23.1	13.6	N	HOT	45.71232287	DSL	SodiumAz	0.0373349731972206	-0.0143668956893155	-0.018930475048331	0.00211233131808619
770	SAA	38118	A38118	SAA38118	N	4	1	5	MAY	2008	2	Y	0.075	LEADER	0.25	0.517290249	10.85420945	62	29.98	23.1	13.6	N	HOT	61.41925819	DSL	SodiumAz	0.217288341988378	0.168537027650479	0.165483525430917	0.186809894996494
771	BEN	38120	A38120	BEN38120	N	10	5	5	MAY	2008	2	Y	0.08	FOLLOWER	0.5	1.034580499	10.80629706	27	29.08	22.4	12.3	N	HOT	43.11800114	DSL	SodiumAz	-0.0369121787588469	-0.0747306077586387	-0.0910346648513007	-0.0568334227491469
772	ORI	38120	A38120	ORI38120	N	10	5	5	MAY	2008	2	Y	0.087	FOLLOWER	0.5	1.034580499	10.85968515	51	29.08	22.4	12.3	N	HOT	39.33635322	DSL	SodiumAz	-0.242824289951487	-0.335401288923515	-0.337980560297777	-0.312052170635374
773	ITC	38120	A38120	ITC38120	Y	2	1	5	MAY	2008	2	Y	0.067	LEADER	0.5	1.034580499	9.971252567	24	29.08	22.4	12.3	N	HOT	72.89623546	DSL	SodiumAz	0.163739856155915	0.198292645564162	0.192067375081713	0.179865271116689
774	NAF	38120	A38120	NAF38120	Y	7	8	5	MAY	2008	2	Y	0.06	LEADER	1.142857143	2.364755426	10.46954141	24	29.08	22.4	12.3	N	HOT	48.41303508	DSL	SodiumAz	-0.240808761966477	-0.239793317433305	-0.240527889771239	-0.238530735906542
775	BUB	38121	A38121	BUB38121	Y	8	3	5	MAY	2008	2	Y	0.092	LEADER	0.375	0.775935374	9.722108145	39	51.58	21.7	11.6	N	HOT	47.67458401	DSL	SodiumAz	-0.167286577956868	-0.138770680883476	-0.14155809169376	-0.130069173182227
776	BUZ	38122	A38122	BUZ38122	N	NA	NA	5	MAY	2008	2	Y	0.074	BACHELOR	NA	NA	9.707049966	29	52.08	20.6	11.6	N	AVG	63.63461649	DSL	SodiumAz	0.154569425443685	0.223482307368024	0.225293121909936	0.12806842506105
777	FUJ	38122	A38122	FUJ38122	N	8	3	5	MAY	2008	2	Y	0.114	FOLLOWER	0.375	0.775935374	8.707734428	34	52.08	20.6	11.6	N	AVG	46.95060323	DSL	SodiumAz	0.00387120557079346	0.0761409252284642	0.08475067734047	-0.00949468214021953
778	TIG	38122	A38122	TIG38122	N	8	3	5	MAY	2008	2	Y	0.107	FOLLOWER	0.375	0.775935374	9.100616016	6	52.08	20.6	11.6	N	AVG	37.78679001	DSL	SodiumAz	-0.315015040721804	-0.208991337069288	-0.207243756491644	-0.323535184524586
779	LEB	38122	A38122	LEB38122	N	6	1	5	MAY	2008	2	Y	0.091	LEADER	0.166666667	0.344860166	9.865845311	65	52.08	20.6	11.6	N	AVG	45.00853179	DSL	SodiumAz	-0.239881072792697	-0.18036015325819	-0.175771466150231	-0.263359140249289
780	PHI	38122	A38122	PHI38122	Y	9	4	5	MAY	2008	2	Y	0.074	LEADER	0.444444444	0.91962711	9.100616016	7	52.08	20.6	11.6	N	AVG	55.71121347	DSL	SodiumAz	0.105060318617832	0.221486168350948	0.222929399635942	0.1006607721628
781	KOR	38123	A38123	KOR38123	N	7	2	5	MAY	2008	2	Y	0.082	FOLLOWER	0.285714286	0.591188856	11.36755647	20	59.58	19.6	11.6	Y	AVG	43.69320989	DSL	SodiumAz	-0.0679729861012772	-0.164293303754874	-0.145981254125158	-0.112406896060101
782	NIK	38123	A38123	NIK38123	Y	9	3	5	MAY	2008	2	Y	0.091	LEADER	0.333333333	0.689720333	9.979466119	45	59.58	19.6	11.6	Y	AVG	51.26939209	DSL	SodiumAz	-0.147946866599189	-0.165211353066907	-0.150079349624219	-0.106214767435383
783	SPO	38123	A38123	SPO38123	N	8	1	5	MAY	2008	2	Y	0.061	LEADER	0.125	0.258645125	10.65434634	61	59.58	19.6	11.6	Y	AVG	56.46863978	DSL	SodiumAz	0.129461036058153	0.0508954214232054	0.0680377300706878	0.119317884204434
784	BEN	38127	A38127	BEN38127	N	10	5	5	MAY	2008	2	Y	0.088	FOLLOWER	0.5	1.034580499	10.82546201	27	81.68	17.4	9.3	Y	AVG	73.90344856	DSL	SodiumAz	0.503086908654935	0.398368996354342	0.402842469428517	0.481985499564606
785	KOR	38127	A38127	KOR38127	N	7	2	5	MAY	2008	2	Y	0.1	FOLLOWER	0.285714286	0.591188856	11.37850787	20	81.68	17.4	9.3	Y	AVG	60.30693422	DSL	SodiumAz	0.254955776496839	0.157961078786082	0.176273128415799	0.209847486480856
786	ORI	38127	A38127	ORI38127	N	10	5	5	MAY	2008	2	Y	0.098	FOLLOWER	0.5	1.034580499	10.8788501	51	81.68	17.4	9.3	Y	AVG	29.24140289	DSL	SodiumAz	-0.538207622296667	-0.697684104569497	-0.679485845776921	-0.608615668080583
787	ITC	38127	A38127	ITC38127	Y	2	1	5	MAY	2008	2	Y	0.078	LEADER	0.5	1.034580499	9.990417522	24	81.68	17.4	9.3	Y	AVG	80.29828605	DSL	SodiumAz	0.261631300054303	0.229284605853851	0.24383686553824	0.276576549607151
788	NAF	38127	A38127	NAF38127	N	5	7	5	MAY	2008	2	Y	0.08	LEADER	1.4	2.896825397	10.48870637	24	81.68	17.4	9.3	Y	AVG	44.01451647	DSL	SodiumAz	-0.334878194268448	-0.400762233651871	-0.380719275822968	-0.333780333924335
789	NIK	38128	A38128	NIK38128	Y	9	3	5	MAY	2008	2	Y	0.095	LEADER	0.333333333	0.689720333	9.993155373	45	90.18	19.3	10.7	Y	AVG	36.07772317	DSL	SodiumAz	-0.498522231816464	-0.516629693601949	-0.50149769015926	-0.457633107970425
790	PHI	38129	A38129	PHI38129	Y	9	4	5	MAY	2008	2	Y	0.092	LEADER	0.444444444	0.91962711	9.119780972	7	90.38	19.4	11.3	Y	AVG	49.08049103	DSL	SodiumAz	-0.0204793371355745	-0.0783813216329348	-0.0639028011153768	-0.026059049060112
791	ITC	38134	A38134	ITC38134	Y	2	1	5	MAY	2008	2	Y	0.087	LEADER	0.5	1.034580499	10.00958248	24	118.68	19.3	12.4	Y	AVG	71.09080205	DSL	SodiumAz	0.141021151311062	0.107494291517947	0.122046551202335	0.154786235271247
792	MAT	38134	A38134	MAT38134	Y	2	2	5	MAY	2008	2	Y	0.063	LEADER	1	2.069160998	10.09993155	31	118.68	19.3	12.4	Y	AVG	48.6263548	DSL	SodiumAz	-0.0763015703291345	-0.114256078518844	-0.0942971361132767	-0.0486648359823834
793	NAF	38134	A38134	NAF38134	Y	5	5	5	MAY	2008	2	Y	0.1	LEADER	1	2.069160998	10.50787132	24	118.68	19.3	12.4	Y	AVG	51.0864566	DSL	SodiumAz	-0.184698103548744	-0.251762308032197	-0.231719350203293	-0.184780408304661
794	NIK	38137	A38137	NIK38137	Y	9	3	5	MAY	2008	2	Y	0.107	LEADER	0.333333333	0.689720333	10.01779603	45	176.28	18.7	11.2	Y	AVG	41.62676891	DSL	SodiumAz	-0.353937020681669	-0.373561838026818	-0.358429834584129	-0.314565252395294
795	TAR	38139	A38139	TAR38139	Y	8	2	6	JUN	2008	2	Y	0.102	LEADER	0.25	0.517290249	9.750855578	56	176.4	17.2	11.3	Y	AVG	40.72275302	DSL	SodiumAz	-0.114233681967265	-0.148958100481339	-0.128959830171012	-0.0905529825158662
796	KOR	38141	A38141	KOR38141	N	2	2	6	JUN	2008	2	Y	0.075	FOLLOWER	1	2.069160998	11.41683778	20	173.4	14.6	10.7	Y	AVG	43.48946177	DSL	SodiumAz	-0.0696123345810702	-0.168967363107678	-0.150655313477961	-0.117080955412904
797	ORI	38141	A38141	ORI38141	N	5	5	6	JUN	2008	2	Y	0.076	FOLLOWER	1	2.069160998	10.91718001	51	173.4	14.6	10.7	Y	AVG	35.50374692	DSL	SodiumAz	-0.341794665711711	-0.503631478800392	-0.485433220007816	-0.414563042311478
798	SPA	38141	A38141	SPA38141	N	5	5	6	JUN	2008	2	Y	0.062	FOLLOWER	1	2.069160998	8.610540726	7	173.4	14.6	10.7	Y	AVG	44.7358864	DSL	SodiumAz	-0.466891174026719	-0.502835380501904	-0.483924197009217	-0.437142308345837
799	DJI	38141	A38141	DJI38141	Y	4	1	6	JUN	2008	2	Y	0.075	LEADER	0.25	0.517290249	10.91718001	91	173.4	14.6	10.7	Y	AVG	49.11724881	DSL	SodiumAz	-0.0808115835889733	-0.16806111256367	-0.149808697981491	-0.0915323094017597
800	ITC	38141	A38141	ITC38141	Y	2	1	6	JUN	2008	2	Y	0.08	LEADER	0.5	1.034580499	10.02874743	24	173.4	14.6	10.7	Y	AVG	44.32512508	DSL	SodiumAz	-0.330204971804076	-0.36491199669722	-0.350359737012831	-0.31762005294392
801	MAT	38141	A38141	MAT38141	Y	2	2	6	JUN	2008	2	Y	0.038	LEADER	1	2.069160998	10.11909651	31	173.4	14.6	10.7	Y	AVG	42.27756655	DSL	SodiumAz	-0.21503046461076	-0.254165138516291	-0.234206196110724	-0.188573895979831
802	NAF	38141	A38141	NAF38141	Y	5	5	6	JUN	2008	2	Y	0.103	LEADER	1	2.069160998	10.52703628	24	173.4	14.6	10.7	Y	AVG	61.3648697	DSL	SodiumAz	-0.000199846045028096	-0.0684442162443029	-0.0484012584153994	-0.00146231651676665
803	SAA	38142	A38142	SAA38142	N	4	1	6	JUN	2008	2	Y	0.069	LEADER	0.25	0.517290249	10.91991786	62	208.4	17.5	9.8	Y	AVG	57.09851834	DSL	SodiumAz	0.148389353483298	0.0298724399858763	0.0475964679331513	0.113864625532664
804	WAY	38142	A38142	WAY38142	N	5	2	6	JUN	2008	2	Y	0.087	LEADER	0.4	0.827664399	9.471594798	59	208.4	17.5	9.8	Y	AVG	32.22807348	DSL	SodiumAz	-0.406989552543848	-0.497843373850415	-0.477492889748844	-0.418823158070003
805	YAH	38142	A38142	YAH38142	N	7	1	6	JUN	2008	2	Y	0.071	LEADER	0.142857143	0.295594428	11.00889802	29	208.4	17.5	9.8	Y	AVG	26.32638189	DSL	SodiumAz	-0.501064863201589	-0.63464954392605	-0.611100917558239	-0.570130972923683
806	YEL	38142	A38142	YEL38142	Y	3	1	6	JUN	2008	2	Y	0.08	LEADER	0.333333333	0.689720333	8.778918549	73	208.4	17.5	9.8	Y	AVG	36.16372095	DSL	SodiumAz	-0.185430731715184	-0.258220192868823	-0.239541792288418	-0.172078715030307
807	ZEU	38142	A38142	ZEU38142	N	7	2	6	JUN	2008	2	Y	0.054	LEADER	0.285714286	0.591188856	9.649555099	43	208.4	17.5	9.8	Y	AVG	41.1160916	DSL	SodiumAz	-0.157557224997353	-0.210386412151655	-0.188673436992442	-0.140415573077858
808	PHI	38143	A38143	PHI38143	N	9	4	6	JUN	2008	2	Y	0.102	LEADER	0.444444444	0.91962711	9.158110883	7	261.4	19.3	9.8	Y	AVG	39.4695699	DSL	SodiumAz	-0.236050638005359	-0.29631295338015	-0.281834432862592	-0.243990680807328
809	FUJ	38144	A38144	FUJ38144	N	5	2	6	JUN	2008	2	Y	0.096	FOLLOWER	0.4	0.827664399	8.767967146	34	261.4	19.2	11.1	Y	AVG	37.46423868	DSL	SodiumAz	-0.218128914150417	-0.322715954676521	-0.301070913331951	-0.235203893284234
810	NIK	38144	A38144	NIK38144	Y	3	1	6	JUN	2008	2	Y	0.125	LEADER	0.333333333	0.689720333	10.03696099	45	261.4	19.2	11.1	Y	AVG	38.01739477	DSL	SodiumAz	-0.44345648660702	-0.464261469667991	-0.449129466225303	-0.405264884036467
811	SON	38144	A38144	SON38144	Y	5	2	6	JUN	2008	2	Y	0.059	LEADER	0.4	0.827664399	10.1026694	38	261.4	19.2	11.1	Y	AVG	61.66572749	DSL	SodiumAz	0.33855826402015	0.311977115794274	0.328489798753996	0.377282360290385
812	MOB	38146	A38146	MOB38146	N	NA	NA	6	JUN	2008	2	Y	0.046	BACHELOR	NA	NA	8.485968515	32	284.3	16.1	9.8	Y	AVG	43.39810586	DSL	SodiumAz	-0.102925539079382	-0.107893619664264	-0.096425135600851	-0.0613493455750667
813	BUB	38146	A38146	BUB38146	Y	8	3	6	JUN	2008	2	Y	0.113	LEADER	0.375	0.775935374	9.790554415	39	284.3	16.1	9.8	Y	AVG	50.53286654	DSL	SodiumAz	-0.104846180116552	-0.146264477832766	-0.128274358476212	-0.0718436519307444
814	CUV	38147	A38147	CUV38147	N	NA	NA	6	JUN	2008	2	Y	0.047	BACHELOR	NA	NA	7.527720739	2	299.3	16.2	9.8	Y	AVG	35.36415678	DSL	SodiumAz	-0.391767439201809	-0.400508870881237	-0.382993926161205	-0.341825103982905
815	HUX	38147	A38147	HUX38147	N	NA	NA	6	JUN	2008	2	Y	0.058	BACHELOR	NA	NA	7.527720739	21	299.3	16.2	9.8	Y	AVG	42.79501807	DSL	SodiumAz	-0.342547636565037	-0.380035990634024	-0.384932561699816	-0.321385370892362
816	RWA	38147	A38147	RWA38147	N	2	1	6	JUN	2008	2	Y	0.043	LEADER	0.5	1.034580499	12.43258042	66	299.3	16.2	9.8	Y	AVG	42.303611	DSL	SodiumAz	-0.0352712299156814	-0.157581673648983	-0.141367722841161	-0.0753831284408082
817	SAW	38147	A38147	SAW38147	N	3	1	6	JUN	2008	2	Y	0.072	LEADER	0.333333333	0.689720333	10.83778234	71	299.3	16.2	9.8	Y	AVG	129.9921015	DSL	SodiumAz	0.775314717289386	0.727168555460246	0.746489868736127	0.800839441706656
818	KOR	38148	A38148	KOR38148	N	2	2	6	JUN	2008	2	Y	0.099	FOLLOWER	1	2.069160998	11.43600274	20	302.3	17.5	10.7	Y	AVG	43.93462143	DSL	SodiumAz	-0.0582481671317288	-0.158783361374159	-0.140471311744442	-0.106896953679385
819	ORI	38148	A38148	ORI38148	N	5	5	6	JUN	2008	2	Y	0.053	FOLLOWER	1	2.069160998	10.93634497	51	302.3	17.5	10.7	Y	AVG	85.23644865	DSL	SodiumAz	0.53517640546101	0.372159426656507	0.390357685449083	0.461227863145421
820	RHI	38148	A38148	RHI38148	Y	5	5	6	JUN	2008	2	Y	0.102	FOLLOWER	1	2.069160998	6.146475017	25	302.3	17.5	10.7	Y	AVG	56.67668134	DSL	SodiumAz	0.148819250073137	0.168796429675199	0.181817091951662	0.218348359029879
821	SPA	38148	A38148	SPA38148	N	5	5	6	JUN	2008	2	Y	0.099	FOLLOWER	1	2.069160998	8.629705681	7	302.3	17.5	10.7	Y	AVG	80.39187681	DSL	SodiumAz	0.120426120494081	0.0833017486109702	0.102212932103658	0.148994820767038
822	ITC	38148	A38148	ITC38148	Y	2	1	6	JUN	2008	2	Y	0.052	LEADER	0.5	1.034580499	10.04791239	24	302.3	17.5	10.7	Y	AVG	70.28710849	DSL	SodiumAz	0.132011923551739	0.0961247329427737	0.110676992627162	0.143416676696074
823	MAT	38148	A38148	MAT38148	Y	2	2	6	JUN	2008	2	Y	0.053	LEADER	1	2.069160998	10.13826146	31	302.3	17.5	10.7	Y	AVG	68.58053952	DSL	SodiumAz	0.269901910745907	0.229587071740346	0.249546014145913	0.295178314276806
824	BUZ	38150	A38150	BUZ38150	N	NA	NA	6	JUN	2008	2	Y	0.098	BACHELOR	NA	NA	9.783709788	29	306.2	17.8	10.1	Y	AVG	27.0418124	DSL	SodiumAz	-0.696483243956648	-0.805438692548141	-0.790592588773664	-0.727704906094143
825	DJI	38154	A38154	DJI38154	Y	4	2	6	JUN	2008	2	Y	0.058	FOLLOWER	0.5	1.034580499	10.95277207	91	322.2	12	7.2	Y	AVG	102.052895	DSL	SodiumAz	0.652661136811016	0.563219872034758	0.581472286616937	0.639748675196669
826	DEV	38154	A38154	DEV38154	Y	4	2	6	JUN	2008	2	Y	0.076	LEADER	0.5	1.034580499	9.812457221	49	322.2	12	7.2	Y	AVG	78.90433542	DSL	SodiumAz	0.318492004114381	0.298698835854066	0.320409190266743	0.368157418076406
827	FUJ	38155	A38155	FUJ38155	N	5	2	6	JUN	2008	2	Y	0.095	FOLLOWER	0.4	0.827664399	8.798083504	34	327.4	15.7	6.4	Y	AVG	33.93661292	DSL	SodiumAz	-0.315166752562286	-0.421608338738214	-0.399963297393644	-0.334096277345926
828	SPO	38156	A38156	SPO38156	Y	8	1	6	JUN	2008	2	Y	0.052	LEADER	0.125	0.258645125	10.74469541	61	333.4	13.7	7.2	Y	AVG	62.40816953	DSL	SodiumAz	0.235035425607724	0.150906174269624	0.168048482917107	0.219328637050853
829	PHI	38157	A38157	PHI38157	Y	9	4	6	JUN	2008	2	Y	0.082	FOLLOWER	0.444444444	0.91962711	9.196440794	7	338.9	12.6	6.8	Y	AVG	52.98660829	DSL	SodiumAz	0.0608189079915369	-0.00180373826068481	0.0126747822568731	0.0505185343121379
830	NIK	38157	A38157	NIK38157	Y	3	1	6	JUN	2008	2	Y	0.117	LEADER	0.333333333	0.689720333	10.07255305	45	338.9	12.6	6.8	Y	AVG	63.88086549	DSL	SodiumAz	0.0777113090417769	0.0547145901792447	0.069846593621933	0.113711175810769
831	SON	38157	A38157	SON38157	Y	5	2	6	JUN	2008	2	Y	0.088	LEADER	0.4	0.827664399	10.13826146	38	338.9	12.6	6.8	Y	AVG	71.63508258	DSL	SodiumAz	0.490606627552478	0.46183374352504	0.478346426484761	0.527138988021151
832	WAY	38158	A38158	WAY38158	N	5	2	6	JUN	2008	2	Y	0.064	LEADER	0.4	0.827664399	9.515400411	59	374.7	12.9	6.8	Y	AVG	38.87254391	DSL	SodiumAz	-0.216841762092471	-0.310393104428206	-0.290042620326636	-0.231372888647794
833	DEF	38161	A38161	DEF38161	N	NA	NA	6	JUN	2008	2	Y	0.089	BACHELOR	NA	NA	7.577002053	4	370.6	12.2	8.9	Y	AVG	47.19652949	DSL	SodiumAz	-0.239632174128198	-0.278759038766685	-0.258120221456143	-0.187848671561038
834	MOT	38161	A38161	MOT38161	N	NA	NA	6	JUN	2008	2	Y	0.081	BACHELOR	NA	NA	7.077344285	13	370.6	12.2	8.9	Y	AVG	71.38164493	DSL	SodiumAz	0.151254428033144	0.142916410691847	0.157654266984806	0.205517396723311
835	DJI	38161	A38161	DJI38161	N	4	2	6	JUN	2008	2	Y	0.091	FOLLOWER	0.5	1.034580499	10.97193703	91	370.6	12.2	8.9	Y	AVG	36.77756678	DSL	SodiumAz	-0.36676189384879	-0.457383324340871	-0.439130909758692	-0.38085452117896
836	DEV	38161	A38161	DEV38161	Y	5	2	6	JUN	2008	2	Y	0.083	LEADER	0.4	0.827664399	9.831622177	49	370.6	12.2	8.9	Y	AVG	64.79817459	DSL	SodiumAz	0.122713428006728	0.101740094276908	0.123450448689586	0.171198676499249
837	FUJ	38164	A38164	FUJ38164	N	5	2	6	JUN	2008	2	Y	0.104	FOLLOWER	0.4	0.827664399	8.822724162	34	358.4	14.9	8.9	Y	AVG	37.84541005	DSL	SodiumAz	-0.204634149969137	-0.312593091766308	-0.290948050421738	-0.225081030374021
838	PHI	38164	A38164	PHI38164	N	9	4	6	JUN	2008	2	Y	0.1	FOLLOWER	0.444444444	0.91962711	9.215605749	7	358.4	14.9	8.9	Y	AVG	38.83728188	DSL	SodiumAz	-0.248659475969719	-0.312462287629866	-0.297983767112308	-0.260140015057043
839	NIK	38164	A38164	NIK38164	N	3	1	6	JUN	2008	2	Y	0.053	LEADER	0.333333333	0.689720333	10.091718	45	358.4	14.9	8.9	Y	AVG	60.55943945	DSL	SodiumAz	0.025496955178455	0.00132007121589339	0.0164520746585817	0.0603166568474176
840	SON	38164	A38164	SON38164	Y	5	2	6	JUN	2008	2	Y	0.1	LEADER	0.4	0.827664399	10.15742642	38	358.4	14.9	8.9	Y	AVG	44.87138705	DSL	SodiumAz	0.0240021912817987	-0.00595085846146093	0.0105618244982604	0.0593543860346499
841	LEB	38167	A38167	LEB38167	Y	6	1	6	JUN	2008	2	Y	0.057	LEADER	0.166666667	0.344860166	9.989048597	65	284.6	13.9	6.4	Y	AVG	29.01134297	DSL	SodiumAz	-0.671459471656597	-0.792672998742959	-0.775049022402436	-0.702524316973087
842	DJI	38168	A38168	DJI38168	N	4	2	7	JUL	2008	0	N	0.063	FOLLOWER	0.5	1.034580499	10.99110198	91	284.6	16.7	7.2	Y	AVG	55.01290342	DSL	SodiumAz	0.0430219688827247	-0.0165541377346221	-0.0364512053306134	0.0218251832491183
843	DEV	38168	A38168	DEV38168	Y	5	2	7	JUL	2008	0	N	0.067	LEADER	0.4	0.827664399	9.850787132	49	284.6	16.7	7.2	Y	AVG	103.5784037	DSL	SodiumAz	0.598869003164701	0.608940993001719	0.592501865236226	0.640250093045889
844	CUV	38169	A38169	CUV38169	N	NA	NA	7	JUL	2008	0	N	0.07	BACHELOR	NA	NA	7.587953457	2	297.1	15.9	7.8	Y	AVG	45.96124523	DSL	SodiumAz	-0.120034595040627	-0.100259629168097	-0.120894166626235	-0.0797253444479353
845	HUX	38169	A38169	HUX38169	N	NA	NA	7	JUL	2008	0	N	0.055	BACHELOR	NA	NA	7.587953457	21	297.1	15.9	7.8	Y	AVG	64.71742468	DSL	SodiumAz	0.0806942327224549	0.0717222762054259	0.0286762229614643	0.0922234137689184
846	ISH	38169	A38169	ISH38169	N	NA	NA	7	JUL	2008	0	N	0.05	BACHELOR	NA	NA	7.629021218	19	297.1	15.9	7.8	Y	AVG	99.7208236	DSL	SodiumAz	0.465143803511107	0.452197653654457	0.431016886349065	0.506320268741988
847	KOR	38169	A38169	KOR38169	Y	2	2	7	JUL	2008	0	N	0.064	FOLLOWER	1	2.069160998	11.4934976	20	297.1	15.9	7.8	Y	AVG	73.57128155	DSL	SodiumAz	0.46676842292648	0.394918221742933	0.375080789194479	0.408655147259536
848	SPA	38169	A38169	SPA38169	N	5	5	7	JUL	2008	0	N	0.08	FOLLOWER	1	2.069160998	8.687200548	7	297.1	15.9	7.8	Y	AVG	104.6428517	DSL	SodiumAz	0.393530613487601	0.385091234232317	0.365852935546835	0.412634824210214
849	TIG	38169	A38169	TIG38169	N	8	2	7	JUL	2008	0	N	0.058	FOLLOWER	0.25	0.517290249	9.229295003	6	297.1	15.9	7.8	Y	AVG	68.30181219	DSL	SodiumAz	0.290809648541376	0.247987204457625	0.224620592089664	0.268441543585128
850	BUB	38169	A38169	BUB38169	N	8	2	7	JUL	2008	0	N	0.064	LEADER	0.25	0.517290249	9.853524983	39	297.1	15.9	7.8	Y	AVG	56.08315805	DSL	SodiumAz	0.00916710680477184	-0.00390338837377513	-0.024062751195391	0.0323679553500766
851	ITC	38169	A38169	ITC38169	Y	2	1	7	JUL	2008	0	N	0.088	LEADER	0.5	1.034580499	10.10540726	24	297.1	15.9	7.8	Y	AVG	85.17454461	DSL	SodiumAz	0.333590626817595	0.326388428651718	0.302791206157937	0.335530890226848
852	MAT	38169	A38169	MAT38169	Y	2	2	7	JUL	2008	0	N	0.071	LEADER	1	2.069160998	10.19575633	31	297.1	15.9	7.8	Y	AVG	68.05083486	DSL	SodiumAz	0.271612583814863	0.259982737252392	0.241792197479789	0.287424497610682
853	NAF	38169	A38169	NAF38169	Y	5	3	7	JUL	2008	0	N	0.096	LEADER	0.6	1.241496599	10.6036961	24	297.1	15.9	7.8	Y	AVG	109.7504321	DSL	SodiumAz	0.591816281180456	0.551076738324242	0.532970213974975	0.579909155873608
854	MOB	38170	A38170	MOB38170	N	NA	NA	7	JUL	2008	0	N	0.116	BACHELOR	NA	NA	8.551676934	32	294.1	15.2	8.6	Y	AVG	80.07889106	DSL	SodiumAz	0.519641226270835	0.542852353147751	0.516171355032994	0.551247145058778
855	DUB	38170	A38170	DUB38170	Y	8	2	7	JUL	2008	0	N	0.095	FOLLOWER	0.25	0.517290249	11.70568104	60	294.1	15.2	8.6	Y	AVG	116.5422862	DSL	SodiumAz	0.821305878600049	0.751906772969722	0.730492623569198	0.785779193031329
856	FRA	38170	A38170	FRA38170	Y	10	3	7	JUL	2008	0	N	0.068	LEADER	0.3	0.620748299	10.7063655	64	294.1	15.2	8.6	Y	AVG	111.2304539	DSL	SodiumAz	0.627444673601305	0.559518862819959	0.536551487710478	0.598511803747075
857	BUB	38182	A38182	BUB38182	N	8	2	7	JUL	2008	0	N	0.064	LEADER	0.25	0.517290249	9.889117043	39	187.8	12.7	7.5	Y	AVG	86.47523025	DSL	SodiumAz	0.444381305602049	0.429119074621941	0.408959711800325	0.465390418345792
858	SAA	38182	A38182	SAA38182	N	4	1	7	JUL	2008	0	N	0.09	LEADER	0.25	0.517290249	11.0294319	62	187.8	12.7	7.5	Y	AVG	92.12788136	DSL	SodiumAz	0.639456608562964	0.546421381005537	0.525995926774643	0.592264084374155
859	YAH	38182	A38182	YAH38182	N	7	1	7	JUL	2008	0	N	0.067	LEADER	0.142857143	0.295594428	11.11841205	29	187.8	12.7	7.5	Y	AVG	51.84643478	DSL	SodiumAz	0.189317554372623	0.0812145602039509	0.0666137043935922	0.107583649028148
860	YEL	38183	A38183	YEL38183	N	3	1	7	JUL	2008	0	N	0.068	LEADER	0.333333333	0.689720333	8.891170431	73	169.3	12.6	7.4	Y	AVG	78.65088926	DSL	SodiumAz	0.604368162424804	0.556891792689505	0.537420711091741	0.604883788349851
861	DJI	38184	A38184	DJI38184	N	4	2	7	JUL	2008	0	N	0.055	FOLLOWER	0.5	1.034580499	11.0349076	91	161.3	12.8	5.8	Y	COLD	194.7152731	DSL	SodiumAz	1.30969007856499	1.20688606666949	1.19558917298414	1.28579577147116
862	DEV	38184	A38184	DEV38184	N	5	2	7	JUL	2008	0	N	0.056	LEADER	0.4	0.827664399	9.894592745	49	161.3	12.8	5.8	Y	COLD	203.5325621	DSL	SodiumAz	1.27706367699496	1.24390776198488	1.23606880813003	1.31574724584698
863	ITC	38184	A38184	ITC38184	N	2	1	7	JUL	2008	0	N	0.054	LEADER	0.5	1.034580499	10.14647502	24	161.3	12.8	5.8	Y	COLD	127.4241	DSL	SodiumAz	0.738937828859806	0.688676321045859	0.673679272462719	0.738349166438917
864	MAT	38184	A38184	MAT38184	N	2	2	7	JUL	2008	0	N	0.058	LEADER	1	2.069160998	10.23682409	31	161.3	12.8	5.8	Y	COLD	158.8098904	DSL	SodiumAz	1.12159434128013	1.06690518506959	1.05731481920763	1.13487732924581
865	NAF	38184	A38184	NAF38184	N	5	3	7	JUL	2008	0	N	0.059	LEADER	0.6	1.241496599	10.64476386	24	161.3	12.8	5.8	Y	COLD	186.3805631	DSL	SodiumAz	1.12392683953309	1.0401279870288	1.03062163659018	1.1094907883961
866	RHI	38185	A38185	RHI38185	N	NA	NA	7	JUL	2008	0	N	0.076	BACHELOR	NA	NA	6.247775496	25	157.8	11.9	7.1	Y	AVG	56.25542485	DSL	SodiumAz	0.153520876506427	0.199485527768727	0.174356707867019	0.210887974945237
867	SPA	38185	A38185	SPA38185	N	5	5	7	JUL	2008	0	N	0.038	FOLLOWER	1	2.069160998	8.73100616	7	157.8	11.9	7.1	Y	AVG	193.2197753	DSL	SodiumAz	1.00950326779853	0.998366367575656	0.979128068890174	1.02590995755355
868	RWA	38185	A38185	RWA38185	N	2	1	7	JUL	2008	0	N	0.087	LEADER	0.5	1.034580499	12.53661875	66	157.8	11.9	7.1	Y	AVG	98.20982638	DSL	SodiumAz	0.81929320216284	0.722801635013907	0.700866103643559	0.766850698043911
869	WAY	38185	A38185	WAY38185	N	5	2	7	JUL	2008	0	N	0.056	LEADER	0.4	0.827664399	9.589322382	59	157.8	11.9	7.1	Y	AVG	197.4560079	DSL	SodiumAz	1.41886192317015	1.35298400313018	1.33518500505358	1.39385473673242
870	ZEU	38185	A38185	ZEU38185	N	7	2	7	JUL	2008	0	N	0.046	LEADER	0.285714286	0.591188856	9.767282683	43	157.8	11.9	7.1	Y	AVG	162.6490471	DSL	SodiumAz	1.23081158223298	1.20295829634528	1.18652178932632	1.2347796532409
871	BEN	38186	A38186	BEN38186	N	5	5	7	JUL	2008	0	N	0.073	FOLLOWER	1	2.069160998	10.98699521	27	150.8	12.6	6.8	Y	AVG	60.75038455	DSL	SodiumAz	0.322971930933543	0.240532398685644	0.20685638958165	0.285999419717739
872	BUZ	38188	A38188	BUZ38188	N	NA	NA	7	JUL	2008	0	N	0.063	BACHELOR	NA	NA	9.887748118	29	119.6	11.1	5.8	Y	COLD	99.59590999	DSL	SodiumAz	0.619584185471315	0.495917229646262	0.48121402515321	0.576031917740018
873	SPO	38188	A38188	SPO38188	N	8	1	7	JUL	2008	0	N	0.068	LEADER	0.125	0.258645125	10.83230664	61	119.6	11.1	5.8	Y	COLD	104.8840646	DSL	SodiumAz	0.765513865826659	0.667684677340739	0.655277677720692	0.738488041761725
874	SAW	38191	A38191	SAW38191	N	3	1	7	JUL	2008	0	N	0.071	LEADER	0.333333333	0.689720333	10.95824778	71	160.4	11.6	8.4	Y	AVG	66.20817448	DSL	SodiumAz	0.113987139558007	0.090648283611702	0.0718201147094133	0.126169687679942
875	BEN	38192	A38192	BEN38192	N	5	5	7	JUL	2008	0	N	0.084	FOLLOWER	1	2.069160998	11.00342231	27	162.9	15.3	7.2	Y	AVG	82.77197096	DSL	SodiumAz	0.633299577883748	0.549848475550109	0.516172466446115	0.595315496582204
876	KOR	38192	A38192	KOR38192	N	2	2	7	JUL	2008	0	N	0.079	FOLLOWER	1	2.069160998	11.55646817	20	162.9	15.3	7.2	Y	AVG	53.20705421	DSL	SodiumAz	0.146582341719423	0.0708544539756222	0.0510170214271688	0.0845913794922257
877	SPA	38192	A38192	SPA38192	N	5	5	7	JUL	2008	0	N	0.072	FOLLOWER	1	2.069160998	8.750171116	7	162.9	15.3	7.2	Y	AVG	84.31273172	DSL	SodiumAz	0.181388042413562	0.169070976721184	0.149832678035701	0.196614566699081
878	ITC	38192	A38192	ITC38192	N	2	1	7	JUL	2008	0	N	0.051	LEADER	0.5	1.034580499	10.16837782	24	162.9	15.3	7.2	Y	AVG	92.89963513	DSL	SodiumAz	0.424285414006751	0.413205529896414	0.389608307402633	0.422347991471544
879	MAT	38192	A38192	MAT38192	N	2	2	7	JUL	2008	0	N	0.041	LEADER	1	2.069160998	10.2587269	31	162.9	15.3	7.2	Y	AVG	81.32233409	DSL	SodiumAz	0.453655963902226	0.438148430779501	0.419957891006898	0.465590191137792
880	NAF	38192	A38192	NAF38192	Y	5	3	7	JUL	2008	0	N	0.071	LEADER	0.6	1.241496599	10.66666667	24	162.9	15.3	7.2	Y	AVG	96.31438034	DSL	SodiumAz	0.465102614875614	0.420485385459147	0.40237886110988	0.449317803008513
881	RHI	38209	A38209	RHI38209	N	NA	NA	8	AUG	2008	0	N	0.057	BACHELOR	NA	NA	6.313483915	25	252.1	14.9	7.3	Y	AVG	89.22572417	DSL	SodiumAz	0.618834065373612	0.660752435122948	0.63562361522124	0.672154882299458
882	DJI	38209	A38209	DJI38209	N	4	2	8	AUG	2008	0	N	0.048	FOLLOWER	0.5	1.034580499	11.10335387	91	252.1	14.9	7.3	Y	AVG	93.0187425	DSL	SodiumAz	0.575167606685438	0.508679102019034	0.488782034423043	0.547058423002774
883	SPA	38209	A38209	SPA38209	N	5	5	8	AUG	2008	0	N	0.067	FOLLOWER	1	2.069160998	8.796714579	7	252.1	14.9	7.3	Y	AVG	91.88290225	DSL	SodiumAz	0.27023624086453	0.255053059128692	0.23581476044321	0.28259664910659
884	DEV	38209	A38209	DEV38209	Y	5	2	8	AUG	2008	0	N	0.068	LEADER	0.4	0.827664399	9.963039014	49	252.1	14.9	7.3	Y	AVG	129.6927872	DSL	SodiumAz	0.830621029485519	0.833780621766114	0.817341494000622	0.865089721810285
885	ITC	38209	A38209	ITC38209	Y	2	1	8	AUG	2008	0	N	0.053	LEADER	0.5	1.034580499	10.21492129	24	252.1	14.9	7.3	Y	AVG	88.64420058	DSL	SodiumAz	0.38026242331664	0.366316422731789	0.342719200238007	0.375458884306918
886	MAT	38209	A38209	MAT38209	N	2	2	8	AUG	2008	0	N	0.051	LEADER	1	2.069160998	10.30527036	31	252.1	14.9	7.3	Y	AVG	93.58847777	DSL	SodiumAz	0.597008664037673	0.578635015056227	0.560444475283624	0.606076775414517
887	SAW	38209	A38209	SAW38209	Y	3	1	8	AUG	2008	0	N	0.049	LEADER	0.333333333	0.689720333	11.00752909	71	252.1	14.9	7.3	Y	AVG	133.7180177	DSL	SodiumAz	0.819951150722649	0.793577583903335	0.774749415001046	0.829098987971575
888	LEB	38210	A38210	LEB38210	Y	6	1	8	AUG	2008	0	N	0.068	LEADER	0.166666667	0.344860166	10.10677618	65	249.1	16.4	8.3	Y	AVG	115.9698698	DSL	SodiumAz	0.727357633048296	0.631120007290114	0.610594501452467	0.683119206881816
889	NAF	38210	A38210	NAF38210	N	5	2	8	AUG	2008	0	N	0.049	LEADER	0.4	0.827664399	10.71594798	24	249.1	16.4	8.3	Y	AVG	73.61476126	DSL	SodiumAz	0.199365255759418	0.15171331546994	0.133606791120673	0.180545733019306
890	DUB	38212	A38212	DUB38212	N	8	2	8	AUG	2008	0	N	0.04	FOLLOWER	0.25	0.517290249	11.82067077	60	239.1	13	8.3	Y	AVG	87.16331762	DSL	SodiumAz	0.537916265139597	0.461436167061716	0.440022017661192	0.495308587123323
891	FRA	38212	A38212	FRA38212	Y	9	3	8	AUG	2008	0	N	0.058	LEADER	0.333333333	0.689720333	10.82135524	64	239.1	13	8.3	Y	AVG	137.2098978	DSL	SodiumAz	0.844433310424562	0.769426506579869	0.746459131470387	0.808419447506985
892	RWA	38212	A38212	RWA38212	N	2	1	8	AUG	2008	0	N	0.076	LEADER	0.5	1.034580499	12.61054073	66	239.1	13	8.3	Y	AVG	43.87902831	DSL	SodiumAz	0.0181754849771174	-0.0828681494050216	-0.10480368077537	-0.0388190863750171
893	SAA	38212	A38212	SAA38212	N	4	1	8	AUG	2008	0	N	0.054	LEADER	0.25	0.517290249	11.11156742	62	239.1	13	8.3	Y	AVG	99.32472631	DSL	SodiumAz	0.719731379765087	0.621638300547378	0.601212846316483	0.667481003915996
894	TAR	38212	A38212	TAR38212	N	8	2	8	AUG	2008	0	N	0.053	LEADER	0.25	0.517290249	9.950718686	56	239.1	13	8.3	Y	AVG	55.87169104	DSL	SodiumAz	0.22026860276731	0.205462233613238	0.187311021745395	0.225717869400541
895	WAY	38212	A38212	WAY38212	N	5	2	8	AUG	2008	0	N	0.058	LEADER	0.4	0.827664399	9.663244353	59	239.1	13	8.3	Y	AVG	55.2402965	DSL	SodiumAz	0.149590871143412	0.0791608844244549	0.0613618863478553	0.120031618026696
896	YEL	38212	A38212	YEL38212	N	3	1	8	AUG	2008	0	N	0.048	LEADER	0.333333333	0.689720333	8.970568104	73	239.1	13	8.3	Y	AVG	81.05312962	DSL	SodiumAz	0.639343344151862	0.586977717585834	0.567506635988069	0.634969713246179
897	ZEU	38212	A38212	ZEU38212	N	7	2	8	AUG	2008	0	N	0.074	LEADER	0.285714286	0.591188856	9.841204654	43	239.1	13	8.3	Y	AVG	68.97532825	DSL	SodiumAz	0.377517733664505	0.345112381097813	0.328675874078856	0.376933737993441
898	DEF	38213	A38213	DEF38213	N	NA	NA	8	AUG	2008	0	N	0.071	BACHELOR	NA	NA	7.719370294	4	262.1	15.9	7.7	Y	AVG	69.60862454	DSL	SodiumAz	0.163626875677101	0.147958556745553	0.130447891877925	0.20071944177303
899	ISH	38213	A38213	ISH38213	N	NA	NA	8	AUG	2008	0	N	0.084	BACHELOR	NA	NA	7.749486653	19	262.1	15.9	7.7	Y	AVG	79.43462584	DSL	SodiumAz	0.245121835442973	0.224757502802293	0.203576735496901	0.278880117889824
900	MOT	38213	A38213	MOT38213	N	NA	NA	8	AUG	2008	0	N	0.058	BACHELOR	NA	NA	7.219712526	13	262.1	15.9	7.7	Y	AVG	77.25405575	DSL	SodiumAz	0.245004018035313	0.260124546400954	0.236712920515743	0.284576050254248
901	KOR	38213	A38213	KOR38213	N	2	2	8	AUG	2008	0	N	0.064	FOLLOWER	1	2.069160998	11.61396304	20	262.1	15.9	7.7	Y	AVG	86.74863442	DSL	SodiumAz	0.638946529908369	0.559678145632895	0.539840713084441	0.573415071149498
902	BUZ	38214	A38214	BUZ38214	N	NA	NA	8	AUG	2008	0	N	0.066	BACHELOR	NA	NA	9.958932238	29	260.6	12.9	8.3	Y	AVG	65.80639098	DSL	SodiumAz	0.209563518654817	0.12204347504457	0.098740096640876	0.161627779320397
903	SPO	38214	A38214	SPO38214	N	8	1	8	AUG	2008	0	N	0.048	LEADER	0.125	0.258645125	10.90349076	61	260.6	12.9	8.3	Y	AVG	90.6173347	DSL	SodiumAz	0.623687270934768	0.562004994663654	0.540997821132966	0.592277975266712
904	FUJ	38220	A38220	FUJ38220	N	5	2	8	AUG	2008	0	N	0.063	FOLLOWER	0.4	0.827664399	8.976043806	34	250.5	17.1	8.3	Y	AVG	54.47619048	DSL	SodiumAz	0.174985195343004	0.0898104190108731	0.0733059781772734	0.139172998224991
905	PHI	38220	A38220	PHI38220	N	9	4	8	AUG	2008	0	N	0.095	FOLLOWER	0.444444444	0.91962711	9.368925394	7	250.5	17.1	8.3	Y	AVG	50.81469276	DSL	SodiumAz	0.0355107226482949	-0.00550792360839125	-0.0291788852690034	0.00866486678626144
906	NIK	38220	A38220	NIK38220	N	3	1	8	AUG	2008	0	N	0.055	LEADER	0.333333333	0.689720333	10.24503765	45	250.5	17.1	8.3	Y	AVG	42.33786831	DSL	SodiumAz	-0.317081163229619	-0.318473882096616	-0.341491360832098	-0.297626778643262
907	SON	38220	A38220	SON38220	Y	5	2	8	AUG	2008	0	N	0.059	LEADER	0.4	0.827664399	10.31074606	38	250.5	17.1	8.3	Y	AVG	40.26801511	DSL	SodiumAz	-0.0688753402949751	-0.0760442243268771	-0.0976810235453258	-0.0488884620089363
908	HUX	38221	A38221	HUX38221	N	NA	NA	8	AUG	2008	0	N	0.062	BACHELOR	NA	NA	7.730321697	21	292	17.3	8.4	Y	AVG	116.3810724	DSL	SodiumAz	0.676300609516107	0.658561709792832	0.615515656548871	0.679062847356325
909	GOH	38234	A38234	GOH38234	N	NA	NA	9	SEP	2008	0	N	0.051	BACHELOR	NA	NA	8.402464066	33	388.2	15.2	8.4	Y	AVG	75.01055343	DSL	SodiumAz	0.340554162607987	0.359675854186702	0.337180581990713	0.38104374418512
910	DUB	38234	A38234	DUB38234	N	8	2	9	SEP	2008	0	N	0.056	FOLLOWER	0.25	0.517290249	11.88090349	60	388.2	15.2	8.4	Y	AVG	123.2586998	DSL	SodiumAz	0.888127180816531	0.807937991192687	0.786523841792163	0.841810411254294
911	BUB	38234	A38234	BUB38234	N	8	1	9	SEP	2008	0	N	0.073	LEADER	0.125	0.258645125	10.03148528	39	388.2	15.2	8.4	Y	AVG	52.20637535	DSL	SodiumAz	-0.0515051482426747	-0.0755343222442901	-0.095693685065906	-0.0392629785204384
912	FRA	38234	A38234	FRA38234	N	9	3	9	SEP	2008	0	N	0.066	LEADER	0.333333333	0.689720333	10.88158795	64	388.2	15.2	8.4	Y	AVG	109.912887	DSL	SodiumAz	0.626318662947117	0.547602768172254	0.524635393062773	0.58659570909937
913	SAA	38234	A38234	SAA38234	N	4	1	9	SEP	2008	0	N	0.052	LEADER	0.25	0.517290249	11.17180014	62	388.2	15.2	8.4	Y	AVG	75.30860197	DSL	SodiumAz	0.446640289384596	0.344838118620924	0.324412664390029	0.390680821989541
914	WAY	38234	A38234	WAY38234	N	5	2	9	SEP	2008	0	N	0.041	LEADER	0.4	0.827664399	9.72347707	59	388.2	15.2	8.4	Y	AVG	92.11367602	DSL	SodiumAz	0.664630689716244	0.590491611636062	0.572692613559463	0.631362345238304
915	HUX	38235	A38235	HUX38235	N	NA	NA	9	SEP	2008	0	N	0.074	BACHELOR	NA	NA	7.768651608	21	394.2	13.6	8.4	Y	AVG	106.1978398	DSL	SodiumAz	0.587094794300448	0.566995563699742	0.523949510455781	0.587496701263235
916	MOT	38235	A38235	MOT38235	N	NA	NA	9	SEP	2008	0	N	0.031	BACHELOR	NA	NA	7.279945243	13	394.2	13.6	8.4	Y	AVG	93.88318921	DSL	SodiumAz	0.443665034917902	0.455076471922317	0.431664846037106	0.479527975775611
917	RWA	38235	A38235	RWA38235	N	2	1	9	SEP	2008	0	N	0.055	LEADER	0.5	1.034580499	12.67351129	66	394.2	13.6	8.4	Y	AVG	70.74917557	DSL	SodiumAz	0.499757563751406	0.394836243424807	0.372900712054459	0.438885306454812
918	DJI	38242	A38242	DJI38242	N	4	2	9	SEP	2008	0	N	0.031	FOLLOWER	0.5	1.034580499	11.19370294	91	317.2	17.3	7.5	Y	AVG	93.7684291	DSL	SodiumAz	0.588758460880613	0.516706319511058	0.496809251915066	0.555085640494798
919	DEV	38242	A38242	DEV38242	N	5	2	9	SEP	2008	0	N	0.052	LEADER	0.4	0.827664399	10.05338809	49	317.2	17.3	7.5	Y	AVG	105.5626647	DSL	SodiumAz	0.630320942973015	0.627916898180982	0.611477770415489	0.659225998225152
920	NAF	38242	A38242	NAF38242	N	5	2	9	SEP	2008	0	N	0.059	LEADER	0.4	0.827664399	10.80355921	24	317.2	17.3	7.5	Y	AVG	105.9893541	DSL	SodiumAz	0.569253387890472	0.516206405296337	0.498099880947071	0.545038822845703
921	KOR	38249	A38249	KOR38249	N	2	2	9	SEP	2008	0	N	0.03	FOLLOWER	1	2.069160998	11.71252567	20	258.2	17.7	9.3	Y	AVG	57.95912567	DSL	SodiumAz	0.241739307403351	0.156401500766062	0.136564068217608	0.170138426282665
922	ITC	38249	A38249	ITC38249	Y	3	1	9	SEP	2008	0	N	0.064	LEADER	0.333333333	0.689720333	10.32443532	24	258.2	17.7	9.3	Y	AVG	74.67039182	DSL	SodiumAz	0.215459267033544	0.194769464029719	0.171172241535937	0.203911925604848
923	MAT	38249	A38249	MAT38249	N	2	2	9	SEP	2008	0	N	0.018	LEADER	1	2.069160998	10.41478439	31	258.2	17.7	9.3	Y	AVG	45.25252617	DSL	SodiumAz	-0.122896313152523	-0.148013764552942	-0.166204304325546	-0.120572004194652
924	SAW	38249	A38249	SAW38249	N	3	1	9	SEP	2008	0	N	0.053	LEADER	0.333333333	0.689720333	11.11704312	71	258.2	17.7	9.3	Y	AVG	70.78652719	DSL	SodiumAz	0.190630404624186	0.157513035385898	0.138684866483609	0.193034439454138
925	TAR	38251	A38251	TAR38251	N	7	2	9	SEP	2008	0	N	0.054	LEADER	0.285714286	0.591188856	10.05749487	56	214.2	17.5	8.1	Y	AVG	70.03709158	DSL	SodiumAz	0.452810961425785	0.431429384620711	0.413278172752868	0.451685020408014
926	LEB	38252	A38252	LEB38252	Y	6	1	9	SEP	2008	0	N	0.05	LEADER	0.166666667	0.344860166	10.22176591	65	206.1	15.7	8.5	Y	AVG	91.50176145	DSL	SodiumAz	0.497466434147869	0.394147815942134	0.373622310104486	0.446147015533835
927	AHA	38258	A38258	AHA38258	N	NA	NA	9	SEP	2008	0	N	0.079	BACHELOR	NA	NA	8.240930869	7	120.8	18.8	8.2	Y	AVG	30.10623651	DSL	SodiumAz	-0.62002196714734	-0.613708799391921	-0.647901692796111	-0.606050906585478
928	MOB	38258	A38258	MOB38258	N	NA	NA	9	SEP	2008	0	N	0.057	BACHELOR	NA	NA	8.792607803	32	120.8	18.8	8.2	Y	AVG	60.78717449	DSL	SodiumAz	0.258844125600081	0.267218886970516	0.240537888855759	0.275613678881543
929	FUJ	38260	A38260	FUJ38260	N	5	2	10	OCT	2008	0	N	0.05	FOLLOWER	0.4	0.827664399	9.085557837	34	59.1	18.4	7.5	Y	AVG	88.84794466	DSL	SodiumAz	0.670891685174848	0.578973106362164	0.562468665528564	0.628335685576281
930	PHI	38260	A38260	PHI38260	N	9	4	10	OCT	2008	0	N	0.043	FOLLOWER	0.444444444	0.91962711	9.478439425	7	59.1	18.4	7.5	Y	AVG	51.19375422	DSL	SodiumAz	0.0496865215172932	0.0019240727800538	-0.0217468888805583	0.0160968631747065
931	NIK	38260	A38260	NIK38260	N	3	1	10	OCT	2008	0	N	0.048	LEADER	0.333333333	0.689720333	10.35455168	45	59.1	18.4	7.5	Y	AVG	84.26955614	DSL	SodiumAz	0.378001384356115	0.369864863070144	0.346847384334662	0.390711966523498
932	SON	38260	A38260	SON38260	N	5	2	10	OCT	2008	0	N	0.06	LEADER	0.4	0.827664399	10.4202601	38	59.1	18.4	7.5	Y	AVG	58.58506264	DSL	SodiumAz	0.312790738971983	0.298878051905314	0.277241252686865	0.326033814223255
933	DJI	38265	A38265	DJI38265	N	4	2	10	OCT	2008	0	N	0.043	FOLLOWER	0.5	1.034580499	11.25667351	91	66.6	14.9	5.7	Y	COLD	50.14829766	DSL	SodiumAz	-0.0332075062908834	-0.149667718038621	-0.160964611723971	-0.0707580132369521
934	KOR	38265	A38265	KOR38265	N	2	2	10	OCT	2008	0	N	0.061	FOLLOWER	1	2.069160998	11.75633128	20	66.6	14.9	5.7	Y	COLD	36.49470387	DSL	SodiumAz	-0.218134053423811	-0.346699764723459	-0.357937023361272	-0.292432455388928
935	ITC	38265	A38265	ITC38265	N	3	1	10	OCT	2008	0	N	0.064	LEADER	0.333333333	0.689720333	10.36824093	24	66.6	14.9	5.7	Y	COLD	52.48561114	DSL	SodiumAz	-0.13438780600214	-0.198305513668325	-0.213302562251465	-0.148632668275267
936	MAT	38265	A38265	MAT38265	N	2	2	10	OCT	2008	0	N	0.046	LEADER	1	2.069160998	10.45859001	31	66.6	14.9	5.7	Y	COLD	41.89072017	DSL	SodiumAz	-0.19739296049888	-0.265738317177453	-0.275328683039414	-0.197766173001234
937	NAF	38265	A38265	NAF38265	Y	6	1	10	OCT	2008	0	N	0.05	LEADER	0.166666667	0.344860166	10.86652977	24	66.6	14.9	5.7	Y	COLD	64.18871343	DSL	SodiumAz	0.0716198097551466	-0.0258352426013753	-0.035341593040001	0.043527558765919
938	TAR	38265	A38265	TAR38265	Y	7	2	10	OCT	2008	0	N	0.038	LEADER	0.285714286	0.591188856	10.09582478	56	66.6	14.9	5.7	Y	COLD	51.17438258	DSL	SodiumAz	0.141385377413819	0.077113085974966	0.0675620480177641	0.137899105580197
939	BUB	38266	A38266	BUB38266	N	7	1	10	OCT	2008	0	N	0.068	LEADER	0.142857143	0.295594428	10.11909651	39	57.4	14.8	6	Y	COLD	48.83658432	DSL	SodiumAz	-0.112835015831806	-0.182789615956005	-0.19434880486698	-0.105987888414226
940	SAA	38266	A38266	SAA38266	Y	4	1	10	OCT	2008	0	N	0.052	LEADER	0.25	0.517290249	11.25941136	62	57.4	14.8	6	Y	COLD	58.87159288	DSL	SodiumAz	0.205799647061297	0.0580720507908348	0.0462467704705807	0.14444513797738
941	WAY	38267	A38267	WAY38267	N	5	2	10	OCT	2008	0	N	0.045	LEADER	0.4	0.827664399	9.813826146	59	42.4	16.2	6.9	N	AVG	44.8607952	DSL	SodiumAz	-0.049264841242322	0.0441801123658401	0.0133458250566756	-0.08809682279289
942	ZEU	38267	A38267	ZEU38267	N	7	2	10	OCT	2008	0	N	0.043	LEADER	0.285714286	0.591188856	9.991786448	43	42.4	16.2	6.9	N	AVG	50.10162148	DSL	SodiumAz	0.0670949555346181	0.198564543233465	0.169092746981943	0.057238231368121
943	YEL	38268	A38268	YEL38268	N	3	1	10	OCT	2008	0	N	0.045	LEADER	0.333333333	0.689720333	9.123887748	73	37.4	15.3	7.1	N	AVG	56.13443508	DSL	SodiumAz	0.281429247040308	0.392769965725529	0.360263594895199	0.267614292624903
944	DUB	38282	A38282	DUB38282	N	8	2	10	OCT	2008	0	N	0.042	FOLLOWER	0.25	0.517290249	12.01232033	60	36.6	15.1	10.9	N	AVG	47.56377064	DSL	SodiumAz	-0.0559943026493217	0.0288716133387199	-0.0055778252943699	-0.110403635360645
945	FRA	38282	A38282	FRA38282	N	9	3	10	OCT	2008	0	N	0.041	LEADER	0.333333333	0.689720333	11.01300479	64	36.6	15.1	10.9	N	AVG	126.2854797	DSL	SodiumAz	0.773268166416101	0.859607377253123	0.823604712911077	0.725452649419268
946	DEV	38289	A38289	DEV38289	Y	5	2	10	OCT	2008	0	N	0.042	LEADER	0.4	0.827664399	10.18206708	49	93.9	18.3	10	Y	AVG	72.12963812	DSL	SodiumAz	0.257405185778317	0.247077172851488	0.230638045085995	0.278386272895658
947	SAW	38289	A38289	SAW38289	N	3	1	10	OCT	2008	0	N	0.049	LEADER	0.333333333	0.689720333	11.22655715	71	93.9	18.3	10	Y	AVG	129.9276488	DSL	SodiumAz	0.804683266211348	0.764822094554085	0.745993925651796	0.800343498622325
948	SPO	38289	A38289	SPO38289	N	8	1	10	OCT	2008	0	N	0.048	LEADER	0.125	0.258645125	11.10882957	61	93.9	18.3	10	Y	AVG	74.0815404	DSL	SodiumAz	0.434852757582668	0.360525851545054	0.339518678014366	0.390798832148112
949	DJI	38293	A38293	DJI38293	N	4	2	11	NOV	2008	1	N	0.056	FOLLOWER	0.5	1.034580499	11.33333333	91	89.1	16.5	4.9	Y	COLD	80.54683035	DSL	SodiumAz	0.442405348628057	0.305111730761237	0.312889578164971	0.40309617665199
950	DEV	38293	A38293	DEV38293	Y	5	2	11	NOV	2008	1	N	0.071	LEADER	0.4	0.827664399	10.19301848	49	89.1	16.5	4.9	Y	COLD	47.6662505	DSL	SodiumAz	-0.159123849432226	-0.226769370721524	-0.21553358348729	-0.13585514577034
951	ITC	38293	A38293	ITC38293	N	3	1	11	NOV	2008	1	N	0.056	LEADER	0.333333333	0.689720333	10.44490075	24	89.1	16.5	4.9	Y	COLD	49.19585471	DSL	SodiumAz	-0.19735883339398	-0.282109947179248	-0.278032254673303	-0.213362360697105
952	MAT	38293	A38293	MAT38293	N	2	2	11	NOV	2008	1	N	0.064	LEADER	1	2.069160998	10.53524983	31	89.1	16.5	4.9	Y	COLD	45.57117175	DSL	SodiumAz	-0.111423304077581	-0.200602066875236	-0.191117691648113	-0.113555181609933
953	NAF	38293	A38293	NAF38293	N	6	1	11	NOV	2008	1	N	0.063	LEADER	0.166666667	0.344860166	10.9431896	24	89.1	16.5	4.9	Y	COLD	98.49427869	DSL	SodiumAz	0.501549545556855	0.383261086465457	0.392829477115916	0.471698628921836
954	SAW	38293	A38293	SAW38293	N	3	1	11	NOV	2008	1	N	0.057	LEADER	0.333333333	0.689720333	11.23750856	71	89.1	16.5	4.9	Y	COLD	105.3584071	DSL	SodiumAz	0.592785841129364	0.495607160493838	0.504453906591276	0.590733689469092
955	YEL	38293	A38293	YEL38293	Y	3	1	11	NOV	2008	1	N	0.063	LEADER	0.333333333	0.689720333	9.192334018	73	89.1	16.5	4.9	Y	COLD	47.00307043	DSL	SodiumAz	0.10514561463815	-0.0175193403317428	-0.00931550692978167	0.0900777802356156
956	LEB	38294	A38294	LEB38294	N	6	1	11	NOV	2008	1	N	0.053	LEADER	0.166666667	0.344860166	10.33675565	65	89.6	15.2	5.7	Y	COLD	74.37838144	DSL	SodiumAz	0.294392535265459	0.127349795691067	0.134499204853146	0.238954120189782
957	TAR	38294	A38294	TAR38294	N	7	2	11	NOV	2008	1	N	0.065	LEADER	0.285714286	0.591188856	10.17522245	56	89.6	15.2	5.7	Y	COLD	40.34463121	DSL	SodiumAz	-0.0944680987919999	-0.179742391364226	-0.170218688232343	-0.0998816306699104
958	ZEU	38294	A38294	ZEU38294	N	6	2	11	NOV	2008	1	N	0.049	LEADER	0.333333333	0.689720333	10.06570842	43	89.6	15.2	5.7	Y	COLD	71.7947869	DSL	SodiumAz	0.428443520804802	0.325570244696797	0.336808652677566	0.416996726499438
959	RWA	38295	A38295	RWA38295	N	2	1	11	NOV	2008	1	N	0.044	LEADER	0.5	1.034580499	12.83778234	66	90.8	14.4	5.7	Y	COLD	69.47751656	DSL	SodiumAz	0.48877358485009	0.317093432281824	0.322832815911202	0.420747620218842
960	SAA	38296	A38296	SAA38296	N	4	1	11	NOV	2008	1	N	0.068	LEADER	0.25	0.517290249	11.34154689	62	91.3	15.6	5.9	Y	COLD	73.31627405	DSL	SodiumAz	0.427319426508621	0.258421233474702	0.265670694243533	0.363869061750333
961	FUJ	38300	A38300	FUJ38300	N	5	2	11	NOV	2008	1	N	0.053	FOLLOWER	0.4	0.827664399	9.195071869	34	89.4	14.7	6.2	Y	AVG	38.8871938	DSL	SodiumAz	-0.151587942325009	-0.266363068167207	-0.263792767911722	-0.197925747864005
962	NIK	38300	A38300	NIK38300	N	3	1	11	NOV	2008	1	N	0.039	LEADER	0.333333333	0.689720333	10.46406571	45	89.4	14.7	6.2	Y	AVG	99.42801902	DSL	SodiumAz	0.547196482950932	0.516203414758606	0.512260677112209	0.556125259301045
963	SON	38300	A38300	SON38300	Y	5	2	11	NOV	2008	1	N	0.079	LEADER	0.4	0.827664399	10.52977413	38	89.4	14.7	6.2	Y	AVG	47.97452917	DSL	SodiumAz	0.116763012229814	0.0799937782567897	0.0774317201274259	0.126224281663815
964	ISH	38301	A38301	ISH38301	N	NA	NA	11	NOV	2008	1	N	0.052	BACHELOR	NA	NA	7.990417522	19	109.4	13.8	5.4	Y	COLD	74.58533735	DSL	SodiumAz	0.194005775076195	0.102161948623725	0.108656096318059	0.21588968861827
965	WAY	38301	A38301	WAY38301	N	5	2	11	NOV	2008	1	N	0.066	LEADER	0.4	0.827664399	9.906913073	59	109.4	13.8	5.4	Y	COLD	76.19040948	DSL	SodiumAz	0.483176734039109	0.341098658432494	0.35097457535562	0.441574516941748
966	DUB	38303	A38303	DUB38303	N	8	2	11	NOV	2008	1	N	0.061	FOLLOWER	0.25	0.517290249	12.0698152	60	109.6	17.6	6.5	Y	AVG	76.37569195	DSL	SodiumAz	0.418177324203848	0.310242330411863	0.307902922100424	0.363189491562555
967	FRA	38303	A38303	FRA38303	Y	9	3	11	NOV	2008	1	N	0.066	LEADER	0.333333333	0.689720333	11.07049966	64	109.6	17.6	6.5	Y	AVG	78.00844558	DSL	SodiumAz	0.292118707839414	0.185657008896411	0.181764374876014	0.243724690912612
968	BUB	38316	A38316	BUB38316	N	7	1	11	NOV	2008	1	N	0.051	LEADER	0.142857143	0.295594428	10.25598905	39	70.1	18.8	6.1	Y	COLD	75.34157135	DSL	SodiumAz	0.326185088894213	0.231687991104967	0.239203543283077	0.327564459735832
969	NAF	38317	A38317	NAF38317	Y	6	1	11	NOV	2008	1	N	0.064	LEADER	0.166666667	0.344860166	11.00889802	24	47.6	18.2	7.1	N	AVG	103.0133407	DSL	SodiumAz	0.550455866207493	0.641799178120451	0.629732105627704	0.51655866799793
970	DJI	38332	A38332	DJI38332	N	4	2	12	DEC	2008	0	N	0.061	FOLLOWER	0.5	1.034580499	11.44010951	91	1	17.8	8.8	N	AVG	56.42838416	DSL	SodiumAz	0.0960760910355631	0.18199806283034	0.149065706001783	0.0472297150531085
971	BUB	38332	A38332	BUB38332	N	7	1	12	DEC	2008	0	N	0.056	LEADER	0.142857143	0.295594428	10.29979466	39	1	17.8	8.8	N	AVG	40.07801259	DSL	SodiumAz	-0.299359583019298	-0.166763404586694	-0.199958056640875	-0.303639729623814
972	TAR	38332	A38332	TAR38332	N	7	2	12	DEC	2008	0	N	0.081	LEADER	0.285714286	0.591188856	10.27926078	56	1	17.8	8.8	N	AVG	22.36055586	DSL	SodiumAz	-0.675259312600373	-0.537149420496712	-0.56833592159712	-0.690041453470381
973	RWA	38333	A38333	RWA38333	N	2	1	12	DEC	2008	0	N	0.059	LEADER	0.5	1.034580499	12.94182067	66	1	19.8	5.4	N	COLD	35.98098866	DSL	SodiumAz	-0.159870297468218	-0.148696649178526	-0.175067295870798	-0.237264871091564
974	SAA	38333	A38333	SAA38333	N	4	1	12	DEC	2008	0	N	0.071	LEADER	0.25	0.517290249	11.44284736	62	1	19.8	5.4	N	COLD	30.03545617	DSL	SodiumAz	-0.455884608026762	-0.441760404572639	-0.466620974125457	-0.528534986147065
975	SAW	38333	A38333	SAW38333	N	3	1	12	DEC	2008	0	N	0.049	LEADER	0.333333333	0.689720333	11.34702259	71	1	19.8	5.4	N	COLD	99.40359456	DSL	SodiumAz	0.544311977054285	0.629649907248139	0.606386623023926	0.532554026373336
976	WAY	38333	A38333	WAY38333	N	5	2	12	DEC	2008	0	N	0.06	LEADER	0.4	0.827664399	9.994524298	59	1	19.8	5.4	N	COLD	19.68881343	DSL	SodiumAz	-0.861651194026154	-0.819863898381176	-0.842098011779699	-0.911610449721978
977	YEL	38333	A38333	YEL38333	N	3	1	12	DEC	2008	0	N	0.051	LEADER	0.333333333	0.689720333	9.301848049	73	1	19.8	5.4	N	COLD	36.55303585	DSL	SodiumAz	-0.136597271215724	-0.0767456154178183	-0.100651812337507	-0.161370904700516
978	NAF	38335	A38335	NAF38335	N	6	1	12	DEC	2008	0	N	0.078	LEADER	0.166666667	0.344860166	11.05817933	24	1	18.4	6.1	N	COLD	51.21384098	DSL	SodiumAz	-0.142396100366412	-0.0785051386570124	-0.101046778328203	-0.182290006050689
979	DEF	38336	A38336	DEF38336	N	NA	NA	12	DEC	2008	0	N	0.061	BACHELOR	NA	NA	8.056125941	4	1	18.3	4.8	N	COLD	77.15203645	DSL	SodiumAz	0.287253567382561	0.383465340663209	0.361519560473658	0.303608940747643
980	GOH	38336	A38336	GOH38336	N	NA	NA	12	DEC	2008	0	N	0.04	BACHELOR	NA	NA	8.681724846	33	1	18.3	4.8	N	COLD	130.5969507	DSL	SodiumAz	0.912237911132365	1.04678019127021	1.0198498037523	0.935530796325587
981	ISH	38336	A38336	ISH38336	N	NA	NA	12	DEC	2008	0	N	0.05	BACHELOR	NA	NA	8.0862423	19	1	18.3	4.8	N	COLD	59.94249577	DSL	SodiumAz	-0.0156896398946591	0.075826119676857	0.0502102370495416	-0.00266855017865453
982	MOT	38336	A38336	MOT38336	N	NA	NA	12	DEC	2008	0	N	0.057	BACHELOR	NA	NA	7.556468172	13	1	18.3	4.8	N	COLD	18.87238139	DSL	SodiumAz	-1.14365865410728	-1.01665803346786	-1.04450477467499	-1.12482381455761
983	MAT	38339	A38339	MAT38339	N	2	2	12	DEC	2008	0	N	0.046	LEADER	1	2.069160998	10.66119097	31	1	18.8	4.8	N	COLD	56.40281804	DSL	SodiumAz	0.112537870014935	0.204864147345126	0.182238492250599	0.0996886227603726
984	DUB	38340	A38340	DUB38340	N	8	2	12	DEC	2008	0	N	0.065	FOLLOWER	0.25	0.517290249	12.17111567	60	1	17.4	6.1	N	COLD	35.11975906	DSL	SodiumAz	-0.349523231521633	-0.314966212643505	-0.340815477365953	-0.413711077524941
985	DEV	38340	A38340	DEV38340	N	5	2	12	DEC	2008	0	N	0.076	LEADER	0.4	0.827664399	10.32169747	49	1	17.4	6.1	N	COLD	20.08599168	DSL	SodiumAz	-1.01243885472798	-0.898747930903719	-0.919622173991134	-1.00005611580259
986	FRA	38340	A38340	FRA38340	N	9	3	12	DEC	2008	0	N	0.072	LEADER	0.333333333	0.689720333	11.17180014	64	1	17.4	6.1	N	COLD	24.30058133	DSL	SodiumAz	-0.864998102571921	-0.828967789460605	-0.856370279892011	-0.922592133476532
987	BUB	38366	A38366	BUB38366	N	7	1	1	JAN	2009	0	N	0.058	LEADER	0.142857143	0.295594428	10.39288159	39	1.6	18.8	7.2	N	AVG	45.77248316	DSL	SodiumAz	-0.160772113957337	-0.0339081678579682	-0.0671028199121491	-0.170784492895088
988	TAR	38366	A38366	TAR38366	Y	7	2	1	JAN	2009	0	N	0.056	LEADER	0.285714286	0.591188856	10.37234771	56	1.6	18.8	7.2	N	AVG	27.23571429	DSL	SodiumAz	-0.472296450410088	-0.339918790639663	-0.371105291740071	-0.492810823613332
989	YEL	38366	A38366	YEL38366	N	3	1	1	JAN	2009	0	N	0.058	LEADER	0.333333333	0.689720333	9.392197125	73	1.6	18.8	7.2	N	AVG	31.6137931	DSL	SodiumAz	-0.27620436121617	-0.181385958672963	-0.213892329503293	-0.306541631773589
990	DUB	38373	A38373	DUB38373	N	8	2	1	JAN	2009	0	N	0.064	FOLLOWER	0.25	0.517290249	12.26146475	60	1.6	19.1	6.8	N	AVG	36.04841676	DSL	SodiumAz	-0.317860557592989	-0.248336792215877	-0.282786230848966	-0.387612040915241
991	FRA	38373	A38373	FRA38373	N	9	3	1	JAN	2009	0	N	0.055	LEADER	0.333333333	0.689720333	11.26214921	64	1.6	19.1	6.8	N	AVG	37.41818182	DSL	SodiumAz	-0.427778007764274	-0.356780947538181	-0.392783611880227	-0.490935675372036
992	ZEU	38373	A38373	ZEU38373	N	5	2	1	JAN	2009	0	N	0.05	LEADER	0.4	0.827664399	10.28199863	43	1.6	19.1	6.8	N	AVG	44.18696692	DSL	SodiumAz	-0.0406574607997419	0.0729410503348755	0.0434692540833543	-0.0683852615304681
993	LEB	38374	A38374	LEB38374	N	6	1	1	JAN	2009	0	N	0.059	LEADER	0.166666667	0.344860166	10.55578371	65	1.6	19.3	6.6	N	AVG	49.69876852	DSL	SodiumAz	-0.0923430363407101	-0.0430825836867692	-0.0766433787569811	-0.164231052856039
994	SPO	38374	A38374	SPO38374	Y	8	1	1	JAN	2009	0	N	0.067	LEADER	0.125	0.258645125	11.34154689	61	1.6	19.3	6.6	N	AVG	26.37313433	DSL	SodiumAz	-0.583637192759398	-0.49914701056123	-0.533189473324482	-0.642021698719143
995	DJI	38375	A38375	DJI38375	N	4	2	1	JAN	2009	0	N	0.088	FOLLOWER	0.5	1.034580499	11.5578371	91	1.6	19.6	6.3	N	AVG	56.37675249	DSL	SodiumAz	0.102410265593234	0.181082649310374	0.148150292481817	0.0463143015331426
996	DEV	38375	A38375	DEV38375	Y	5	2	1	JAN	2009	0	N	0.079	LEADER	0.4	0.827664399	10.41752225	49	1.6	19.6	6.3	N	AVG	34.99364357	DSL	SodiumAz	-0.451394235422463	-0.303073755127801	-0.332548172125858	-0.444912323844602
997	ITC	38375	A38375	ITC38375	N	3	1	1	JAN	2009	0	N	0.047	LEADER	0.333333333	0.689720333	10.66940452	24	1.6	19.6	6.3	N	AVG	53.3156188	DSL	SodiumAz	-0.100152083504355	0.0310628042943382	-0.00556970743200802	-0.132942402891504
998	NAF	38375	A38375	NAF38375	N	6	1	1	JAN	2009	0	N	0.085	LEADER	0.166666667	0.344860166	11.16769336	24	1.6	19.6	6.3	N	AVG	45.34214582	DSL	SodiumAz	-0.257425153836222	-0.159747610727867	-0.190889424309699	-0.304062861939473
999	BUZ	38377	A38377	BUZ38377	N	NA	NA	1	JAN	2009	0	N	0.066	BACHELOR	NA	NA	10.40520192	29	1.6	17.9	5.5	N	COLD	43.49690268	DSL	SodiumAz	-0.176982714056823	-0.159366468181745	-0.187104961907362	-0.252399448848961
1000	FUJ	38377	A38377	FUJ38377	N	5	2	1	JAN	2009	0	N	0.079	FOLLOWER	0.4	0.827664399	9.405886379	34	1.6	17.9	5.5	N	COLD	50.66876031	DSL	SodiumAz	0.129000439106853	0.149973522900001	0.129033966744478	0.0667188171710751
1001	NIK	38377	A38377	NIK38377	N	3	1	1	JAN	2009	0	N	0.079	LEADER	0.333333333	0.689720333	10.67488022	45	1.6	17.9	5.5	N	COLD	57.32250787	DSL	SodiumAz	0.0123996980137608	0.117154839456781	0.089702245399375	0.00538465796709175
1002	SON	38377	A38377	SON38377	Y	5	2	1	JAN	2009	0	N	0.089	LEADER	0.4	0.827664399	10.74058864	38	1.6	17.9	5.5	N	COLD	24.37577199	DSL	SodiumAz	-0.544373711382182	-0.445394735719861	-0.471466650260233	-0.550856258344963
1003	RWA	38378	A38378	RWA38378	N	2	1	1	JAN	2009	0	N	0.061	LEADER	0.5	1.034580499	13.06502396	66	1.6	17.6	6.4	N	AVG	44.38295529	DSL	SodiumAz	0.0575812803185052	0.101698534319909	0.0667277137169964	-0.0274000714110576
1004	SAA	38378	A38378	SAA38378	N	4	1	1	JAN	2009	0	N	0.063	LEADER	0.25	0.517290249	11.56605065	62	1.6	17.6	6.4	N	AVG	32.73301288	DSL	SodiumAz	-0.36229224922704	-0.315224440061205	-0.348685183524665	-0.442529405453559
1005	WAY	38378	A38378	WAY38378	N	5	2	1	JAN	2009	0	N	0.078	LEADER	0.4	0.827664399	10.11772758	59	1.6	17.6	6.4	N	AVG	66.13316462	DSL	SodiumAz	0.357555310392625	0.43228621224195	0.401451924932785	0.30000927708322
1006	MAT	38379	A38379	MAT38379	N	2	2	1	JAN	2009	0	N	0.093	LEADER	1	2.069160998	10.770705	31	1.6	19.4	6.4	N	AVG	37.05011101	DSL	SodiumAz	-0.30096610211118	-0.174853243382035	-0.206079072387203	-0.320559151784717
1007	SAW	38379	A38379	SAW38379	N	3	1	1	JAN	2009	0	N	0.072	LEADER	0.333333333	0.689720333	11.47296372	71	1.6	19.4	6.4	N	AVG	34.32799787	DSL	SodiumAz	-0.511159640384386	-0.393046698877316	-0.42491015701217	-0.530672963570048
1008	DEF	38381	A38381	DEF38381	N	NA	NA	1	JAN	2009	0	N	0.072	BACHELOR	NA	NA	8.179329227	4	1	19.9	6.2	N	AVG	34.84043012	Pantex	SodiumAz	-0.0635559476756526	0.125535728821502	0.108572224722111	0.0173260930473562
1009	GOH	38381	A38381	GOH38381	N	NA	NA	1	JAN	2009	0	N	0.069	BACHELOR	NA	NA	8.804928131	33	1	19.9	6.2	N	AVG	26.89737499	DSL	SodiumAz	-0.660262481415738	-0.492776595258282	-0.528307156686836	-0.644556374020836
1010	HUX	38381	A38381	HUX38381	N	NA	NA	1	JAN	2009	0	N	0.085	BACHELOR	NA	NA	8.168377823	21	1	19.9	6.2	N	AVG	18.54614281	Pantex	SodiumAz	-0.696729077568505	-0.508359221317703	-0.550858113793427	-0.648828604555833
1011	ISH	38381	A38381	ISH38381	N	NA	NA	1	JAN	2009	0	N	0.067	BACHELOR	NA	NA	8.209445585	19	1	19.9	6.2	N	AVG	29.49135928	Pantex	SodiumAz	-0.280788062208054	-0.0963923993584528	-0.117026005895607	-0.203240305072543
1012	MOT	38381	A38381	MOT38381	N	NA	NA	1	JAN	2009	0	N	0.118	BACHELOR	NA	NA	7.679671458	13	1	19.9	6.2	N	AVG	30.02231647	Pantex	SodiumAz	-0.235227255964522	-0.0153467321085992	-0.0382111972255728	-0.151865749056927
1013	TAR	38384	A38384	TAR38384	Y	7	2	2	FEB	2009	1	N	0.078	LEADER	0.285714286	0.591188856	10.42162902	56	1	19.7	0	N	COLD	23.65071384	DSL	SodiumAz	-0.613359575552455	-0.54065975496035	-0.544171341061031	-0.633946663027005
1014	BUB	38385	A38385	BUB38385	N	7	1	2	FEB	2009	1	N	0.059	LEADER	0.142857143	0.295594428	10.44490075	39	1	0	0	N	COLD	23.87494092	DSL	SodiumAz	-0.811384499061043	-0.744366987154284	-0.749886724208739	-0.821638187284391
1015	ITC	38386	A38386	ITC38386	N	3	1	2	FEB	2009	1	N	0.052	LEADER	0.333333333	0.689720333	10.69952088	24	1	0	0	N	COLD	26.24926917	DSL	SodiumAz	-0.809850710718392	-0.737133496997991	-0.746091093724611	-0.841533579276819
1016	MAT	38386	A38386	MAT38386	N	2	2	2	FEB	2009	1	N	0.038	LEADER	1	2.069160998	10.78986995	31	1	0	0	N	COLD	41.69250441	DSL	SodiumAz	-0.184697919283774	-0.116408353959967	-0.119959267965409	-0.202509137455635
1017	NAF	38386	A38386	NAF38386	N	6	1	2	FEB	2009	1	N	0.074	LEADER	0.166666667	0.344860166	11.19780972	24	1	0	0	N	COLD	54.29423465	DSL	SodiumAz	-0.0783515305011706	-0.0391716614711077	-0.0426385600532129	-0.1238817877757
1018	SAW	38387	A38387	SAW38387	N	3	1	2	FEB	2009	1	N	0.09	LEADER	0.333333333	0.689720333	11.49486653	71	1	0	0	N	COLD	41.60066415	DSL	SodiumAz	-0.320618029612718	-0.260496977141071	-0.264685520276198	-0.338518116926789
1019	ZEU	38387	A38387	ZEU38387	N	6	2	2	FEB	2009	1	N	0.111	LEADER	0.333333333	0.689720333	10.32032854	43	1	0	0	N	COLD	16.22135064	DSL	SodiumAz	-1.04336069086685	-0.988765638853395	-0.99056252010519	-1.07048682581173
1020	DUB	38388	A38388	DUB38388	N	8	2	2	FEB	2009	1	N	0.08	FOLLOWER	0.25	0.517290249	12.30253251	60	1	17.6	13.3	N	AVG	26.89282307	DSL	SodiumAz	-0.611297122600779	-0.560415027541189	-0.575789725085194	-0.680615535151468
1021	FRA	38388	A38388	FRA38388	N	9	3	2	FEB	2009	1	N	0.057	LEADER	0.333333333	0.689720333	11.30321697	64	1	17.6	13.3	N	AVG	25.0600833	DSL	SodiumAz	-0.829091536261207	-0.776736146352637	-0.793664069605598	-0.891816133097407
1022	RWA	38388	A38388	RWA38388	N	2	1	2	FEB	2009	1	N	0.038	LEADER	0.5	1.034580499	13.09240246	66	1	17.6	13.3	N	AVG	42.72983777	DSL	SodiumAz	0.0183471810096871	0.0446657403808119	0.0287696608669838	-0.0653581242610701
1023	SAA	38388	A38388	SAA38388	N	4	1	2	FEB	2009	1	N	0.06	LEADER	0.25	0.517290249	11.59342916	62	1	17.6	13.3	N	AVG	18.38616663	DSL	SodiumAz	-0.94035386362332	-0.911084749703558	-0.925470752077933	-1.01931497400683
1024	WAY	38388	A38388	WAY38388	N	5	2	2	FEB	2009	1	N	0.056	LEADER	0.4	0.827664399	10.14510609	59	1	17.6	13.3	N	AVG	38.88090475	DSL	SodiumAz	-0.174887840880506	-0.117955634277254	-0.129715180497334	-0.231157828346899
1025	YEL	38388	A38388	YEL38388	N	3	1	2	FEB	2009	1	N	0.104	LEADER	0.333333333	0.689720333	9.452429843	73	1	17.6	13.3	N	AVG	30.44231742	DSL	SodiumAz	-0.313217121415293	-0.238220554782273	-0.251652184523517	-0.344301486793814
1026	BUZ	38389	A38389	BUZ38389	N	NA	NA	2	FEB	2009	1	N	0.087	BACHELOR	NA	NA	10.43805613	29	1	17.9	6.3	N	AVG	31.64887563	DSL	SodiumAz	-0.495908679831567	-0.455897935413212	-0.473161861960386	-0.570386558809272
1027	FUJ	38389	A38389	FUJ38389	N	5	2	2	FEB	2009	1	N	0.106	FOLLOWER	0.4	0.827664399	9.438740589	34	1	17.9	6.3	N	AVG	35.70314754	DSL	SodiumAz	-0.222009118654193	-0.17864153631777	-0.18910652529485	-0.283351884775539
1028	NIK	38389	A38389	NIK38389	Y	3	1	2	FEB	2009	1	N	0.058	LEADER	0.333333333	0.689720333	10.70773443	45	1	17.9	6.3	N	AVG	31.14243903	DSL	SodiumAz	-0.598661023895608	-0.471511383909313	-0.488489410788275	-0.604737208127845
1029	SON	38389	A38389	SON38389	N	6	2	2	FEB	2009	1	N	0.09	LEADER	0.333333333	0.689720333	10.77344285	38	1	17.9	6.3	N	AVG	27.75115936	DSL	SodiumAz	-0.415624636905138	-0.294251162699541	-0.30984851006147	-0.421168328053487
1030	DJI	38391	A38391	DJI38391	N	4	2	2	FEB	2009	1	N	0.077	FOLLOWER	0.5	1.034580499	11.60164271	91	1	16.7	6.7	N	AVG	49.2	DSL	SodiumAz	-0.0340174703025671	0.0258446480827601	0.0119870323432885	-0.0898489586053861
1031	DEV	38391	A38391	DEV38391	N	5	2	2	FEB	2009	1	N	0.086	LEADER	0.4	0.827664399	10.46132786	49	1	16.7	6.7	N	AVG	21.12028133	DSL	SodiumAz	-0.956591364591342	-0.827081149628492	-0.837480825537464	-0.949844977256208
1032	LEB	38393	A38393	LEB38393	N	6	1	2	FEB	2009	1	N	0.078	LEADER	0.166666667	0.344860166	10.60780287	65	1	19.1	8.1	N	AVG	51.47270356	DSL	SodiumAz	-0.0570302423870404	-0.0270858401077811	-0.041571894088908	-0.129159568187966
1033	SPO	38393	A38393	SPO38393	Y	8	1	2	FEB	2009	1	N	0.071	LEADER	0.125	0.258645125	11.39356605	61	1	19.1	8.1	N	AVG	44.13802817	DSL	SodiumAz	-0.0684200088134541	-0.00324587698996792	-0.0182135986641354	-0.127045824058796
1034	WHA	38395	A38395	WHA38395	N	8	2	2	FEB	2009	1	N	0.065	FOLLOWER	0.25	0.517290249	10.41889117	37	1	19.6	8.9	N	AVG	35.4384266	DSL	SodiumAz	-0.666623399309414	-0.563599532387661	-0.58629088663168	-0.65708540123812
1035	GOH	38404	A38404	GOH38404	N	NA	NA	2	FEB	2009	1	N	0.094	BACHELOR	NA	NA	8.8678987	33	1.5	19.4	9.2	N	AVG	38.58425743	DSL	SodiumAz	-0.298531134669094	-0.151035679497693	-0.167491499837162	-0.283740717171162
1036	ISH	38404	A38404	ISH38404	N	NA	NA	2	FEB	2009	1	N	0.063	BACHELOR	NA	NA	8.272416153	19	1.5	19.4	9.2	N	AVG	44.2872056	Pantex	SodiumAz	0.126726135645149	0.291131367570275	0.289572502122206	0.203358202945269
1037	TWO	38412	A38412	TWO38412	N	7	2	3	MAR	2009	0	N	0.038	FOLLOWER	0.285714286	0.591188856	15.9945243	12	1.6	19	7.9	N	AVG	15.91578947	DSL	SodiumAz	-0.674493378860104	-0.672304251320092	-0.715247538251557	-0.823703908952239
1038	WAY	38412	A38412	WAY38412	N	5	2	3	MAR	2009	0	N	0.05	LEADER	0.4	0.827664399	10.21081451	59	1.6	19	7.9	N	AVG	19.86124775	DSL	SodiumAz	-0.839612328410166	-0.770613658894076	-0.80144794620324	-0.902890594052806
1039	YEL	38412	A38412	YEL38412	N	3	1	3	MAR	2009	0	N	0.023	LEADER	0.333333333	0.689720333	9.518138261	73	1.6	19	7.9	N	AVG	31.689308	DSL	SodiumAz	-0.266063167283994	-0.179000137614976	-0.211506508445306	-0.304155810715602
1040	DJI	38414	A38414	DJI38414	N	4	2	3	MAR	2009	0	N	0.077	FOLLOWER	0.5	1.034580499	11.66461328	91	1.6	20.1	8.8	N	AVG	40.92378932	DSL	SodiumAz	-0.211359870714797	-0.139262694402342	-0.172195051230899	-0.274031042179573
1041	ITC	38414	A38414	ITC38414	N	3	1	3	MAR	2009	0	N	0.144	LEADER	0.333333333	0.689720333	10.7761807	24	1.6	20.1	8.8	N	AVG	36.6942663	DSL	SodiumAz	-0.467185688744723	-0.342546008350714	-0.379178520077061	-0.506551215536557
1042	TAR	38415	A38415	TAR38415	N	7	2	3	MAR	2009	0	N	0.083	LEADER	0.285714286	0.591188856	10.5065024	56	1.6	20.5	8.9	N	AVG	25.42522092	DSL	SodiumAz	-0.532822798669909	-0.408706297062859	-0.439892798163267	-0.561598330036528
1043	BUZ	38416	A38416	BUZ38416	N	NA	NA	3	MAR	2009	0	N	0.056	BACHELOR	NA	NA	10.5119781	29	1.6	20.3	9.3	N	AVG	38.72142857	DSL	SodiumAz	-0.28670408283898	-0.235132660550657	-0.271471328186916	-0.368696025035801
1044	LEB	38416	A38416	LEB38416	Y	6	1	3	MAR	2009	0	N	0.051	LEADER	0.166666667	0.344860166	10.67077344	65	1.6	20.3	9.3	N	AVG	36.48862869	DSL	SodiumAz	-0.394241529109937	-0.35206206890355	-0.385622863973762	-0.473210538072819
1045	NAF	38416	A38416	NAF38416	N	6	1	3	MAR	2009	0	N	0.071	LEADER	0.166666667	0.344860166	11.27994524	24	1.6	20.3	9.3	N	AVG	46.3559525	DSL	SodiumAz	-0.228400018874203	-0.137634873199111	-0.168776686780943	-0.281950124410717
1046	NIK	38416	A38416	NIK38416	N	3	1	3	MAR	2009	0	N	0.128	LEADER	0.333333333	0.689720333	10.7816564	45	1.6	20.3	9.3	N	AVG	31.55764281	DSL	SodiumAz	-0.57790264465314	-0.439192326796876	-0.475245094764923	-0.591492892104494
1047	SON	38416	A38416	SON38416	N	6	2	3	MAR	2009	0	N	0.078	LEADER	0.333333333	0.689720333	10.84736482	38	1.6	20.3	9.3	N	AVG	34.87692308	DSL	SodiumAz	-0.179562811044383	-0.0466286589688174	-0.0813007474198306	-0.192620565411848
1048	DUB	38417	A38417	DUB38417	Y	8	2	3	MAR	2009	0	N	0.07	FOLLOWER	0.25	0.517290249	12.38193018	60	1.6	18.3	9.2	N	AVG	25.65883122	DSL	SodiumAz	-0.650417510555413	-0.588311927654434	-0.622761366287524	-0.727587176353799
1049	FRA	38417	A38417	FRA38417	Y	10	3	3	MAR	2009	0	N	0.125	LEADER	0.3	0.620748299	11.38261465	64	1.6	18.3	9.2	N	AVG	41.66061514	DSL	SodiumAz	-0.312960354436133	-0.249381477301967	-0.285384141644013	-0.383536205135822
1050	RWA	38417	A38417	RWA38417	N	3	1	3	MAR	2009	0	N	0.084	LEADER	0.333333333	0.689720333	13.17180014	66	1.6	18.3	9.2	N	AVG	34.68747682	DSL	SodiumAz	-0.18232029489137	-0.144778248294649	-0.179749068897562	-0.273876854025616
1051	SPO	38417	A38417	SPO38417	N	8	1	3	MAR	2009	0	N	0.088	LEADER	0.125	0.258645125	11.45927447	61	1.6	18.3	9.2	N	AVG	27.87379274	DSL	SodiumAz	-0.521046539221934	-0.44380594448561	-0.477848407248862	-0.586680632643523
1052	BUB	38418	A38418	BUB38418	N	7	1	3	MAR	2009	0	N	0.094	LEADER	0.142857143	0.295594428	10.53524983	39	2.1	19.9	8.6	N	AVG	46.06595745	DSL	SodiumAz	-0.145614049843593	-0.0275170469504697	-0.0607116990046506	-0.16439337198759
1053	SAA	38419	A38419	SAA38419	N	4	1	3	MAR	2009	0	N	0.071	LEADER	0.25	0.517290249	11.67830253	62	2.3	21.9	8.7	N	HOT	31.47957744	DSL	SodiumAz	-0.394424988288148	-0.461697927115775	-0.502900911513508	-0.481574541947931
1054	DEV	38420	A38420	DEV38420	N	5	2	3	MAR	2009	0	N	0.059	LEADER	0.4	0.827664399	10.54072553	49	2.3	20.9	10.3	N	AVG	41.50369191	DSL	SodiumAz	-0.273191505675688	-0.132457802871449	-0.161932219869506	-0.27429637158825
1055	KNU	38421	A38421	KNU38421	N	4	2	3	MAR	2009	0	N	0.088	LEADER	0.5	1.034580499	11.00068446	42	2.3	21.1	9.6	N	AVG	37.1128212	DSL	SodiumAz	-0.260849439191333	-0.129764171852109	-0.175504403758197	-0.271725264126102
1056	MAT	38421	A38421	MAT38421	N	2	2	3	MAR	2009	0	N	0.054	LEADER	1	2.069160998	10.88569473	31	2.3	21.1	9.6	N	AVG	28.03333333	DSL	SodiumAz	-0.57276217943067	-0.453730313149078	-0.484956142154247	-0.59943622155176
1057	FUJ	38423	A38423	FUJ38423	N	5	2	3	MAR	2009	0	N	0.087	FOLLOWER	0.4	0.827664399	9.531827515	34	2.3	20.8	9.3	N	AVG	19.18498759	DSL	SodiumAz	-0.834425664412112	-0.780677569675225	-0.81021729974139	-0.904462659222079
1058	GAB	38424	A38424	GAB38424	N	8	2	3	MAR	2009	0	N	0.086	FOLLOWER	0.25	0.517290249	13.69062286	33	2.3	21.3	8.9	N	AVG	23.79864082	DSL	SodiumAz	-0.504994079286587	-0.548743272356364	-0.594189234272469	-0.676915227947499
1059	BEN	38425	A38425	BEN38425	N	4	2	3	MAR	2009	0	N	0.085	FOLLOWER	0.5	1.034580499	11.64134155	27	2.3	21.1	9.3	N	AVG	29.68903244	DSL	SodiumAz	-0.352729561698662	-0.302315645300937	-0.349026943637496	-0.429996293029814
1060	WHA	38425	A38425	WHA38425	N	5	1	3	MAR	2009	0	N	0.051	LEADER	0.2	0.4138322	10.50102669	37	2.3	21.1	9.3	N	AVG	49.68765716	DSL	SodiumAz	-0.32064372425814	-0.206564964509287	-0.248331059842392	-0.319125574448831
1061	GOH	38431	A38431	GOH38431	N	NA	NA	3	MAR	2009	0	N	0.083	BACHELOR	NA	NA	8.941820671	33	31.8	22.1	7.2	N	HOT	18.04147882	DSL	SodiumAz	-1.05118794029351	-0.999560157873914	-1.04283296023674	-1.04391158607627
1062	HUX	38431	A38431	HUX38431	N	NA	NA	3	MAR	2009	0	N	0.09	BACHELOR	NA	NA	8.305270363	21	31.8	22.1	7.2	N	HOT	30.88829165	Pantex	SodiumAz	-0.178183955956412	-0.105672203443474	-0.15591333685347	-0.138713236121406
1063	SAW	38431	A38431	SAW38431	Y	3	1	3	MAR	2009	0	N	0.057	LEADER	0.333333333	0.689720333	11.61533196	71	31.8	22.1	7.2	N	HOT	44.45192881	DSL	SodiumAz	-0.243945628999515	-0.242027981258889	-0.281633680328016	-0.272225895391423
1064	ZEU	38432	A38432	ZEU38432	Y	6	2	3	MAR	2009	0	N	0.142	LEADER	0.333333333	0.689720333	10.44353183	43	32.8	22.4	10.1	N	HOT	32.5709291	DSL	SodiumAz	-0.335720086284005	-0.339497034631654	-0.376711071817448	-0.373394995936799
1065	SPO	38437	A38437	SPO38437	N	8	1	3	MAR	2009	0	N	0.147	LEADER	0.125	0.258645125	11.51403149	61	33.8	22.8	8.6	N	HOT	32.19338261	DSL	SodiumAz	-0.373600634346871	-0.407160291688129	-0.448944995385654	-0.442606629285844
1066	NAF	38442	A38442	NAF38442	N	6	1	4	APR	2009	5	Y	0.083	LEADER	0.166666667	0.344860166	11.35112936	24	39.7	21.3	8.7	N	AVG	45.98130764	DSL	SodiumAz	-0.246941280820554	-0.241123329185493	-0.176891437321899	-0.290064874951673
1067	SAA	38442	A38442	SAA38442	Y	4	1	4	APR	2009	5	Y	0.083	LEADER	0.25	0.517290249	11.7412731	62	39.7	21.3	8.7	N	AVG	24.03032763	DSL	SodiumAz	-0.675379601207057	-0.719665598471647	-0.65775263648968	-0.751596858418575
1068	SAW	38442	A38442	SAW38442	N	3	1	4	APR	2009	5	Y	0.066	LEADER	0.333333333	0.689720333	11.64544832	71	39.7	21.3	8.7	N	AVG	55.02386518	DSL	SodiumAz	-0.0435424165710643	-0.0166146864801284	0.0468955608304436	-0.0588672457274342
1069	WHA	38442	A38442	WHA38442	N	5	1	4	APR	2009	5	Y	0.045	LEADER	0.2	0.4138322	10.54757016	37	39.7	21.3	8.7	N	AVG	57.92	DSL	SodiumAz	-0.179281398092785	-0.148632477255354	-0.0950248671430325	-0.165819381749472
1070	TAR	38444	A38444	TAR38444	N	6	2	4	APR	2009	5	Y	0.053	LEADER	0.333333333	0.689720333	10.58590007	56	39.7	21.6	7.8	N	HOT	18.97752759	DSL	SodiumAz	-0.835229635280225	-0.903994463316274	-0.847549499905528	-0.854084440284318
1071	MOT	38445	A38445	MOT38445	N	NA	NA	4	APR	2009	5	Y	0.064	BACHELOR	NA	NA	7.854893908	13	39.7	20.3	7.8	N	AVG	62.08748287	Pantex	SodiumAz	0.487356262100799	0.615882979526298	0.688392219854751	0.574737668023396
1072	BEN	38445	A38445	BEN38445	N	4	2	4	APR	2009	5	Y	0.042	FOLLOWER	0.5	1.034580499	11.69609856	27	39.7	20.3	7.8	N	AVG	20.29315255	DSL	SodiumAz	-0.744661826962715	-0.778183533903487	-0.729521126794621	-0.810490476186938
1073	DJI	38445	A38445	DJI38445	N	4	2	4	APR	2009	5	Y	0.041	FOLLOWER	0.5	1.034580499	11.74948665	91	39.7	20.3	7.8	N	AVG	47.23994184	DSL	SodiumAz	-0.0774151868044504	-0.0911081796034736	-0.0286668309866043	-0.130502821935279
1074	ZET	38445	A38445	ZET38445	N	NA	NA	4	APR	2009	5	Y	0.072	FOLLOWER	NA	NA	10.97878166	13	39.7	20.3	7.8	N	AVG	82.00597763	DSL	SodiumAz	0.499116709892409	0.535972898771763	0.58842161280858	0.472878254689168
1075	ITC	38445	A38445	ITC38445	N	3	1	4	APR	2009	5	Y	0.055	LEADER	0.333333333	0.689720333	10.86105407	24	39.7	20.3	7.8	N	AVG	48.55453801	DSL	SodiumAz	-0.196702075102142	-0.157852563819612	-0.0991113701005322	-0.226484065560028
1076	KNU	38445	A38445	KNU38445	N	4	2	4	APR	2009	5	Y	0.101	LEADER	0.5	1.034580499	11.06639288	42	39.7	20.3	7.8	N	AVG	43.06172339	DSL	SodiumAz	-0.122941121317155	-0.0764658579893815	-0.026832384450044	-0.123053244817949
1077	YEL	38445	A38445	YEL38445	N	2	1	4	APR	2009	5	Y	0.086	LEADER	0.5	1.034580499	9.608487337	73	39.7	20.3	7.8	N	AVG	47.7	DSL	SodiumAz	0.133642547751498	0.134578217910981	0.197445552526077	0.10479625025578
1078	ZEU	38445	A38445	ZEU38445	N	6	2	4	APR	2009	5	Y	0.081	LEADER	0.333333333	0.689720333	10.47912389	43	39.7	20.3	7.8	N	AVG	31.18489697	DSL	SodiumAz	-0.391824572482732	-0.370928628508651	-0.305026719314746	-0.416881234928569
1079	BUZ	38446	A38446	BUZ38446	N	NA	NA	4	APR	2009	5	Y	0.062	BACHELOR	NA	NA	10.59411362	29	39.7	20.7	8.8	N	AVG	41.75588981	DSL	SodiumAz	-0.221008856160981	-0.255059007969847	-0.19602397016068	-0.293248667009566
1080	KNU	38446	A38446	KNU38446	N	4	3	4	APR	2009	5	Y	0.053	FOLLOWER	0.75	1.551870748	11.06913073	42	39.7	20.7	8.8	N	AVG	36.04528302	DSL	SodiumAz	-0.300631030751791	-0.254324362438307	-0.204690888898969	-0.300911749266874
1081	HOU	38446	A38446	HOU38446	N	4	3	4	APR	2009	5	Y	0.052	LEADER	0.75	1.551870748	8.930869268	38	39.7	20.7	8.8	N	AVG	78.41237619	DSL	SodiumAz	0.283106494157864	0.342530792128777	0.39125269469497	0.296885481818116
1082	LEB	38446	A38446	LEB38446	N	6	1	4	APR	2009	5	Y	0.085	LEADER	0.166666667	0.344860166	10.75290897	65	39.7	20.7	8.8	N	AVG	36.99446881	DSL	SodiumAz	-0.390225919303963	-0.433668033810558	-0.371855123435344	-0.459442797534401
1083	NIK	38446	A38446	NIK38446	N	3	1	4	APR	2009	5	Y	0.085	LEADER	0.333333333	0.689720333	10.86379192	45	39.7	20.7	8.8	N	AVG	60.54076956	DSL	SodiumAz	0.0638464350822421	0.116935178841317	0.176256116318696	0.0600083189791256
1084	FUJ	38447	A38447	FUJ38447	N	5	2	4	APR	2009	5	Y	0.066	FOLLOWER	0.4	0.827664399	9.597535934	34	39.2	21.2	9	N	AVG	43.04727221	DSL	SodiumAz	-0.0370185771791376	-0.0678804863921205	-0.00204651101285913	-0.0962918704935487
1085	SON	38447	A38447	SON38447	N	6	2	4	APR	2009	5	Y	0.079	LEADER	0.333333333	0.689720333	10.93223819	38	39.2	21.2	9	N	AVG	31.6482937	DSL	SodiumAz	-0.286287492473924	-0.239143509509837	-0.178441892515424	-0.289761710507441
1086	HUX	38448	A38448	HUX38448	N	NA	NA	4	APR	2009	5	Y	0.078	BACHELOR	NA	NA	8.351813826	21	39	22.3	9.3	N	HOT	38.4236438	Pantex	SodiumAz	0.0281679700547697	0.0172498840873421	0.0623824561227719	0.0795825568548363
1087	BEN	38448	A38448	BEN38448	N	4	2	4	APR	2009	5	Y	0.087	FOLLOWER	0.5	1.034580499	11.70431211	27	39	22.3	9.3	N	HOT	44.39067744	DSL	SodiumAz	0.0385899215673913	-0.102865920976448	-0.0619457548018545	-0.0277445126997007
1088	KNU	38448	A38448	KNU38448	N	4	3	4	APR	2009	5	Y	0.083	FOLLOWER	0.75	1.551870748	11.07460643	42	39	22.3	9.3	N	HOT	46.43614923	DSL	SodiumAz	-0.0469916162597261	-0.10845048853502	-0.0665592559299553	-0.0476095248033888
1089	KOR	38448	A38448	KOR38448	N	2	2	4	APR	2009	5	Y	0.09	FOLLOWER	1	2.069160998	12.25735797	20	39	22.3	9.3	N	HOT	41.44705251	DSL	SodiumAz	-0.074841521281281	-0.208574149235284	-0.153815406505148	-0.165182836474027
1090	HOU	38448	A38448	HOU38448	N	4	3	4	APR	2009	5	Y	0.087	LEADER	0.75	1.551870748	8.936344969	38	39	22.3	9.3	N	HOT	62.65351612	DSL	SodiumAz	0.0590817127753347	0.0107404700958895	0.0517201317278113	0.0725235103454276
1091	AHA	38449	A38449	AHA38449	N	NA	NA	4	APR	2009	5	Y	0.067	BACHELOR	NA	NA	8.76386037	7	39	19.3	9.9	N	AVG	34.7930326	Pantex	SodiumAz	-0.0213422983164171	0.105289455993703	0.167017428803176	0.0473505334439488
1092	HUX	38449	A38449	HUX38449	N	NA	NA	4	APR	2009	5	Y	0.087	BACHELOR	NA	NA	8.354551677	21	39	19.3	9.9	N	AVG	33.27081921	Pantex	SodiumAz	-0.115655716130052	-0.0193140466131503	0.033560766356552	-0.0644097244058544
1093	MOB	38449	A38449	MOB38449	N	NA	NA	4	APR	2009	5	Y	0.066	BACHELOR	NA	NA	9.315537303	32	39	19.3	9.9	N	AVG	29.39216387	Pantex	SodiumAz	-0.0138117334534265	0.11488161453329	0.184121482632196	0.05767959108812
1094	RHI	38449	A38449	RHI38449	N	NA	NA	4	APR	2009	5	Y	0.06	BACHELOR	NA	NA	6.970568104	25	39	19.3	9.9	N	AVG	36.82959734	DSL	SodiumAz	-0.240380690671067	-0.146341189665724	-0.0891315933545704	-0.212712705804759
1095	BEN	38449	A38449	BEN38449	N	4	2	4	APR	2009	5	Y	0.088	FOLLOWER	0.5	1.034580499	11.70704997	27	39	19.3	9.9	N	AVG	25.72690068	Pantex	SodiumAz	-0.0701306150513181	-0.044390405406566	0.0178544517031032	-0.0645201997306675
1096	KNU	38449	A38449	KNU38449	N	4	3	4	APR	2009	5	Y	0.051	FOLLOWER	0.75	1.551870748	11.07734428	42	39	19.3	9.9	N	AVG	39.05787499	DSL	SodiumAz	-0.219856735155733	-0.174055851885119	-0.124422378345781	-0.220643238713686
1097	HOU	38449	A38449	HOU38449	N	4	3	4	APR	2009	5	Y	0.059	LEADER	0.75	1.551870748	8.93908282	38	39	19.3	9.9	N	AVG	56.13430771	DSL	SodiumAz	-0.0506223238966657	0.00829618890821937	0.0570180914744127	-0.0373491214024417
1098	WAY	38449	A38449	WAY38449	N	5	2	4	APR	2009	5	Y	0.031	LEADER	0.4	0.827664399	10.31211499	59	39	19.3	9.9	N	AVG	37.82817832	DSL	SodiumAz	-0.203900494866449	-0.22170356516337	-0.157164147027109	-0.258606794876674
1099	ISH	38450	A38450	ISH38450	N	NA	NA	4	APR	2009	5	Y	0.073	BACHELOR	NA	NA	8.39835729	19	39.1	22.3	10.3	N	HOT	31.06701345	Pantex	SodiumAz	-0.231915705006718	-0.247145174527085	-0.180147316553085	-0.151191024235551
1100	BEN	38450	A38450	BEN38450	N	4	2	4	APR	2009	5	Y	0.075	FOLLOWER	0.5	1.034580499	11.70978782	27	39.1	22.3	10.3	N	HOT	30.08729635	Pantex	SodiumAz	0.0866038509187579	0.00474711498902192	0.0592497311644187	0.0920456712251188
1101	KNU	38450	A38450	KNU38450	N	4	3	4	APR	2009	5	Y	0.043	FOLLOWER	0.75	1.551870748	11.08008214	42	39.1	22.3	10.3	N	HOT	44.6306693	Pantex	SodiumAz	0.350291799448009	0.348432033786819	0.403905716392686	0.421450145477799
1102	BUB	38450	A38450	BUB38450	N	7	1	4	APR	2009	5	Y	0.052	LEADER	0.142857143	0.295594428	10.62286105	39	39.1	22.3	10.3	N	HOT	49.20069213	Pantex	SodiumAz	0.347407656850084	0.332053842315717	0.400073104773492	0.410156721243571
1103	HOU	38450	A38450	HOU38450	Y	4	3	4	APR	2009	5	Y	0.09	LEADER	0.75	1.551870748	8.941820671	38	39.1	22.3	10.3	N	HOT	67.32540051	Pantex	SodiumAz	0.567939871556771	0.579197735984065	0.633759847616789	0.653157924192952
1104	HUX	38451	A38451	HUX38451	N	NA	NA	4	APR	2009	5	Y	0.086	BACHELOR	NA	NA	8.360027379	21	39.1	20.1	9.3	N	AVG	24.4487147	Pantex	SodiumAz	-0.423421592757464	-0.327417113392301	-0.274542300422599	-0.372512791185005
1105	BEN	38451	A38451	BEN38451	N	4	2	4	APR	2009	5	Y	0.09	FOLLOWER	0.5	1.034580499	11.71252567	27	39.1	20.1	9.3	N	AVG	33.87022993	Pantex	SodiumAz	0.205205866848494	0.230608886464666	0.292853743574335	0.210479092140565
1106	DUB	38451	A38451	DUB38451	N	8	2	4	APR	2009	5	Y	0.071	FOLLOWER	0.25	0.517290249	12.47501711	60	39.1	20.1	9.3	N	AVG	29.97292031	Pantex	SodiumAz	-0.0674855689409388	-0.0317396435516248	0.0427670732615137	-0.0634640388462144
1107	GAB	38451	A38451	GAB38451	N	8	2	4	APR	2009	5	Y	0.051	FOLLOWER	0.25	0.517290249	13.76454483	33	39.1	20.1	9.3	N	AVG	34.42433536	Pantex	SodiumAz	0.290486455244921	0.221557770379302	0.285067963909425	0.200936668192941
1108	KNU	38451	A38451	KNU38451	N	4	3	4	APR	2009	5	Y	0.09	FOLLOWER	0.75	1.551870748	11.08281999	42	39.1	20.1	9.3	N	AVG	41.86508246	Pantex	SodiumAz	0.286491244613389	0.391891234498108	0.455107158038248	0.35748099562889
1109	FRA	38451	A38451	FRA38451	N	10	3	4	APR	2009	5	Y	0.082	LEADER	0.3	0.620748299	11.47570157	64	39.1	20.1	9.3	N	AVG	37.35896643	Pantex	SodiumAz	0.00558182469117519	0.0428010449294698	0.115754536033652	0.0161971705003894
1110	GOH	38451	A38451	GOH38451	N	NA	NA	4	APR	2009	5	Y	0.076	LEADER	NA	NA	8.996577687	33	39.1	20.1	9.3	N	AVG	33.57853459	Pantex	SodiumAz	-0.00480931244166749	0.130247494088626	0.2036730881063	0.0860185687308475
1111	HOU	38451	A38451	HOU38451	N	4	3	4	APR	2009	5	Y	0.087	LEADER	0.75	1.551870748	8.944558522	38	39.1	20.1	9.3	N	AVG	48.27658101	Pantex	SodiumAz	0.235517456904092	0.354035076815714	0.416339429382711	0.320566914464403
1112	MAT	38451	A38451	MAT38451	N	2	2	4	APR	2009	5	Y	0.077	LEADER	1	2.069160998	10.96783025	31	39.1	20.1	9.3	N	AVG	24.32638484	Pantex	SodiumAz	-0.287743847752862	-0.194397258309983	-0.116666931868922	-0.232552313307889
1113	HUX	38452	A38452	HUX38452	N	NA	NA	4	APR	2009	5	Y	0.067	BACHELOR	NA	NA	8.362765229	21	45.6	19.9	9	N	AVG	43.33037872	Pantex	SodiumAz	0.14902333230314	0.244859216654013	0.297734029623715	0.199763538861309
1114	BEN	38452	A38452	BEN38452	N	4	2	4	APR	2009	5	Y	0.06	FOLLOWER	0.5	1.034580499	11.71526352	27	45.6	19.9	9	N	AVG	39.09697017	Pantex	SodiumAz	0.348882981183222	0.374117405785105	0.436362262894774	0.353987611461004
1115	KNU	38452	A38452	KNU38452	N	4	3	4	APR	2009	5	Y	0.055	FOLLOWER	0.75	1.551870748	11.08555784	42	45.6	19.9	9	N	AVG	55.10521728	Pantex	SodiumAz	0.561452113462433	0.666683508332862	0.729899431873002	0.632273269463644
1116	HOU	38452	A38452	HOU38452	N	4	3	4	APR	2009	5	Y	0.057	LEADER	0.75	1.551870748	8.947296372	38	45.6	19.9	9	N	AVG	77.21318281	Pantex	SodiumAz	0.705309678302556	0.823658703199889	0.885963055766885	0.790190540848577
1117	WEB	38452	A38452	WEB38452	N	6	1	4	APR	2009	5	Y	0.102	LEADER	0.166666667	0.344860166	8.999315537	52	45.6	19.9	9	N	AVG	55.78543112	Pantex	SodiumAz	0.405186247824144	0.527360728930786	0.589247725785158	0.495910783663304
1118	ZET	38455	A38455	ZET38455	N	NA	NA	4	APR	2009	5	Y	0.081	FOLLOWER	NA	NA	11.00616016	13	45.9	21.6	9.6	N	HOT	38.98161659	Pantex	SodiumAz	0.19370386705075	0.181382052485484	0.23967097558883	0.237892906922436
1119	GOH	38455	A38455	GOH38455	N	NA	NA	4	APR	2009	5	Y	0.06	LEADER	NA	NA	9.00752909	33	45.9	21.6	9.6	N	HOT	38.6781362	DSL	SodiumAz	-0.299350643249351	-0.33233286477963	-0.280231961697031	-0.281310587536559
1120	RWA	38455	A38455	RWA38455	N	3	1	4	APR	2009	5	Y	0.04	LEADER	0.333333333	0.689720333	13.27583847	66	45.9	21.6	9.6	N	HOT	36.03510848	DSL	SodiumAz	-0.15260868998525	-0.309465328776029	-0.256804684867789	-0.235761878501372
1121	WEB	38455	A38455	WEB38455	N	6	1	4	APR	2009	5	Y	0.061	LEADER	0.166666667	0.344860166	9.00752909	52	45.9	21.6	9.6	N	HOT	36.60332055	Pantex	SodiumAz	-0.0156817495040316	-0.00144140418519623	0.0527033517349031	0.0745370011075206
1122	YEL	38455	A38455	YEL38455	N	2	1	4	APR	2009	5	Y	0.065	LEADER	0.5	1.034580499	9.635865845	73	45.9	21.6	9.6	N	HOT	28.84984277	Pantex	SodiumAz	0.069104827555301	0.0208624937775297	0.0895700374591559	0.110686024641877
1123	TWO	38456	A38456	TWO38456	N	7	2	4	APR	2009	5	Y	0.078	FOLLOWER	0.285714286	0.591188856	16.11498973	12	45.9	20.7	9.9	N	AVG	21.42298953	Pantex	SodiumAz	0.0518709622446019	0.0260144821300505	0.0920273506448139	-0.0178343220973218
1124	WEB	38456	A38456	WEB38456	N	6	4	4	APR	2009	5	Y	0.065	LEADER	0.666666667	1.379440665	9.01026694	52	45.9	20.7	9.9	N	AVG	39.52856861	Pantex	SodiumAz	0.0613715502413053	0.182871651106049	0.244758647960421	0.151421705838568
1125	BEN	38457	A38457	BEN38457	N	4	2	4	APR	2009	5	Y	0.058	FOLLOWER	0.5	1.034580499	11.72895277	27	15.9	22.9	11.5	N	HOT	31.53239253	Pantex	SodiumAz	0.13469633326791	0.0516594322381452	0.106162048413542	0.138957988474242
1126	KNU	38457	A38457	KNU38457	N	4	3	4	APR	2009	5	Y	0.081	FOLLOWER	0.75	1.551870748	11.09924709	42	15.9	22.9	11.5	N	HOT	44.34553298	Pantex	SodiumAz	0.345062671078848	0.342022740317629	0.397496422923497	0.415040852008609
1127	HOU	38457	A38457	HOU38457	N	4	3	4	APR	2009	5	Y	0.091	LEADER	0.75	1.551870748	8.960985626	38	15.9	22.9	11.5	N	HOT	51.61205965	DSL	SodiumAz	-0.133265375328584	-0.183123973567693	-0.142144311935771	-0.121340933318155
1128	WEB	38457	A38457	WEB38457	Y	6	4	4	APR	2009	5	Y	0.075	LEADER	0.666666667	1.379440665	9.013004791	52	15.9	22.9	11.5	N	HOT	48.85690045	Pantex	SodiumAz	0.273412105329548	0.287315260558224	0.341460016478324	0.363293665850941
1129	HUX	38464	A38464	HUX38464	N	NA	NA	4	APR	2009	5	Y	0.1	BACHELOR	NA	NA	8.395619439	21	14.9	24.9	10.2	N	HOT	26.80479654	Pantex	SodiumAz	-0.329226656112089	-0.342842263108686	-0.297709691073256	-0.280509590341192
1130	BEN	38464	A38464	BEN38464	N	4	2	4	APR	2009	5	Y	0.064	FOLLOWER	0.5	1.034580499	11.74811773	27	14.9	24.9	10.2	N	HOT	19.10111907	Pantex	SodiumAz	-0.365391929371456	-0.449608996117044	-0.395106379941647	-0.362310439880947
1131	KNU	38464	A38464	KNU38464	N	4	3	4	APR	2009	5	Y	0.059	FOLLOWER	0.75	1.551870748	11.11841205	42	14.9	24.9	10.2	N	HOT	32.28275554	Pantex	SodiumAz	0.0287640585472624	0.0245439620702212	0.0800176446760887	0.0975620737612015
1132	RHI	38464	A38464	RHI38464	N	6	4	4	APR	2009	5	Y	0.043	FOLLOWER	0.666666667	1.379440665	7.011635866	25	14.9	24.9	10.2	N	HOT	37.35557833	Pantex	SodiumAz	0.212931875161759	0.256950396912081	0.320000202289764	0.310184379292593
1133	HOU	38464	A38464	HOU38464	N	4	3	4	APR	2009	5	Y	0.06	LEADER	0.75	1.551870748	8.980150582	38	14.9	24.9	10.2	N	HOT	27.26616626	Pantex	SodiumAz	-0.333590782700885	-0.324693249151022	-0.270131137518299	-0.250733060942136
1134	WEB	38464	A38464	WEB38464	N	6	4	4	APR	2009	5	Y	0.054	LEADER	0.666666667	1.379440665	9.032169747	52	14.9	24.9	10.2	N	HOT	45.64376552	Pantex	SodiumAz	0.206563670764649	0.219286660523821	0.27343141644392	0.295265065816538
1135	RHI	38468	A38468	RHI38468	N	6	4	4	APR	2009	5	Y	0.053	FOLLOWER	0.666666667	1.379440665	7.022587269	25	8.9	24.4	10.9	N	HOT	31.82044797	Pantex	SodiumAz	0.053233103161896	0.0965772446703204	0.159627050048004	0.149811227050832
1136	BUZ	38469	A38469	BUZ38469	N	NA	NA	4	APR	2009	5	Y	0.056	BACHELOR	NA	NA	10.65708419	29	8.9	22.8	11.3	N	HOT	38.01876307	Pantex	SodiumAz	0.12571130266011	0.0402914109892691	0.105166657864966	0.121707250469098
1137	KEB	38469	A38469	KEB38469	N	NA	NA	4	APR	2009	5	Y	0.066	BACHELOR	NA	NA	7.843942505	7	8.9	22.8	11.3	N	HOT	44.38640448	Pantex	SodiumAz	0.0896549415876193	0.0983323814875643	0.149325579226293	0.182580586753117
1138	SPO	38469	A38469	SPO38469	N	8	1	4	APR	2009	5	Y	0.096	LEADER	0.125	0.258645125	11.60164271	61	8.9	22.8	11.3	N	HOT	31.25293284	Pantex	SodiumAz	0.0239399086045351	-0.0356422156040144	0.0315292361446891	0.0364623002030457
1139	WEB	38470	A38470	WEB38470	N	6	4	4	APR	2009	5	Y	0.062	LEADER	0.666666667	1.379440665	9.048596851	52	8.9	22.7	11.3	N	HOT	42.30174272	DSL	SodiumAz	-0.305066685092872	-0.353291562924235	-0.312729257004937	-0.289490305590866
1140	BEN	38471	A38471	BEN38471	N	4	2	4	APR	2009	5	Y	0.044	FOLLOWER	0.5	1.034580499	11.76728268	27	8.9	20.8	11.1	N	AVG	31.83105731	DSL	SodiumAz	-0.290119413549411	-0.328024592093306	-0.279362184984439	-0.360331534376757
1141	KNU	38471	A38471	KNU38471	N	4	3	4	APR	2009	5	Y	0.043	FOLLOWER	0.75	1.551870748	11.137577	42	8.9	20.8	11.1	N	AVG	34.21416806	DSL	SodiumAz	-0.348552334798173	-0.306460543073522	-0.256827069534184	-0.353047929902089
1142	RWA	38471	A38471	RWA38471	N	3	2	4	APR	2009	5	Y	0.069	FOLLOWER	0.666666667	1.379440665	13.31964408	66	8.9	20.8	11.1	N	AVG	22.19214484	DSL	SodiumAz	-0.634666477691785	-0.686792286766796	-0.626389401924283	-0.720517187052337
1143	AVO	38471	A38471	AVO38471	Y	4	2	4	APR	2009	5	Y	0.096	LEADER	0.5	1.034580499	8.999315537	25	8.9	20.8	11.1	N	AVG	51.44619568	DSL	SodiumAz	0.0728974866509859	0.134401485233986	0.191241671524979	0.0870885697461774
1144	HOU	38471	A38471	HOU38471	N	4	3	4	APR	2009	5	Y	0.04	LEADER	0.75	1.551870748	8.999315537	38	8.9	20.8	11.1	N	AVG	50.91014163	DSL	SodiumAz	-0.144598253900507	-0.0893888324568475	-0.0406669298906541	-0.135034142767509
1145	RWA	38472	A38472	RWA38472	N	3	2	5	MAY	2009	2	Y	0.066	FOLLOWER	0.666666667	1.379440665	13.32238193	66	8.9	20.3	11.2	N	AVG	29.80193736	DSL	SodiumAz	-0.330776879621138	-0.334733050248296	-0.331554388673038	-0.425682173801092
1146	TWO	38472	A38472	TWO38472	N	7	2	5	MAY	2009	2	Y	0.052	FOLLOWER	0.285714286	0.591188856	16.15879535	12	8.9	20.3	11.2	N	AVG	22.97465562	DSL	SodiumAz	-0.303221654241435	-0.343373719612543	-0.348167524365838	-0.456623895066521
1147	AVO	38472	A38472	AVO38472	Y	4	2	5	MAY	2009	2	Y	0.071	LEADER	0.5	1.034580499	9.002053388	25	8.9	20.3	11.2	N	AVG	52.27891934	DSL	SodiumAz	0.0980087719880887	0.207682408957364	0.207298371981101	0.103145270202299
1148	BUB	38472	A38472	BUB38472	N	7	1	5	MAY	2009	2	Y	0.072	LEADER	0.142857143	0.295594428	10.68309377	39	8.9	20.3	11.2	N	AVG	46.83774088	DSL	SodiumAz	-0.125818829923511	-0.049051449239975	-0.0440966191159853	-0.147778292098924
1149	WEB	38472	A38472	WEB38472	Y	6	4	5	MAY	2009	2	Y	0.076	LEADER	0.666666667	1.379440665	9.054072553	52	8.9	20.3	11.2	N	AVG	51.19172266	DSL	SodiumAz	-0.105093937214868	0.00211057882437382	-0.00680909758931225	-0.0987407376697123
1150	RWA	38480	A38480	RWA38480	N	3	2	5	MAY	2009	2	Y	0.057	FOLLOWER	0.666666667	1.379440665	13.34428474	66	8.8	23	9.4	N	HOT	17.10812455	DSL	SodiumAz	-0.884448051811786	-0.997181333729254	-1.00174491308827	-0.980702106721853
1151	ZET	38480	A38480	ZET38480	N	NA	NA	5	MAY	2009	2	Y	0.129	FOLLOWER	NA	NA	11.07460643	13	8.8	23	9.4	N	HOT	15.34308195	DSL	SodiumAz	-1.16222393095816	-1.19035868590859	-1.2028764360733	-1.20324920269824
1152	AVO	38480	A38480	AVO38480	N	4	2	5	MAY	2009	2	Y	0.073	LEADER	0.5	1.034580499	9.023956194	25	8.8	23	9.4	N	HOT	43.28203748	DSL	SodiumAz	-0.0894979753108083	-0.0886014493855263	-0.096727727296062	-0.0857102375803924
1153	ZEU	38480	A38480	ZEU38480	Y	6	2	5	MAY	2009	2	Y	0.072	LEADER	0.333333333	0.689720333	10.57494867	43	8.8	23	9.4	N	HOT	20.34826742	DSL	SodiumAz	-0.803975892273026	-0.848070892744523	-0.847135447752147	-0.843819371871498
1154	RHI	38482	A38482	RHI38482	Y	6	4	5	MAY	2009	2	Y	0.071	FOLLOWER	0.666666667	1.379440665	7.06091718	25	2	19.4	9.9	N	AVG	35.8301207	DSL	SodiumAz	-0.253443961258782	-0.116629863863923	-0.116644490820025	-0.240225603270213
1155	WEB	38482	A38482	WEB38482	Y	6	4	5	MAY	2009	2	Y	0.069	LEADER	0.666666667	1.379440665	9.081451061	52	2	19.4	9.9	N	AVG	87.31976563	DSL	SodiumAz	0.430591008883973	0.536109574287682	0.527189897873996	0.435258257793596
1156	HUX	38483	A38483	HUX38483	N	NA	NA	5	MAY	2009	2	Y	0.093	BACHELOR	NA	NA	8.447638604	21	2	20.6	9	N	AVG	25.46846449	Pantex	SodiumAz	-0.368277206817833	-0.229329535987284	-0.233678946284837	-0.331649437047244
1157	BEN	38483	A38483	BEN38483	N	4	2	5	MAY	2009	2	Y	0.092	FOLLOWER	0.5	1.034580499	11.80013689	27	2	20.6	9	N	AVG	29.08721895	DSL	SodiumAz	-0.36935387474862	-0.360943960617641	-0.36950577677603	-0.450475126168348
1158	KNU	38483	A38483	KNU38483	N	4	3	5	MAY	2009	2	Y	0.061	FOLLOWER	0.75	1.551870748	11.17043121	42	2	20.6	9	N	AVG	30.23459242	DSL	SodiumAz	-0.461296320017335	-0.372889435617811	-0.380480185345729	-0.476701045713634
1159	HOU	38483	A38483	HOU38483	Y	4	3	5	MAY	2009	2	Y	0.052	LEADER	0.75	1.551870748	9.032169747	38	2	20.6	9	N	AVG	49.39543384	DSL	SodiumAz	-0.163893285653601	-0.0623687715350698	-0.0708710922361315	-0.165238305112986
1160	SAW	38483	A38483	SAW38483	N	3	1	5	MAY	2009	2	Y	0.092	LEADER	0.333333333	0.689720333	11.75770021	71	2	20.6	9	N	AVG	28.98667573	DSL	SodiumAz	-0.668674765382969	-0.600321199878946	-0.594035175835629	-0.699797982393507
1161	SAA	38484	A38484	SAA38484	N	4	1	5	MAY	2009	2	Y	0.064	LEADER	0.25	0.517290249	11.85626283	62	5.4	19.6	7.4	N	AVG	21.1250733	DSL	SodiumAz	-0.788268659757363	-0.791297416007362	-0.786608677292651	-0.880452899221545
1162	RWA	38486	A38486	RWA38486	N	NA	NA	5	MAY	2009	2	Y	0.079	BACHELOR	NA	NA	13.36071184	66	8.4	20.2	8.7	N	AVG	37.33874184	DSL	SodiumAz	-0.102958509435467	-0.109275010878476	-0.106096349303218	-0.200224134431272
1163	FRA	38486	A38486	FRA38486	N	10	3	5	MAY	2009	2	Y	0.086	LEADER	0.3	0.620748299	11.57152635	64	8.4	20.2	8.7	N	AVG	64.54921919	DSL	SodiumAz	0.130620530994096	0.150340860088534	0.152487677924658	0.0543356144328486
1164	TAR	38486	A38486	TAR38486	N	6	2	5	MAY	2009	2	Y	0.052	LEADER	0.333333333	0.689720333	10.7008898	56	8.4	20.2	8.7	N	AVG	35.72620984	DSL	SodiumAz	-0.186633585159286	-0.106712821620545	-0.0997498405427821	-0.221455372416043
1165	DUB	38488	A38488	DUB38488	N	8	2	5	MAY	2009	2	Y	0.091	FOLLOWER	0.25	0.517290249	12.57631759	60	9	21.6	10.4	N	HOT	55.39180164	DSL	SodiumAz	0.12517253447921	0.0356540281358888	0.0316118307466966	0.0419566121748929
1166	GAB	38488	A38488	GAB38488	N	8	2	5	MAY	2009	2	Y	0.067	FOLLOWER	0.25	0.517290249	13.86584531	33	9	21.6	10.4	N	HOT	16.25644435	DSL	SodiumAz	-0.881267053594671	-1.07546017019293	-1.09049889086513	-1.05805429304569
1167	BUB	38488	A38488	BUB38488	N	7	1	5	MAY	2009	2	Y	0.083	LEADER	0.142857143	0.295594428	10.72689938	39	9	21.6	10.4	N	HOT	56.74499948	DSL	SodiumAz	0.0687569215159947	0.0353984307949009	0.0326110199846177	0.0440999384961498
1168	FUJ	38489	A38489	FUJ38489	N	6	1	5	MAY	2009	2	Y	0.084	FOLLOWER	0.166666667	0.344860166	9.712525667	34	9	23.8	11.1	N	HOT	44.55343696	DSL	SodiumAz	0.0133388390042053	-0.083694179939124	-0.082826668761391	-0.0619014367476094
1169	LEB	38489	A38489	LEB38489	N	6	1	5	MAY	2009	2	Y	0.078	LEADER	0.166666667	0.344860166	10.87063655	65	9	23.8	11.1	N	HOT	31.05563385	DSL	SodiumAz	-0.549078515519744	-0.658860334586237	-0.662013888412551	-0.634430971017138
1170	NIK	38489	A38489	NIK38489	N	3	1	5	MAY	2009	2	Y	0.088	LEADER	0.333333333	0.689720333	10.98151951	45	9	23.8	11.1	N	HOT	47.1938386	DSL	SodiumAz	-0.169071656208357	-0.182322617624973	-0.187968144349122	-0.189045350194222
1171	SON	38489	A38489	SON38489	N	6	1	5	MAY	2009	2	Y	0.089	LEADER	0.166666667	0.344860166	11.04722793	38	9	23.8	11.1	N	HOT	45.37284524	DSL	SodiumAz	0.0899090584237556	0.0708819312264413	0.0666170840193252	0.0704678575217792
1172	SPO	38489	A38489	SPO38489	N	8	1	5	MAY	2009	2	Y	0.085	LEADER	0.125	0.258645125	11.65639973	61	9	23.8	11.1	N	HOT	25.36164448	DSL	SodiumAz	-0.609280633875797	-0.683832723398063	-0.687467944917417	-0.681129578817607
1173	TWO	38490	A38490	TWO38490	N	7	2	5	MAY	2009	2	Y	0.087	FOLLOWER	0.285714286	0.591188856	16.20807666	12	9	21.9	11.2	N	HOT	12.93214001	DSL	SodiumAz	-0.874862935725409	-1.02547806252973	-1.03801410821729	-1.0312998874235
1174	WAY	38490	A38490	WAY38490	N	5	1	5	MAY	2009	2	Y	0.092	LEADER	0.2	0.4138322	10.42436687	59	9	21.9	11.2	N	HOT	39.59169319	DSL	SodiumAz	-0.142537062411944	-0.226342647240184	-0.226769693305451	-0.213041749660545
1175	YEL	38490	A38490	YEL38490	N	2	1	5	MAY	2009	2	Y	0.107	LEADER	0.5	1.034580499	9.731690623	73	9	21.9	11.2	N	HOT	37.07003247	DSL	SodiumAz	-0.102007189405091	-0.167748414203561	-0.169847543789993	-0.147326254565818
1176	MOB	38497	A38497	MOB38497	N	6	4	5	MAY	2009	2	Y	0.134	FOLLOWER	0.666666667	1.379440665	9.446954141	32	19.15	21.2	9.5	N	AVG	28.79962808	Pantex	SodiumAz	-0.0171988112366082	0.151740207186324	0.163755852017975	0.0373139604738992
1177	RWA	38497	A38497	RWA38497	N	3	2	5	MAY	2009	2	Y	0.067	FOLLOWER	0.666666667	1.379440665	13.3908282	66	19.15	21.2	9.5	N	AVG	59.5575137	DSL	SodiumAz	0.365807055974108	0.357636008758118	0.360814670333375	0.266686885205321
1178	KEB	38503	A38503	KEB38503	N	NA	NA	6	JUN	2009	4	Y	0.089	BACHELOR	NA	NA	7.937029432	7	19.75	22.9	11	N	HOT	43.84349653	Pantex	SodiumAz	0.0860423492698277	0.105100301508657	0.137018758158301	0.170273765685125
1179	LEA	38506	A38506	LEA38506	N	NA	NA	6	JUN	2009	4	Y	0.068	BACHELOR	NA	NA	8.950034223	21	23.25	21.3	9.5	N	AVG	65.90260822	DSL	SodiumAz	0.162285519247111	0.257566408253604	0.29300974777704	0.172702851246819
1180	GAB	38507	A38507	GAB38507	N	8	2	6	JUN	2009	4	Y	0.093	FOLLOWER	0.25	0.517290249	13.91786448	33	25.85	19.1	9.8	N	AVG	40.73038233	DSL	SodiumAz	0.0344971627145263	-0.0876963988013864	-0.0568433963611508	-0.139569390036181
1181	AVO	38507	A38507	AVO38507	N	4	1	6	JUN	2009	4	Y	0.061	LEADER	0.25	0.517290249	9.097878166	25	25.85	19.1	9.8	N	AVG	47.03149229	DSL	SodiumAz	-0.00779018586255109	0.0637571349075952	0.101522580109503	-0.00263052166929878
1182	BUB	38507	A38507	BUB38507	N	7	1	6	JUN	2009	4	Y	0.085	LEADER	0.142857143	0.295594428	10.77891855	39	25.85	19.1	9.8	N	AVG	77.87278518	DSL	SodiumAz	0.382545233223294	0.421186297584542	0.464290609886702	0.360608936903763
1183	FRA	38507	A38507	FRA38507	N	10	3	6	JUN	2009	4	Y	0.093	LEADER	0.3	0.620748299	11.62902122	64	25.85	19.1	9.8	N	AVG	95.31487752	DSL	SodiumAz	0.517994924270116	0.501949267858117	0.542245567872412	0.444093504380603
1184	DUB	38508	A38508	DUB38508	N	8	2	6	JUN	2009	4	Y	0.07	FOLLOWER	0.25	0.517290249	12.63107461	60	26.85	19.8	9.1	N	AVG	50.19829545	DSL	SodiumAz	0.0241699157702406	0.00648236949497072	0.0483318952182219	-0.056493914848053
1185	RWA	38508	A38508	RWA38508	N	3	2	6	JUN	2009	4	Y	0.08	FOLLOWER	0.666666667	1.379440665	13.42094456	66	26.85	19.8	9.1	N	AVG	33.56229017	DSL	SodiumAz	-0.211801733609956	-0.254052815573691	-0.212724671820264	-0.306852456948318
1186	ZET	38508	A38508	ZET38508	N	NA	NA	6	JUN	2009	4	Y	0.069	FOLLOWER	NA	NA	11.15126626	13	26.85	19.8	9.1	N	AVG	37.58055137	DSL	SodiumAz	-0.267605281283184	-0.225257836895675	-0.191883863947944	-0.307427222067355
1187	WAY	38508	A38508	WAY38508	N	5	1	6	JUN	2009	4	Y	0.08	LEADER	0.2	0.4138322	10.47364819	59	26.85	19.8	9.1	N	AVG	40.33715253	DSL	SodiumAz	-0.126772729181137	-0.138410163912745	-0.0929454868655681	-0.194388134715134
1188	YEL	38508	A38508	YEL38508	N	2	1	6	JUN	2009	4	Y	0.086	LEADER	0.5	1.034580499	9.780971937	73	26.85	19.8	9.1	N	AVG	29.28584833	DSL	SodiumAz	-0.340600957367296	-0.334174031699659	-0.290381438173648	-0.383030740443944
1189	YID	38511	A38511	YID38511	N	NA	NA	6	JUN	2009	4	Y	0.057	BACHELOR	NA	NA	8.458590007	12	30.85	22.1	9.2	N	HOT	26.302859	Pantex	SodiumAz	-0.412603762909094	-0.371932865997013	-0.32592665057134	-0.325168928784203
1190	SAA	38511	A38511	SAA38511	N	5	1	6	JUN	2009	4	Y	0.137	LEADER	0.2	0.4138322	11.9301848	62	30.85	22.1	9.2	N	HOT	35.16129781	DSL	SodiumAz	-0.280155245720087	-0.427389908122459	-0.392293928163851	-0.370967558598274
1191	SPO	38511	A38511	SPO38511	N	8	1	6	JUN	2009	4	Y	0.055	LEADER	0.125	0.258645125	11.71663244	61	30.85	22.1	9.2	N	HOT	44.75753704	DSL	SodiumAz	-0.0434736530278061	-0.153960322455005	-0.119446061796189	-0.113107695696379
1192	ZEU	38512	A38512	ZEU38512	N	6	2	6	JUN	2009	4	Y	0.058	LEADER	0.333333333	0.689720333	10.66255989	43	31.35	21.6	9.9	N	HOT	58.76286841	DSL	SodiumAz	0.256009552819876	0.174294021684754	0.2133789488553	0.216695024735949
1193	RWA	38513	A38513	RWA38513	N	3	2	6	JUN	2009	4	Y	0.059	FOLLOWER	0.666666667	1.379440665	13.43463381	66	28.05	21.1	9.6	N	AVG	54.4544344	DSL	SodiumAz	0.273002407046017	0.229908350010833	0.271236493764261	0.177108708636207
1194	TWO	38513	A38513	TWO38513	N	7	2	6	JUN	2009	4	Y	0.085	FOLLOWER	0.285714286	0.591188856	16.27104723	12	28.05	21.1	9.6	N	AVG	30.83290996	DSL	SodiumAz	-0.00804230407578244	-0.0873322558549177	-0.0539765784300417	-0.162432949130724
1195	TAR	38513	A38513	TAR38513	N	6	2	6	JUN	2009	4	Y	0.093	LEADER	0.333333333	0.689720333	10.77481177	56	28.05	21.1	9.6	N	AVG	40.85655015	DSL	SodiumAz	-0.0538229455070529	-0.0106797375604875	0.0344327256954458	-0.0872728061778152
1196	AHA	38521	A38521	AHA38521	N	NA	NA	6	JUN	2009	4	Y	0.089	BACHELOR	NA	NA	8.960985626	7	66.25	19.3	9.9	Y	AVG	24.44957257	Pantex	SodiumAz	-0.359045877360443	-0.401587891801225	-0.345899370848273	-0.305453886679093
1197	MOB	38521	A38521	MOB38521	N	NA	NA	6	JUN	2009	4	Y	0.098	BACHELOR	NA	NA	9.51266256	32	66.25	19.3	9.9	Y	AVG	34.77549772	Pantex	SodiumAz	0.169474054191281	0.128993633365516	0.192194049607902	0.225864537592233
1198	RHI	38521	A38521	RHI38521	N	NA	NA	6	JUN	2009	4	Y	0.099	BACHELOR	NA	NA	7.167693361	25	66.25	19.3	9.9	Y	AVG	35.48601359	DSL	SodiumAz	-0.262443011523328	-0.337577279330467	-0.286407134875834	-0.249875867797616
1199	KEB	38522	A38522	KEB38522	N	NA	NA	6	JUN	2009	4	Y	0.056	BACHELOR	NA	NA	7.989048597	7	65.6	16.3	9.5	Y	AVG	32.39462089	Pantex	SodiumAz	-0.213388353507769	-0.26325302566491	-0.210557038848429	-0.132360243287669
1200	LEB	38522	A38522	LEB38522	N	6	1	6	JUN	2009	4	Y	0.059	LEADER	0.166666667	0.344860166	10.96098563	65	65.6	16.3	9.5	Y	AVG	33.25812811	DSL	SodiumAz	-0.48091991610525	-0.694210179666224	-0.638436721147531	-0.565912015718181
1201	NIK	38522	A38522	NIK38522	N	3	1	6	JUN	2009	4	Y	0.085	LEADER	0.333333333	0.689720333	11.07186858	45	65.6	16.3	9.5	Y	AVG	28.17366026	DSL	SodiumAz	-0.685307850513898	-0.802067255809202	-0.748785770188343	-0.704921187999507
1202	SON	38522	A38522	SON38522	N	6	1	6	JUN	2009	4	Y	0.086	LEADER	0.166666667	0.344860166	11.137577	38	65.6	16.3	9.5	Y	AVG	32.04465192	DSL	SodiumAz	-0.258234799038042	-0.380770370114044	-0.326108204976152	-0.277315643439762
1203	WEB	38524	A38524	WEB38524	Y	6	1	6	JUN	2009	4	Y	0.102	LEADER	0.166666667	0.344860166	9.196440794	52	64.2	17.1	13	Y	AVG	49.4529621	DSL	SodiumAz	-0.136806882144809	-0.243742467109127	-0.201477372112077	-0.133296632664071
1204	SAW	38527	A38527	SAW38527	N	3	1	6	JUN	2009	4	Y	0.091	LEADER	0.333333333	0.689720333	11.87816564	71	67.3	16.2	14	Y	AVG	55.99634684	DSL	SodiumAz	-0.00873038932027637	-0.153168164028123	-0.0956973685740703	-0.0413477956035413
1205	WHA	38527	A38527	WHA38527	N	5	1	6	JUN	2009	4	Y	0.117	LEADER	0.2	0.4138322	10.78028747	37	67.3	16.2	14	Y	AVG	59.85144562	DSL	SodiumAz	-0.129185983895072	-0.269902567240628	-0.222334408984826	-0.133016544062859
1206	LEA	38533	A38533	LEA38533	N	NA	NA	7	JUL	2009	3	Y	0.063	BACHELOR	NA	NA	9.023956194	21	150.3	12.7	11.1	Y	AVG	38.54713818	DSL	SodiumAz	-0.366496575971857	-0.432802677917947	-0.40339879025103	-0.363593307252845
1207	AVO	38534	A38534	AVO38534	N	4	1	7	JUL	2009	3	Y	0.081	LEADER	0.25	0.517290249	9.171800137	25	202.8	12.8	10.8	Y	AVG	46.6982802	DSL	SodiumAz	-0.00738621118862337	-0.0974258813710596	-0.0656998880256721	-0.00974061027606687
1208	LEB	38539	A38539	LEB38539	N	5	1	7	JUL	2009	3	Y	0.053	LEADER	0.2	0.4138322	11.00752909	65	316.2	12.4	10.8	Y	AVG	72.99083409	DSL	SodiumAz	0.310942877545402	0.110899242613089	0.147597960042697	0.220122665472046
1209	BUB	38541	A38541	BUB38541	N	7	1	7	JUL	2009	3	Y	0.058	LEADER	0.142857143	0.295594428	10.87200548	39	343.4	13.2	11	Y	AVG	58.89948151	DSL	SodiumAz	0.111995213893868	-0.0121308783517096	0.0249339820939305	0.0813646886393982
1210	DUB	38542	A38542	DUB38542	N	8	2	7	JUL	2009	3	Y	0.08	FOLLOWER	0.25	0.517290249	12.72416153	60	355.3	12.1	10.6	Y	AVG	43.21483035	DSL	SodiumAz	-0.116933195375865	-0.297387897642167	-0.261577823775435	-0.206291254313304
1211	FRA	38542	A38542	FRA38542	N	10	3	7	JUL	2009	3	Y	0.098	LEADER	0.3	0.620748299	11.724846	64	355.3	12.1	10.6	Y	AVG	50.6118022	DSL	SodiumAz	-0.1061433685881	-0.285124776621215	-0.25086792846344	-0.188907612426843
1212	ITC	38542	A38542	ITC38542	N	2	1	7	JUL	2009	3	Y	0.072	LEADER	0.5	1.034580499	11.1266256	24	355.3	12.1	10.6	Y	AVG	56.22343903	DSL	SodiumAz	-0.0277782872671359	-0.146204677083278	-0.112577676309804	-0.0798379922408925
1213	SAW	38542	A38542	SAW38542	N	3	1	7	JUL	2009	3	Y	0.087	LEADER	0.333333333	0.689720333	11.9192334	71	355.3	12.1	10.6	Y	AVG	56.8727935	DSL	SodiumAz	0.0122911604184637	-0.118562795632142	-0.0801667412671749	-0.0258171682966459
1214	WHA	38542	A38542	WHA38542	N	5	1	7	JUL	2009	3	Y	0.079	LEADER	0.2	0.4138322	10.82135524	37	355.3	12.1	10.6	Y	AVG	57.26909618	DSL	SodiumAz	-0.167799502065913	-0.294932267370022	-0.266438850203306	-0.177120985281339
1215	MOB	38549	A38549	MOB38549	N	6	3	7	JUL	2009	3	Y	0.086	FOLLOWER	0.5	1.034580499	9.589322382	32	376.6	0	0	Y	COLD	37.29821421	Pantex	SodiumAz	0.247189111356038	0.177570389444864	0.230296238508806	0.295896936400424
1216	WEB	38549	A38549	WEB38549	Y	6	3	7	JUL	2009	3	Y	0.066	LEADER	0.5	1.034580499	9.264887064	52	376.6	0	0	Y	COLD	59.84642021	DSL	SodiumAz	0.0611296513777022	-0.0744384495059949	-0.0426479216873892	0.0574630276679047
1217	DJI	38551	A38551	DJI38551	N	4	2	7	JUL	2009	3	Y	0.123	FOLLOWER	0.5	1.034580499	12.03969884	91	421.3	12.4	10.6	Y	AVG	45.95583897	DSL	SodiumAz	-0.0811789637313982	-0.253665213373495	-0.21633805770223	-0.158061669122499
1218	DEV	38551	A38551	DEV38551	N	4	2	7	JUL	2009	3	Y	0.088	LEADER	0.5	1.034580499	10.89938398	49	421.3	12.4	10.6	Y	AVG	60.96476818	DSL	SodiumAz	0.124522199077922	0.0216840466291419	0.0624691421309054	0.110217369940568
1219	SAW	38551	A38551	SAW38551	N	3	1	7	JUL	2009	3	Y	0.07	LEADER	0.333333333	0.689720333	11.94387406	71	421.3	12.4	10.6	Y	AVG	63.31072846	DSL	SodiumAz	0.121046235977695	-0.0113250758173127	0.0270709785476546	0.0814205515181836
1220	KNU	38553	A38553	KNU38553	N	4	3	7	JUL	2009	3	Y	0.088	FOLLOWER	0.75	1.551870748	11.36208077	42	455.5	12.4	11	Y	AVG	92.04399046	DSL	SodiumAz	0.660823244787442	0.548168061243563	0.572687341837296	0.636578860997798
1221	HOU	38553	A38553	HOU38553	Y	4	2	7	JUL	2009	3	Y	0.089	LEADER	0.5	1.034580499	9.223819302	38	455.5	12.4	11	Y	AVG	64.19049384	DSL	SodiumAz	0.106943513303053	0.00740595978607761	0.0310136694066667	0.0967588360582186
1222	SAA	38555	A38555	SAA38555	N	5	2	7	JUL	2009	3	Y	0.055	FOLLOWER	0.4	0.827664399	12.05065024	62	478.1	13	10.8	Y	AVG	57.84547699	DSL	SodiumAz	0.228054215739671	0.0237947965319796	0.0605935655683405	0.126861723167853
1223	DUB	38556	A38556	DUB38556	N	8	2	7	JUL	2009	3	Y	0.099	FOLLOWER	0.25	0.517290249	12.76249144	60	482.8	13.3	11	Y	AVG	64.57685414	DSL	SodiumAz	0.287099455502437	0.104284422420283	0.140094496287015	0.195381065749147
1224	SAA	38556	A38556	SAA38556	N	5	2	7	JUL	2009	3	Y	0.056	FOLLOWER	0.4	0.827664399	12.05338809	62	482.8	13.3	11	Y	AVG	81.7527526	DSL	SodiumAz	0.574147025463381	0.3697190112414	0.406517780277761	0.472785937877273
1225	TWO	38556	A38556	TWO38556	N	7	2	7	JUL	2009	3	Y	0.077	FOLLOWER	0.285714286	0.591188856	16.38877481	12	482.8	13.3	11	Y	AVG	56.63666952	DSL	SodiumAz	0.610243302067962	0.366668838553394	0.393985064121749	0.445641072949473
1226	TAR	38556	A38556	TAR38556	N	6	2	7	JUL	2009	3	Y	0.075	LEADER	0.333333333	0.689720333	10.89253936	56	482.8	13.3	11	Y	AVG	62.27207401	DSL	SodiumAz	0.377834559389621	0.256693254984959	0.295766266384372	0.334173114039518
1227	SAA	38557	A38557	SAA38557	N	5	2	7	JUL	2009	3	Y	0.094	FOLLOWER	0.4	0.827664399	12.05612594	62	471.05	12.8	11	Y	AVG	83.72529414	DSL	SodiumAz	0.598157272161356	0.393560662925085	0.430359431961446	0.496627589560959
1228	BUL	38558	A38558	BUL38558	N	10	5	7	JUL	2009	3	Y	0.064	FOLLOWER	0.5	1.034580499	10.67488022	15	438.05	12.5	11.1	Y	AVG	24.92734567	Pantex	SodiumAz	-0.174351510777687	-0.237350977184547	-0.192102180598194	-0.150274761722175
1229	DUB	38558	A38558	DUB38558	N	8	2	7	JUL	2009	3	Y	0.061	FOLLOWER	0.25	0.517290249	12.76796715	60	438.05	12.5	11.1	Y	AVG	87.60106311	DSL	SodiumAz	0.592373728435309	0.409221504708783	0.445031578575515	0.500318148037646
1230	FRA	38558	A38558	FRA38558	N	10	5	7	JUL	2009	3	Y	0.054	FOLLOWER	0.5	1.034580499	11.76865161	64	438.05	12.5	11.1	Y	AVG	64.31312178	DSL	SodiumAz	0.136133039753511	-0.0455458891240346	-0.0112890409662603	0.0506712750703375
1231	GOH	38558	A38558	GOH38558	Y	10	5	7	JUL	2009	3	Y	0.083	LEADER	0.5	1.034580499	9.289527721	33	438.05	12.5	11.1	Y	AVG	78.61681869	DSL	SodiumAz	0.433249811887622	0.349408469671552	0.384137420742819	0.428000582937226
1232	LEA	38558	A38558	LEA38558	Y	10	5	7	JUL	2009	3	Y	0.055	LEADER	0.5	1.034580499	9.092402464	21	438.05	12.5	11.1	Y	AVG	81.28518796	DSL	SodiumAz	0.383800249980451	0.313279271445529	0.342683159112446	0.382488642110631
1233	YEL	38558	A38558	YEL38558	N	2	1	7	JUL	2009	3	Y	0.07	LEADER	0.5	1.034580499	9.917864476	73	438.05	12.5	11.1	Y	AVG	61.1201553	DSL	SodiumAz	0.406528070914102	0.247490319192062	0.285243460861553	0.352706538119663
1234	BUL	38559	A38559	BUL38559	N	10	5	7	JUL	2009	3	Y	0.051	FOLLOWER	0.5	1.034580499	10.67761807	15	438.05	11.9	10.9	Y	AVG	39.63958981	Pantex	SodiumAz	0.289680025216625	0.226511963795474	0.271760760381827	0.313588179257846
1235	DUB	38559	A38559	DUB38559	N	8	2	7	JUL	2009	3	Y	0.068	FOLLOWER	0.25	0.517290249	12.770705	60	438.05	11.9	10.9	Y	AVG	105.0562394	DSL	SodiumAz	0.774245009723223	0.590924190982407	0.626734264849139	0.68202083431127
1236	FRA	38559	A38559	FRA38559	N	10	5	7	JUL	2009	3	Y	0.078	FOLLOWER	0.5	1.034580499	11.77138946	64	438.05	11.9	10.9	Y	AVG	51.42571879	DSL	SodiumAz	-0.0873236340004726	-0.269171157892308	-0.234914309734533	-0.172953993697936
1237	GOH	38559	A38559	GOH38559	Y	10	5	7	JUL	2009	3	Y	0.051	LEADER	0.5	1.034580499	9.292265572	33	438.05	11.9	10.9	Y	AVG	92.23550762	DSL	SodiumAz	0.593177923783247	0.509167986491307	0.543896937562574	0.587760099756982
1238	LEA	38559	A38559	LEA38559	Y	10	5	7	JUL	2009	3	Y	0.06	LEADER	0.5	1.034580499	9.095140315	21	438.05	11.9	10.9	Y	AVG	75.6480744	DSL	SodiumAz	0.312097020860685	0.241407447249894	0.270811334916811	0.310616817914996
1239	SAA	38560	A38560	SAA38560	N	5	2	7	JUL	2009	3	Y	0.103	FOLLOWER	0.4	0.827664399	12.06433949	62	439.05	12.8	10.7	Y	AVG	33.4953815	DSL	SodiumAz	-0.317470510982947	-0.522572905262088	-0.485774136225727	-0.419505978626214
1240	SPO	38560	A38560	SPO38560	N	8	1	7	JUL	2009	3	Y	0.047	LEADER	0.125	0.258645125	11.85078713	61	439.05	12.8	10.7	Y	AVG	60.65258708	DSL	SodiumAz	0.271651936098325	0.103297534794359	0.139514584530927	0.190794738664673
1241	RWA	38561	A38561	RWA38561	N	3	2	7	JUL	2009	3	Y	0.103	FOLLOWER	0.666666667	1.379440665	13.56605065	66	440.55	12.9	10.7	Y	AVG	36.58302139	DSL	SodiumAz	-0.113723082793207	-0.321944627251067	-0.28665593535416	-0.220671340953807
1242	NIK	38561	A38561	NIK38561	N	3	1	7	JUL	2009	3	Y	0.076	LEADER	0.333333333	0.689720333	11.17864476	45	440.55	12.9	10.7	Y	AVG	61.69387147	DSL	SodiumAz	0.10802644346388	0.000804575251273754	0.0350113197830479	0.0788759019718839
1243	SON	38561	A38561	SON38561	N	6	1	7	JUL	2009	3	Y	0.059	LEADER	0.166666667	0.344860166	11.24435318	38	440.55	12.9	10.7	Y	AVG	51.22127411	DSL	SodiumAz	0.220327058002187	0.107329024008882	0.142916448057689	0.191709009594079
1244	ZEU	38561	A38561	ZEU38561	N	6	1	7	JUL	2009	3	Y	0.051	LEADER	0.166666667	0.344860166	10.79671458	43	440.55	12.9	10.7	Y	AVG	37.26627982	DSL	SodiumAz	-0.188188566722103	-0.327771829733993	-0.286984113485694	-0.23872624957111
1245	ZET	38562	A38562	ZET38562	N	NA	NA	7	JUL	2009	3	Y	0.051	BACHELOR	NA	NA	11.2991102	13	432.3	21.1	6.4	Y	AVG	56.81950308	DSL	SodiumAz	0.157853813651367	0.0340622005304594	0.0613967216216706	0.105965743030666
1246	FRA	38562	A38562	FRA38562	N	10	5	7	JUL	2009	3	Y	0.095	FOLLOWER	0.5	1.034580499	11.77960301	64	432.3	21.1	6.4	Y	AVG	57.68755016	DSL	SodiumAz	0.0280851199333334	-0.154268189001371	-0.120011340843597	-0.058051024806999
1247	GOH	38562	A38562	GOH38562	Y	10	5	7	JUL	2009	3	Y	0.107	LEADER	0.5	1.034580499	9.300479124	33	432.3	21.1	6.4	Y	AVG	52.84830609	DSL	SodiumAz	0.036764197865558	-0.0477515245924103	-0.0130225735211429	0.0308405886732643
1248	LEA	38562	A38562	LEA38562	Y	10	5	7	JUL	2009	3	Y	0.078	LEADER	0.5	1.034580499	9.103353867	21	432.3	21.1	6.4	Y	AVG	55.78892673	DSL	SodiumAz	0.00808622417646898	-0.0631091346003512	-0.033705246933434	0.00610023606475085
1249	AHA	38566	A38566	AHA38566	N	6	3	8	AUG	2009	3	Y	0.055	FOLLOWER	0.5	1.034580499	9.084188912	7	336.85	16.1	8.4	Y	AVG	63.13919294	Pantex	SodiumAz	0.600231864109245	0.566215816295946	0.602829596159813	0.643275080328993
1250	MOB	38566	A38566	MOB38566	N	6	3	8	AUG	2009	3	Y	0.057	FOLLOWER	0.5	1.034580499	9.635865845	32	336.85	16.1	8.4	Y	AVG	35.44629078	Pantex	SodiumAz	0.199128393367069	0.167173939230365	0.211299614383666	0.244970102367997
1251	WEB	38566	A38566	WEB38566	Y	6	3	8	AUG	2009	3	Y	0.059	LEADER	0.5	1.034580499	9.311430527	52	336.85	16.1	8.4	Y	AVG	44.59514141	DSL	SodiumAz	-0.23016093399912	-0.328064767108348	-0.304874413200384	-0.236693673752377
1252	AVO	38567	A38567	AVO38567	Y	4	1	8	AUG	2009	3	Y	0.066	LEADER	0.25	0.517290249	9.262149213	25	304.1	18.5	8.9	Y	AVG	31.82036772	DSL	SodiumAz	-0.385423332463475	-0.481026639718539	-0.449300646373151	-0.393341368623546
1253	TWO	38568	A38568	TWO38568	N	7	2	8	AUG	2009	3	Y	0.035	FOLLOWER	0.285714286	0.591188856	16.42162902	12	303.9	15.9	8.2	Y	AVG	29.9133854	DSL	SodiumAz	-0.0260841514918133	-0.271681755793653	-0.244365530225298	-0.192709521397573
1254	BUB	38568	A38568	BUB38568	N	7	1	8	AUG	2009	3	Y	0.058	LEADER	0.142857143	0.295594428	10.94592745	39	303.9	15.9	8.2	Y	AVG	41.24369409	DSL	SodiumAz	-0.239786776671925	-0.368464935534914	-0.331400075089274	-0.274969368543807
1255	NIK	38568	A38568	NIK38568	N	3	1	8	AUG	2009	3	Y	0.054	LEADER	0.333333333	0.689720333	11.19780972	45	303.9	15.9	8.2	Y	AVG	37.44076186	DSL	SodiumAz	-0.390217988694332	-0.498620022622761	-0.464413278090987	-0.420548695902151
1256	SON	38568	A38568	SON38568	N	6	1	8	AUG	2009	3	Y	0.065	LEADER	0.166666667	0.344860166	11.26351814	38	303.9	15.9	8.2	Y	AVG	35.32284249	DSL	SodiumAz	-0.150117881291148	-0.264296081000276	-0.228708656951468	-0.179916095415079
1257	TAR	38568	A38568	TAR38568	N	6	2	8	AUG	2009	3	Y	0.038	LEADER	0.333333333	0.689720333	10.92539357	56	303.9	15.9	8.2	Y	AVG	58.46354621	DSL	SodiumAz	0.316748043413347	0.193583598221413	0.232656609620826	0.271063457275972
1258	FRA	38569	A38569	FRA38569	N	10	5	8	AUG	2009	3	Y	0.076	FOLLOWER	0.5	1.034580499	11.79876797	64	289.4	18.5	8.9	Y	AVG	36.46274741	DSL	SodiumAz	-0.429484975627786	-0.613018450278312	-0.578761602120538	-0.51680128608394
1259	GOH	38569	A38569	GOH38569	Y	10	5	8	AUG	2009	3	Y	0.031	LEADER	0.5	1.034580499	9.319644079	33	289.4	18.5	8.9	Y	AVG	112.6516684	DSL	SodiumAz	0.794819179991591	0.709123292125698	0.743852243196965	0.787715405391372
1260	LEA	38569	A38569	LEA38569	Y	10	5	8	AUG	2009	3	Y	0.072	LEADER	0.5	1.034580499	9.122518823	21	289.4	18.5	8.9	Y	AVG	63.60657642	DSL	SodiumAz	0.140407853481147	0.0680323292348222	0.0974362169017393	0.137241699899924
1261	SAA	38570	A38570	SAA38570	N	5	2	8	AUG	2009	3	Y	0.055	FOLLOWER	0.4	0.827664399	12.091718	62	312.7	15.4	8.5	Y	AVG	61.36482756	DSL	SodiumAz	0.289644706095347	0.0828563610575141	0.119655130093875	0.185923287693388
1262	HUX	38570	A38570	HUX38570	N	6	1	8	AUG	2009	3	Y	0.038	LEADER	0.166666667	0.344860166	8.685831622	21	312.7	15.4	8.5	Y	AVG	70.647817	Pantex	SodiumAz	0.663694776697635	0.59871426384922	0.626474883873316	0.688616772639317
1263	WAY	38570	A38570	WAY38570	N	5	1	8	AUG	2009	3	Y	0.048	LEADER	0.2	0.4138322	10.64339493	59	312.7	15.4	8.5	Y	AVG	46.61001598	DSL	SodiumAz	0.0311846707270007	-0.147940581627342	-0.108515356436685	-0.049845624757844
1264	ZEU	38570	A38570	ZEU38570	N	6	1	8	AUG	2009	3	Y	0.044	LEADER	0.166666667	0.344860166	10.82135524	43	312.7	15.4	8.5	Y	AVG	47.59695552	DSL	SodiumAz	0.058008697052184	-0.0830919217041077	-0.0423042054558085	0.00595365845877582
1265	ZET	38578	A38578	ZET38578	N	NA	NA	8	AUG	2009	3	Y	0.045	BACHELOR	NA	NA	11.34291581	13	280.3	13.4	8.4	Y	AVG	85.21520962	DSL	SodiumAz	0.565851638189874	0.439362504224536	0.466697025315747	0.511266046724742
1266	DJI	38578	A38578	DJI38578	N	4	2	8	AUG	2009	3	Y	0.048	FOLLOWER	0.5	1.034580499	12.11362081	91	280.3	13.4	8.4	Y	AVG	45.73620945	DSL	SodiumAz	-0.0814174966004848	-0.258455812859994	-0.221128657188729	-0.162852268608998
1267	KNU	38578	A38578	KNU38578	N	4	3	8	AUG	2009	3	Y	0.033	FOLLOWER	0.75	1.551870748	11.43052704	42	280.3	13.4	8.4	Y	AVG	71.26036448	DSL	SodiumAz	0.409111776389551	0.292241716256839	0.316760996850571	0.380652516011073
1268	HOU	38578	A38578	HOU38578	Y	4	2	8	AUG	2009	3	Y	0.015	LEADER	0.5	1.034580499	9.292265572	38	280.3	13.4	8.4	Y	AVG	255.1147806	DSL	SodiumAz	1.49101682507241	1.3872643949666	1.41087210458719	1.47661727123875
1269	HUX	38578	A38578	HUX38578	N	6	1	8	AUG	2009	3	Y	0.044	LEADER	0.166666667	0.344860166	8.707734428	21	280.3	13.4	8.4	Y	AVG	41.10156334	Pantex	SodiumAz	0.123382485573527	0.0570532122413159	0.0848138322654126	0.146955721031413
1270	ITC	38578	A38578	ITC38578	N	2	1	8	AUG	2009	3	Y	0.074	LEADER	0.5	1.034580499	11.22518823	24	280.3	13.4	8.4	Y	AVG	70.25402853	DSL	SodiumAz	0.201075052743981	0.0765792405660246	0.110206241339499	0.14294592540841
1271	WHA	38578	A38578	WHA38578	N	5	1	8	AUG	2009	3	Y	0.081	LEADER	0.2	0.4138322	10.91991786	37	280.3	13.4	8.4	Y	AVG	79.23640933	DSL	SodiumAz	0.162944682081522	0.0297424950313916	0.058235912198108	0.147553777120075
1272	MOT	38580	A38580	MOT38580	N	NA	NA	8	AUG	2009	3	Y	0.039	BACHELOR	NA	NA	8.224503765	13	255.3	14.9	8.3	Y	AVG	36.52047014	Pantex	SodiumAz	-0.0146308865722782	-0.0497866824511064	-0.00239163506825957	0.0440661926287929
1273	SAW	38580	A38580	SAW38580	N	3	1	8	AUG	2009	3	Y	0.048	LEADER	0.333333333	0.689720333	12.02327173	71	255.3	14.9	8.3	Y	AVG	68.08914906	DSL	SodiumAz	0.198698554028484	0.0614379855874843	0.0998340399524515	0.154183612922981
1274	BUL	38582	A38582	BUL38582	N	10	5	8	AUG	2009	3	Y	0.037	FOLLOWER	0.5	1.034580499	10.74058864	15	225.3	13.9	8.2	Y	AVG	42.12937491	Pantex	SodiumAz	0.35447458895975	0.287428840978346	0.332677637564699	0.374505056440718
1275	DUB	38582	A38582	DUB38582	Y	8	2	8	AUG	2009	3	Y	0.07	FOLLOWER	0.25	0.517290249	12.83367556	60	225.3	13.9	8.2	Y	AVG	77.11249239	DSL	SodiumAz	0.468892171415218	0.281693666729942	0.317503740596674	0.372790310058805
1276	FRA	38582	A38582	FRA38582	N	10	5	8	AUG	2009	3	Y	0.057	FOLLOWER	0.5	1.034580499	11.83436003	64	225.3	13.9	8.2	Y	AVG	76.4134327	DSL	SodiumAz	0.312574141074024	0.126848930621936	0.16110577877971	0.223066094816308
1277	GOH	38582	A38582	GOH38582	Y	10	5	8	AUG	2009	3	Y	0.063	LEADER	0.5	1.034580499	9.35523614	33	225.3	13.9	8.2	Y	AVG	55.39054182	DSL	SodiumAz	0.087119292518492	-0.000768331210542428	0.033960619860725	0.0778237820551322
1278	LEA	38582	A38582	LEA38582	Y	10	5	8	AUG	2009	3	Y	0.072	LEADER	0.5	1.034580499	9.158110883	21	225.3	13.9	8.2	Y	AVG	92.67025206	DSL	SodiumAz	0.51893023702115	0.444362976973264	0.473766864640181	0.513572347638366
1279	BUZ	38585	A38585	BUZ38585	N	NA	NA	8	AUG	2009	3	Y	0.061	BACHELOR	NA	NA	10.97467488	29	268.8	14.2	7.7	Y	AVG	57.76318091	DSL	SodiumAz	0.132860900386786	-0.0655461449683052	-0.0316253001047428	0.031262382574778
1280	SPO	38585	A38585	SPO38585	N	8	1	8	AUG	2009	3	Y	0.038	LEADER	0.125	0.258645125	11.9192334	61	268.8	14.2	7.7	Y	AVG	54.80603162	DSL	SodiumAz	0.1745047762679	0.00193549837509988	0.0381525481116682	0.0894327022454142
1281	YEL	38587	A38587	YEL38587	N	2	1	8	AUG	2009	3	Y	0.06	LEADER	0.5	1.034580499	9.997262149	73	286.55	16.8	8.4	Y	AVG	79.04480978	DSL	SodiumAz	0.668590546054586	0.504663537501815	0.542416679171307	0.609879756429417
1282	SAA	38589	A38589	SAA38589	N	5	2	8	AUG	2009	3	Y	0.042	FOLLOWER	0.4	0.827664399	12.14373717	62	321.55	13.8	7.8	Y	AVG	89.15006267	DSL	SodiumAz	0.666332229905225	0.456340578364299	0.49313934740066	0.559407505000172
1283	OUP	38592	A38592	OUP38592	N	6	3	8	AUG	2009	3	Y	0.046	FOLLOWER	0.5	1.034580499	7.986310746	9	324.8	21.6	8.4	Y	HOT	62.06097855	Pantex	SodiumAz	0.480554997579438	0.355473839544513	0.393892813243587	0.549460127905935
1284	TAR	38592	A38592	TAR38592	N	6	3	8	AUG	2009	3	Y	0.055	FOLLOWER	0.5	1.034580499	10.99110198	56	324.8	21.6	8.4	Y	HOT	47.67395971	DSL	SodiumAz	0.11677623687462	-0.117862839836262	-0.0865320693711213	0.0670453697784956
1285	TWO	38592	A38592	TWO38592	N	6	3	8	AUG	2009	3	Y	0.081	FOLLOWER	0.5	1.034580499	16.48733744	12	324.8	21.6	8.4	Y	HOT	37.35781921	DSL	SodiumAz	0.200198316954179	-0.156873919482402	-0.13729993484832	0.0295266654738757
1286	OUP	38595	A38595	OUP38595	N	6	3	9	SEP	2009	0	N	0.032	FOLLOWER	0.5	1.034580499	7.994524298	9	319.75	16.4	9.3	Y	AVG	53.98415487	Pantex	SodiumAz	0.350519921021729	0.380699561843118	0.369636553209209	0.410033276377086
1287	TAR	38595	A38595	TAR38595	N	6	3	9	SEP	2009	0	N	0.032	FOLLOWER	0.5	1.034580499	10.99931554	56	319.75	16.4	9.3	Y	AVG	80.3836766	DSL	SodiumAz	0.648593809749842	0.569215531402641	0.551064319534798	0.589471167189944
1288	TWO	38595	A38595	TWO38595	N	6	3	9	SEP	2009	0	N	0.03	FOLLOWER	0.5	1.034580499	16.49555099	12	319.75	16.4	9.3	Y	AVG	30.04168658	DSL	SodiumAz	-0.00836617773748438	-0.210177615194592	-0.240085612893493	-0.188429604065769
1289	TAR	38599	A38599	TAR38599	N	6	3	9	SEP	2009	0	N	0.054	FOLLOWER	0.5	1.034580499	11.01026694	56	298.4	15.6	8.7	Y	AVG	91.73753862	DSL	SodiumAz	0.781388720452988	0.701336062048627	0.683184850180784	0.72159169783593
1290	TWO	38599	A38599	TWO38599	N	6	3	9	SEP	2009	0	N	0.048	FOLLOWER	0.5	1.034580499	16.5065024	12	298.4	15.6	8.7	Y	AVG	57.74376717	DSL	SodiumAz	0.645737648926613	0.443251830796553	0.413343833097652	0.464999841925376
1291	WHA	38599	A38599	WHA38599	N	5	1	9	SEP	2009	0	N	0.076	LEADER	0.2	0.4138322	10.97741273	37	298.4	15.6	8.7	Y	AVG	92.64708837	DSL	SodiumAz	0.331732787589051	0.243328337469391	0.214597531368852	0.303915396290819
1292	DJI	38602	A38602	DJI38602	N	4	2	9	SEP	2009	0	N	0.076	FOLLOWER	0.5	1.034580499	12.17932923	91	274.7	13.8	8.3	Y	AVG	46.43623545	DSL	SodiumAz	-0.0532954478330443	-0.186041812204952	-0.205938879800943	-0.147662491221212
1293	KNU	38602	A38602	KNU38602	N	4	3	9	SEP	2009	0	N	0.044	FOLLOWER	0.75	1.551870748	11.49623546	42	274.7	13.8	8.3	Y	AVG	56.38580307	DSL	SodiumAz	0.187921181014233	0.115343072769123	0.0826381300955994	0.146529649256101
1294	OUP	38602	A38602	OUP38602	N	6	3	9	SEP	2009	0	N	0.064	FOLLOWER	0.5	1.034580499	8.013689254	9	274.7	13.8	8.3	Y	AVG	37.04949851	Pantex	SodiumAz	-0.0247356725232772	0.00426380282860661	-0.00679920580530213	0.0335975173625744
1295	TAR	38602	A38602	TAR38602	N	6	3	9	SEP	2009	0	N	0.042	FOLLOWER	0.5	1.034580499	11.01848049	56	274.7	13.8	8.3	Y	AVG	42.17820737	DSL	SodiumAz	0.00486652126263643	-0.075691922184594	-0.0938431340524368	-0.055436286397291
1296	BUB	38602	A38602	BUB38602	N	7	1	9	SEP	2009	0	N	0.049	LEADER	0.142857143	0.295594428	11.03901437	39	274.7	13.8	8.3	Y	AVG	55.87835798	DSL	SodiumAz	0.0785103635052646	-0.00756179361302234	-0.0277211564346382	0.0287095501108294
1297	DEV	38602	A38602	DEV38602	N	4	2	9	SEP	2009	0	N	0.039	LEADER	0.5	1.034580499	11.03901437	49	274.7	13.8	8.3	Y	AVG	58.53670759	DSL	SodiumAz	0.101364448205011	0.0382661810264189	0.0218270532609264	0.0695752810705894
1298	HOU	38602	A38602	HOU38602	N	4	2	9	SEP	2009	0	N	0.032	LEADER	0.5	1.034580499	9.35797399	38	274.7	13.8	8.3	Y	AVG	54.64749823	DSL	SodiumAz	-0.0368610320232854	-0.096321510118333	-0.129938023765	-0.064192857113448
1299	ITC	38602	A38602	ITC38602	N	2	1	9	SEP	2009	0	N	0.025	LEADER	0.5	1.034580499	11.29089665	24	274.7	13.8	8.3	Y	AVG	70.59058119	DSL	SodiumAz	0.218786396623856	0.138582536333502	0.11498531383972	0.147724997908631
1300	LEB	38602	A38602	LEB38602	N	5	1	9	SEP	2009	0	N	0.064	LEADER	0.2	0.4138322	11.18001369	65	274.7	13.8	8.3	Y	AVG	63.94191701	DSL	SodiumAz	0.19809160804674	0.0357647175973446	0.0152392117596971	0.0877639171890463
1301	MAT	38602	A38602	MAT38602	N	2	1	9	SEP	2009	0	N	0.054	LEADER	0.5	1.034580499	11.38124572	31	274.7	13.8	8.3	Y	AVG	50.26168844	DSL	SodiumAz	0.0416023742468141	-0.0430291344401352	-0.0612196742127384	-0.0155873740818451
1302	SAW	38602	A38602	SAW38602	N	3	1	9	SEP	2009	0	N	0.041	LEADER	0.333333333	0.689720333	12.08350445	71	274.7	13.8	8.3	Y	AVG	44.22538324	DSL	SodiumAz	-0.220225321059086	-0.312856747583905	-0.331684916486194	-0.277335343515665
1303	WEB	38602	A38602	WEB38602	N	6	3	9	SEP	2009	0	N	0.04	LEADER	0.5	1.034580499	9.409993155	52	274.7	13.8	8.3	Y	AVG	47.18504388	DSL	SodiumAz	-0.158753462622372	-0.214388484508111	-0.248422353867403	-0.180241614419396
1304	YEL	38602	A38602	YEL38602	N	1	1	9	SEP	2009	0	N	0.041	LEADER	1	2.069160998	10.03832991	73	274.7	13.8	8.3	Y	AVG	44.86164597	DSL	SodiumAz	0.113573777364143	-0.00454392361820322	-0.024015005215968	0.0434480720421422
1305	ZEU	38602	A38602	ZEU38602	N	6	1	9	SEP	2009	0	N	0.027	LEADER	0.166666667	0.344860166	10.90896646	43	274.7	13.8	8.3	Y	AVG	45.85499695	DSL	SodiumAz	0.0350051065150492	-0.0631523204679603	-0.079588827486917	-0.0313309635723327
1306	RWA	38611	A38611	RWA38611	N	3	2	9	SEP	2009	0	N	0.047	FOLLOWER	0.666666667	1.379440665	13.70294319	66	257.9	15.3	7.6	Y	AVG	42.58426403	DSL	SodiumAz	0.0554932199308618	-0.11281984424252	-0.134755375612868	-0.0687707812125153
1307	AVO	38611	A38611	AVO38611	N	4	1	9	SEP	2009	0	N	0.038	LEADER	0.25	0.517290249	9.382614648	25	257.9	15.3	7.6	Y	AVG	61.21364553	DSL	SodiumAz	0.285144391870358	0.230461135293409	0.20496290537154	0.260922183121145
1308	BUZ	38612	A38612	BUZ38612	N	NA	NA	9	SEP	2009	0	N	0.02	BACHELOR	NA	NA	11.04859685	29	242.4	19.2	7.8	Y	AVG	45.94636537	DSL	SodiumAz	-0.0825778614158161	-0.237198739926175	-0.260502118329869	-0.197614435650348
1309	FRA	38612	A38612	FRA38612	N	10	5	9	SEP	2009	0	N	0.074	FOLLOWER	0.5	1.034580499	11.91649555	64	242.4	19.2	7.8	Y	AVG	92.94943318	DSL	SodiumAz	0.522415097172551	0.379970268522325	0.357002893412843	0.418963209449441
1310	GOH	38612	A38612	GOH38612	N	10	5	9	SEP	2009	0	N	0.046	LEADER	0.5	1.034580499	9.437371663	33	242.4	19.2	7.8	Y	AVG	81.05732139	DSL	SodiumAz	0.48181085613389	0.437203614021981	0.414708341825992	0.458571504020399
1311	LEA	38612	A38612	LEA38612	Y	10	5	9	SEP	2009	0	N	0.04	LEADER	0.5	1.034580499	9.240246407	21	242.4	19.2	7.8	Y	AVG	90.54209719	DSL	SodiumAz	0.509641468035727	0.478354589543386	0.450534253943047	0.490339736941232
1312	SPO	38612	A38612	SPO38612	N	8	1	9	SEP	2009	0	N	0.049	LEADER	0.125	0.258645125	11.99315537	61	242.4	19.2	7.8	Y	AVG	52.39538381	DSL	SodiumAz	0.142961070952259	0.0141779599041918	-0.0068292136264958	0.0444509405072502
1313	WAY	38612	A38612	WAY38612	N	5	1	9	SEP	2009	0	N	0.045	LEADER	0.2	0.4138322	10.75838467	59	242.4	19.2	7.8	Y	AVG	65.93817493	DSL	SodiumAz	0.394053759889197	0.256185747933653	0.238386749857053	0.297056481535894
1314	NIK	38615	A38615	NIK38615	N	3	1	9	SEP	2009	0	N	0.041	LEADER	0.333333333	0.689720333	11.32648871	45	181.9	18.4	8.5	Y	AVG	80.62149314	DSL	SodiumAz	0.393597247250409	0.325609478649328	0.302591999913846	0.346456582102682
1315	SON	38615	A38615	SON38615	N	6	1	9	SEP	2009	0	N	0.038	LEADER	0.166666667	0.344860166	11.39219713	38	181.9	18.4	8.5	Y	AVG	55.13068885	DSL	SodiumAz	0.311868753487197	0.238104819105418	0.216468019886969	0.265260581423359
1316	SAA	38624	A38624	SAA38624	N	5	2	9	SEP	2009	0	N	0.025	FOLLOWER	0.4	0.827664399	12.23956194	62	101.8	15.8	7.9	Y	AVG	57.3658032	DSL	SodiumAz	0.240246361882634	0.0726921170721204	0.0522666628412258	0.118534820440738
1317	DEV	38625	A38625	DEV38625	N	4	2	10	OCT	2009	2	Y	0.037	LEADER	0.5	1.034580499	11.10198494	49	101.8	16.2	7.3	Y	AVG	45.99306964	DSL	SodiumAz	-0.14184517092479	-0.241046613638397	-0.219336259225719	-0.171588031416056
1318	DJI	38626	A38626	DJI38626	N	4	2	10	OCT	2009	2	Y	0.051	FOLLOWER	0.5	1.034580499	12.24503765	91	99.5	16.2	7.8	Y	AVG	47.76219438	DSL	SodiumAz	-0.0270188363355839	-0.196036971256797	-0.177784556674618	-0.119508168094887
1319	HUX	38627	A38627	HUX38627	N	6	1	10	OCT	2009	2	Y	0.042	LEADER	0.166666667	0.344860166	8.841889117	21	96.7	15.9	7.9	Y	AVG	62.25181724	Pantex	SodiumAz	0.54974720955782	0.491269522611195	0.499955401546206	0.562097290312207
1320	ITC	38627	A38627	ITC38627	Y	2	1	10	OCT	2009	2	Y	0.041	LEADER	0.5	1.034580499	11.35934292	24	96.7	15.9	7.9	Y	AVG	51.02315455	DSL	SodiumAz	-0.107539904206445	-0.224184130060396	-0.209631870376007	-0.176892186307096
1321	MAT	38627	A38627	MAT38627	N	2	1	10	OCT	2009	2	Y	0.051	LEADER	0.5	1.034580499	11.44969199	31	96.7	15.9	7.9	Y	AVG	19.89542563	DSL	SodiumAz	-0.886860030561972	-1.00793190481252	-0.98797296240695	-0.942340662276057
1322	SAW	38627	A38627	SAW38627	N	3	1	10	OCT	2009	2	Y	0.049	LEADER	0.333333333	0.689720333	12.15195072	71	96.7	15.9	7.9	Y	AVG	83.22674297	DSL	SodiumAz	0.410335382738723	0.281263590650309	0.300584903926191	0.35493447689672
1323	WHA	38627	A38627	WHA38627	N	5	1	10	OCT	2009	2	Y	0.037	LEADER	0.2	0.4138322	11.05407255	37	96.7	15.9	7.9	Y	AVG	101.5273765	DSL	SodiumAz	0.42206041122557	0.296709810499446	0.306128486577077	0.395446351499044
1324	MOB	38629	A38629	MOB38629	N	6	3	10	OCT	2009	2	Y	0.047	FOLLOWER	0.5	1.034580499	9.808350445	32	79.5	18.3	7.8	Y	AVG	29.25715653	Pantex	SodiumAz	0.0208174753281907	-0.00564572330035906	0.0194052107638565	0.0530756987481875
1325	WEB	38629	A38629	WEB38629	N	6	2	10	OCT	2009	2	Y	0.051	LEADER	0.333333333	0.689720333	9.483915127	52	79.5	18.3	7.8	Y	AVG	34.37226247	DSL	SodiumAz	-0.476952448935468	-0.569365026536541	-0.565249413717662	-0.497068674269655
1326	WAY	38630	A38630	WAY38630	Y	5	1	10	OCT	2009	2	Y	0.042	LEADER	0.2	0.4138322	10.80766598	59	78.8	17.3	8.5	Y	AVG	40.31240251	DSL	SodiumAz	-0.100893905767934	-0.274022117571252	-0.253671633469681	-0.19500190179084
1327	ZEU	38630	A38630	ZEU38630	N	6	1	10	OCT	2009	2	Y	0.046	LEADER	0.166666667	0.344860166	10.98562628	43	78.8	17.3	8.5	Y	AVG	37.37804754	DSL	SodiumAz	-0.170598834635094	-0.305702412224568	-0.283989437065355	-0.235731573150771
1328	OUP	38632	A38632	OUP38632	N	6	3	10	OCT	2009	2	Y	0.05	FOLLOWER	0.5	1.034580499	8.095824778	9	66.8	15.3	9.6	Y	AVG	29.79724182	Pantex	SodiumAz	-0.243440797126084	-0.251724662655563	-0.224638189111301	-0.184241465943424
1329	TAR	38632	A38632	TAR38632	N	6	3	10	OCT	2009	2	Y	0.042	FOLLOWER	0.5	1.034580499	11.10061602	56	66.8	15.3	9.6	Y	AVG	24.63218232	DSL	SodiumAz	-0.533849481937729	-0.651691266635798	-0.631692996325471	-0.593286148670325
1330	TWO	38632	A38632	TWO38632	N	6	3	10	OCT	2009	2	Y	0.038	FOLLOWER	0.5	1.034580499	16.59685147	12	66.8	15.3	9.6	Y	AVG	35.82225867	DSL	SodiumAz	0.167931327399801	-0.0723436164081739	-0.0641021319289043	-0.0124461231011801
1331	BUB	38634	A38634	BUB38634	N	9	1	10	OCT	2009	2	Y	0.052	LEADER	0.111111111	0.229906778	11.1266256	39	76.5	14.9	6.4	Y	AVG	41.35442248	DSL	SodiumAz	-0.223016368488842	-0.346709056886546	-0.328718937529992	-0.272288230984524
1332	YEL	38634	A38634	YEL38634	N	1	1	10	OCT	2009	2	Y	0.058	LEADER	1	2.069160998	10.12594114	73	76.5	14.9	6.4	Y	AVG	38.39266572	DSL	SodiumAz	-0.0426719487388119	-0.198410181000575	-0.17973178042017	-0.11226870316206
1333	LEB	38637	A38637	LEB38637	Y	5	1	10	OCT	2009	2	Y	0.036	LEADER	0.2	0.4138322	11.27583847	65	92.4	16.7	7.6	Y	AVG	48.6652628	DSL	SodiumAz	-0.0749411963313928	-0.275394403103076	-0.257770426762553	-0.185245721333204
1334	NIK	38638	A38638	NIK38638	N	3	1	10	OCT	2009	2	Y	0.049	LEADER	0.333333333	0.689720333	11.38945927	45	90	16.6	8.1	Y	AVG	54.37490104	DSL	SodiumAz	-0.00231166878734701	-0.10640261230765	-0.0912706088649613	-0.0474060266761254
1335	SON	38638	A38638	SON38638	N	6	1	10	OCT	2009	2	Y	0.048	LEADER	0.166666667	0.344860166	11.45516769	38	90	16.6	8.1	Y	AVG	34.60587696	DSL	SodiumAz	-0.155860559331747	-0.265727668632748	-0.249214985673027	-0.200422424136637
1336	SAA	38639	A38639	SAA38639	N	5	2	10	OCT	2009	2	Y	0.056	FOLLOWER	0.4	0.827664399	12.28062971	62	96.6	15.1	6.1	Y	COLD	40.43545439	DSL	SodiumAz	-0.112890083570447	-0.355729127619585	-0.329404925761669	-0.23120655825487
1337	RWA	38640	A38640	RWA38640	N	3	2	10	OCT	2009	2	Y	0.049	FOLLOWER	0.666666667	1.379440665	13.78234086	66	97.9	17.3	5.9	Y	COLD	29.08380719	DSL	SodiumAz	-0.326844747346233	-0.572802940958298	-0.547988816239835	-0.450074011932195
1338	AVO	38640	A38640	AVO38640	N	4	1	10	OCT	2009	2	Y	0.06	LEADER	0.25	0.517290249	9.46201232	25	97.9	17.3	5.9	Y	COLD	31.75625335	DSL	SodiumAz	-0.372170813554441	-0.504499199693232	-0.48324777352629	-0.395358285869397
1339	WAY	38645	A38645	WAY38645	N	5	2	10	OCT	2009	2	Y	0.033	FOLLOWER	0.4	0.827664399	10.84873374	59	87.5	0	0	Y	COLD	27.65199625	DSL	SodiumAz	-0.475326233665322	-0.691513755116709	-0.662563097104497	-0.571963155518369
1340	GEO	38645	A38645	GEO38645	Y	5	2	10	OCT	2009	2	Y	0.04	LEADER	0.4	0.827664399	8.996577687	6	87.5	0	0	Y	COLD	90.89973023	DSL	SodiumAz	0.453565078856363	0.314396082555725	0.336773251365821	0.441992184100063
1341	WAY	38652	A38652	WAY38652	N	5	2	10	OCT	2009	2	Y	0.043	FOLLOWER	0.4	0.827664399	10.8678987	59	76	18	7.6	Y	AVG	22.73686724	DSL	SodiumAz	-0.669856275878427	-0.846693579227708	-0.826343095126137	-0.767673363447296
1342	GEO	38652	A38652	GEO38652	Y	5	2	10	OCT	2009	2	Y	0.043	LEADER	0.4	0.827664399	9.015742642	6	76	18	7.6	Y	AVG	35.98616035	DSL	SodiumAz	-0.471877359328049	-0.571696137218684	-0.557919142319228	-0.484630419492274
1343	BUL	38654	A38654	BUL38654	N	10	5	10	OCT	2009	2	Y	0.05	FOLLOWER	0.5	1.034580499	10.93771389	15	78.5	17.4	8.6	Y	AVG	19.38830021	Pantex	SodiumAz	-0.406500006857455	-0.469571854459313	-0.443397798962045	-0.401570380086026
1344	DUB	38654	A38654	DUB38654	N	8	2	10	OCT	2009	2	Y	0.069	FOLLOWER	0.25	0.517290249	13.03080082	60	78.5	17.4	8.6	Y	AVG	33.8417388	DSL	SodiumAz	-0.339577366711532	-0.522801971633055	-0.506066638855409	-0.450780069393278
1345	FRA	38654	A38654	FRA38654	N	10	5	10	OCT	2009	2	Y	0.033	FOLLOWER	0.5	1.034580499	12.03148528	64	78.5	17.4	8.6	Y	AVG	27.07877226	DSL	SodiumAz	-0.709733410117061	-0.891484720189603	-0.876302613120915	-0.814342297084317
1346	GOH	38654	A38654	GOH38654	N	10	5	10	OCT	2009	2	Y	0.046	LEADER	0.5	1.034580499	9.552361396	33	78.5	17.4	8.6	Y	AVG	55.49102712	DSL	SodiumAz	0.10403261385855	0.0201188901395866	0.0357731001217676	0.0796362623161748
1347	LEA	38654	A38654	LEA38654	Y	10	5	10	OCT	2009	2	Y	0.043	LEADER	0.5	1.034580499	9.35523614	21	78.5	17.4	8.6	Y	AVG	49.61438593	DSL	SodiumAz	-0.0907356068182397	-0.161328966917635	-0.150999820339803	-0.111194337341618
1348	HOO	38657	A38657	HOO38657	Y	2	1	11	NOV	2009	1	N	0.044	LEADER	0.5	1.034580499	8.572210815	34	77.3	17.6	8.2	Y	AVG	34.55427365	Pantex	SodiumAz	-0.0970660614188215	-0.110482747519046	-0.0989252633775646	-0.0409920256070202
1349	MAT	38657	A38657	MAT38657	N	2	1	11	NOV	2009	1	N	0.058	LEADER	0.5	1.034580499	11.53182752	31	77.3	17.6	8.2	Y	AVG	29.12133761	DSL	SodiumAz	-0.49785886246891	-0.607875844508148	-0.606991643191666	-0.561359343060773
1350	SAW	38657	A38657	SAW38657	N	3	1	11	NOV	2009	1	N	0.035	LEADER	0.333333333	0.689720333	12.23408624	71	77.3	17.6	8.2	Y	AVG	63.37603907	DSL	SodiumAz	0.145872362251989	0.027855462990674	0.0281020351774703	0.0824516081479993
1351	WHA	38657	A38657	WHA38657	N	5	1	11	NOV	2009	1	N	0.075	LEADER	0.2	0.4138322	11.13620808	37	77.3	17.6	8.2	Y	AVG	56.87330314	DSL	SodiumAz	-0.149422179297681	-0.2637178878125	-0.273373952823954	-0.184056087901987
1352	HOO	38658	A38658	HOO38658	Y	2	1	11	NOV	2009	1	N	0.04	LEADER	0.5	1.034580499	8.574948665	34	77.3	16.6	7.5	Y	AVG	36.21744103	Pantex	SodiumAz	-0.0498879044001583	-0.0634731855146726	-0.0519157013731912	0.00601753639735314
1353	HOU	38660	A38660	HOU38660	N	4	2	11	NOV	2009	1	N	0.053	LEADER	0.5	1.034580499	9.516769336	38	77.3	17.4	7	Y	AVG	50.35676438	DSL	SodiumAz	-0.111814993185534	-0.197166729429423	-0.211708501987005	-0.145963335335453
1354	YEL	38660	A38660	YEL38660	N	1	1	11	NOV	2009	1	N	0.032	LEADER	1	2.069160998	10.19712526	73	77.3	17.4	7	Y	AVG	44.79590248	DSL	SodiumAz	0.118923747727549	-0.0250852116499556	-0.0254815521586353	0.0419815250994748
1355	WAY	38662	A38662	WAY38662	N	5	2	11	NOV	2009	1	N	0.03	FOLLOWER	0.4	0.827664399	10.89527721	59	77.3	16.8	6.2	Y	AVG	27.58154108	DSL	SodiumAz	-0.47204929553168	-0.634459805152272	-0.633184062139787	-0.574514330460945
1356	GEO	38662	A38662	GEO38662	Y	5	2	11	NOV	2009	1	N	0.036	LEADER	0.4	0.827664399	9.04312115	6	77.3	16.8	6.2	Y	AVG	51.0348125	Pantex	SodiumAz	0.318747340025388	0.293291653245078	0.301576357056251	0.373459777841752
1357	HOO	38664	A38664	HOO38664	Y	2	1	11	NOV	2009	1	N	0.045	LEADER	0.5	1.034580499	8.59137577	34	45.3	17.1	7.4	N	AVG	41.12110625	Pantex	SodiumAz	0.078104390531494	0.236655207784315	0.235177402693231	0.132998260935369
1358	MOB	38665	A38665	MOB38665	N	6	3	11	NOV	2009	1	N	0.045	FOLLOWER	0.5	1.034580499	9.906913073	32	44.9	17.2	6.9	N	AVG	30.89231132	Pantex	SodiumAz	0.0842320110708901	0.240959803452038	0.233900707194603	0.107458815650527
1359	BUB	38665	A38665	BUB38665	Y	9	1	11	NOV	2009	1	N	0.06	LEADER	0.111111111	0.229906778	11.21149897	39	44.9	17.2	6.9	N	AVG	35.95123277	Pantex	SodiumAz	0.0817592655324173	0.202036840966971	0.201499380002677	0.0964124049782851
1360	WEB	38665	A38665	WEB38665	Y	7	2	11	NOV	2009	1	N	0.036	LEADER	0.285714286	0.591188856	9.582477755	52	44.9	17.2	6.9	N	AVG	33.37218603	Pantex	SodiumAz	-0.0608449621796652	0.0898697484874358	0.0754577809854666	-0.0178791611363867
1361	SON	38666	A38666	SON38666	N	6	1	11	NOV	2009	1	N	0.053	LEADER	0.166666667	0.344860166	11.53182752	38	44.9	16.5	7.4	N	AVG	23.50452266	Pantex	SodiumAz	-0.0984053821709057	0.0362035567874268	0.034188659426301	-0.0785364606071695
1362	HOO	38673	A38673	HOO38673	Y	2	1	11	NOV	2009	1	N	0.059	LEADER	0.5	1.034580499	8.616016427	34	27	15.9	6.6	N	AVG	57.29939724	Pantex	SodiumAz	0.411390326632837	0.568423788325995	0.566945983234911	0.464766841477049
1363	WAY	38674	A38674	WAY38674	N	5	2	11	NOV	2009	1	N	0.054	FOLLOWER	0.4	0.827664399	10.92813142	59	19.5	15.5	7.2	N	AVG	27.81542414	Pantex	SodiumAz	-0.0249790262162635	0.0436712893953217	0.0454941931760446	-0.0573537567149742
1364	OUP	38675	A38675	OUP38675	N	6	3	11	NOV	2009	1	N	0.063	FOLLOWER	0.5	1.034580499	8.213552361	9	19.6	15.6	6.9	N	AVG	32.43134729	Pantex	SodiumAz	-0.148519581715929	0.025207378356364	0.0201838215789754	-0.0995318347815548
1365	TAR	38675	A38675	TAR38675	N	6	3	11	NOV	2009	1	N	0.076	FOLLOWER	0.5	1.034580499	11.2183436	56	19.6	15.6	6.9	N	AVG	19.66590879	Pantex	SodiumAz	-0.312201907792771	-0.188096569445853	-0.186625879456374	-0.309736713371088
1366	DJI	38676	A38676	DJI38676	N	4	2	11	NOV	2009	1	N	0.062	FOLLOWER	0.5	1.034580499	12.38193018	91	21	16.4	7.3	N	AVG	41.27856726	Pantex	SodiumAz	0.275085095578023	0.346833918601767	0.346558752863098	0.24331745987297
1367	DEV	38676	A38676	DEV38676	N	4	2	11	NOV	2009	1	N	0.085	LEADER	0.5	1.034580499	11.24161533	49	21	16.4	7.3	N	AVG	26.86031637	Pantex	SodiumAz	-0.231522397726475	-0.0901254781252088	-0.0869427040333779	-0.200712157793575
1368	SAA	38678	A38678	SAA38678	N	5	2	11	NOV	2009	1	N	0.065	FOLLOWER	0.4	0.827664399	12.38740589	62	21	16.4	7.3	N	AVG	26.2826238	Pantex	SodiumAz	-0.097548650738426	-0.0572358078674906	-0.0580393602410627	-0.15328888421141
1369	NIK	38679	A38679	NIK38679	N	3	1	11	NOV	2009	1	N	0.057	LEADER	0.333333333	0.689720333	11.50171116	45	21	16.5	7.2	N	AVG	47.11863304	Pantex	SodiumAz	0.300931769182669	0.439125138120139	0.435729561241979	0.318076461860955
1370	SPO	38679	A38679	SPO38679	N	8	1	11	NOV	2009	1	N	0.054	LEADER	0.125	0.258645125	12.17659138	61	21	16.5	7.2	N	AVG	29.00272569	Pantex	SodiumAz	-0.00353054929788676	0.073361691533933	0.0719764198605679	-0.0382611075755461
1371	WAY	38680	A38680	WAY38680	N	5	2	11	NOV	2009	1	N	0.087	FOLLOWER	0.4	0.827664399	10.94455852	59	34	16.9	7.2	N	AVG	19.9561937	Pantex	SodiumAz	-0.356018591842726	-0.288379846316879	-0.286556942536156	-0.389404892427175
1372	GEO	38680	A38680	GEO38680	N	5	2	11	NOV	2009	1	N	0.092	LEADER	0.4	0.827664399	9.092402464	6	34	16.9	7.2	N	AVG	36.18334339	Pantex	SodiumAz	-0.0221270611621596	0.122530209699175	0.117779624277782	0.0295506655348774
1373	HOO	38681	A38681	HOO38681	N	2	1	11	NOV	2009	1	N	0.06	LEADER	0.5	1.034580499	8.637919233	34	34.5	15.3	7.2	N	AVG	39.98996253	Pantex	SodiumAz	0.0530774686970368	0.208762169906399	0.207284364815316	0.105105223057453
1374	BUL	38682	A38682	BUL38682	N	6	4	11	NOV	2009	1	N	0.068	FOLLOWER	0.666666667	1.379440665	11.01437372	15	16	16.4	6.9	N	AVG	34.57687083	Pantex	SodiumAz	0.179697835222811	0.301165738621811	0.295229763797428	0.17694480314504
1375	DUB	38682	A38682	DUB38682	N	6	4	11	NOV	2009	1	N	0.065	FOLLOWER	0.666666667	1.379440665	13.10746064	60	16	16.4	6.9	N	AVG	34.03677523	Pantex	SodiumAz	0.110455123655543	0.171706567609148	0.169914320065946	0.0636832079582175
1376	FRA	38682	A38682	FRA38682	N	6	4	11	NOV	2009	1	N	0.078	FOLLOWER	0.666666667	1.379440665	12.10814511	64	16	16.4	6.9	N	AVG	42.12626409	Pantex	SodiumAz	0.176473719564467	0.239198457751259	0.2358529844991	0.136295618965837
1377	GOH	38682	A38682	GOH38682	N	7	4	11	NOV	2009	1	N	0.062	LEADER	0.571428571	1.182377713	9.629021218	33	16	16.4	6.9	N	AVG	51.83742537	Pantex	SodiumAz	0.480209507963584	0.640771832996589	0.637898462657923	0.52024394328247
1378	LEA	38682	A38682	LEA38682	N	4	1	11	NOV	2009	1	N	0.058	LEADER	0.25	0.517290249	9.431895962	21	16	16.4	6.9	N	AVG	33.65937097	Pantex	SodiumAz	-0.0344390941859505	0.139443594466623	0.131245160723606	0.009532962151932
1379	RWA	38683	A38683	RWA38683	N	3	2	11	NOV	2009	1	N	0.056	FOLLOWER	0.666666667	1.379440665	13.90006845	66	16	15.8	6.9	N	AVG	35.42528637	Pantex	SodiumAz	0.317214325405329	0.353733638040385	0.351420008527359	0.255886921357852
1380	AVO	38683	A38683	AVO38683	N	4	1	11	NOV	2009	1	N	0.082	LEADER	0.25	0.517290249	9.579739904	25	16	15.8	6.9	N	AVG	22.48168621	Pantex	SodiumAz	-0.270744675504801	-0.120595555026994	-0.12647188309154	-0.232030286911795
1381	ZEU	38685	A38685	ZEU38685	N	6	1	11	NOV	2009	1	N	0.069	LEADER	0.166666667	0.344860166	11.13620808	43	16	15.9	6.9	N	AVG	25.79323425	Pantex	SodiumAz	-0.0927322738853005	0.0120881301671467	0.0152735250055129	-0.0979862926497628
1382	DJI	38686	A38686	DJI38686	N	4	2	12	DEC	2009	0	N	0.064	FOLLOWER	0.5	1.034580499	12.40930869	91	19.4	16.6	6.8	N	AVG	31.29353037	DSL	SodiumAz	-0.433802175083216	-0.40756285558926	-0.440495212417817	-0.542331203366491
1383	DEV	38686	A38686	DEV38686	Y	4	2	12	DEC	2009	0	N	0.068	LEADER	0.5	1.034580499	11.26899384	49	19.4	16.6	6.8	N	AVG	47.211937	DSL	SodiumAz	-0.0994808407500463	-0.00359342467856738	-0.0330678416766239	-0.145431993395368
1384	NIK	38687	A38687	NIK38687	N	3	1	12	DEC	2009	0	N	0.073	LEADER	0.333333333	0.689720333	11.52361396	45	20.1	15.5	6.9	N	AVG	52.45641153	DSL	SodiumAz	-0.0240466187014619	0.0689744373505938	0.0329216693825467	-0.0833261279570237
1385	SON	38687	A38687	SON38687	N	6	1	12	DEC	2009	0	N	0.06	LEADER	0.166666667	0.344860166	11.58932238	38	20.1	15.5	6.9	N	AVG	52.68679917	DSL	SodiumAz	0.278666004096308	0.365910894367664	0.331238805916651	0.219918987924634
1386	SAA	38688	A38688	SAA38688	N	5	2	12	DEC	2009	0	N	0.084	FOLLOWER	0.4	0.827664399	12.41478439	62	20.1	15.6	7.3	N	AVG	30.65661561	DSL	SodiumAz	-0.375563434035107	-0.380760094078166	-0.414220837541625	-0.508065059470519
1387	YEL	38688	A38688	YEL38688	N	1	1	12	DEC	2009	0	N	0.061	LEADER	1	2.069160998	10.27378508	73	20.1	15.6	7.3	N	AVG	38.81745881	DSL	SodiumAz	-0.0166401520237502	0.0238906402153951	-0.00861573061493459	-0.101265032885231
1388	ISH	38689	A38689	ISH38689	N	NA	NA	12	DEC	2009	0	N	0.034	BACHELOR	NA	NA	9.052703628	19	20.6	15.7	7.8	N	AVG	34.73643564	Pantex	SodiumAz	-0.0651689430079507	0.0672994404765994	0.0466658339394455	-0.0395484652374911
1389	WEB	38689	A38689	WEB38689	N	7	2	12	DEC	2009	0	N	0.054	LEADER	0.285714286	0.591188856	9.648186174	52	20.6	15.7	7.8	N	AVG	36.67105773	DSL	SodiumAz	-0.396174841332776	-0.293329964949734	-0.34039912354159	-0.43233076362199
1390	BUB	38690	A38690	BUB38690	N	9	1	12	DEC	2009	0	N	0.067	LEADER	0.111111111	0.229906778	11.27994524	39	21	16.2	7.6	N	AVG	35.56136864	DSL	SodiumAz	-0.358570522036625	-0.286331375962	-0.319526028016181	-0.42320770099912
1391	LEB	38690	A38690	LEB38690	Y	5	1	12	DEC	2009	0	N	0.08	LEADER	0.2	0.4138322	11.42094456	65	21	16.2	7.6	N	AVG	23.39376427	DSL	SodiumAz	-0.792577648293863	-0.796593235550347	-0.830154030620559	-0.917741704719617
1392	WAY	38692	A38692	WAY38692	N	5	2	12	DEC	2009	0	N	0.073	FOLLOWER	0.4	0.827664399	10.97741273	59	21	16.1	7.4	N	AVG	30.64296645	DSL	SodiumAz	-0.358773038356803	-0.336980986389324	-0.367815273698489	-0.469257921548055
1393	GEO	38692	A38692	GEO38692	Y	5	2	12	DEC	2009	0	N	0.063	LEADER	0.4	0.827664399	9.125256674	6	21	16.1	7.4	N	AVG	49.82660922	DSL	SodiumAz	-0.133794830384074	-0.0349842530811069	-0.0723920295923866	-0.159215686293839
1394	NOT	38692	A38692	NOT38692	N	7	1	12	DEC	2009	0	N	0.067	LEADER	0.142857143	0.295594428	8.125941136	3	21	16.1	7.4	N	AVG	22.10812391	Pantex	SodiumAz	-0.61635709839845	-0.419810742537445	-0.439004525262771	-0.526673850278144
1395	KEB	38693	A38693	KEB38693	N	NA	NA	12	DEC	2009	0	N	0.059	BACHELOR	NA	NA	8.457221081	7	21	15.9	7.2	N	AVG	33.1389022	Pantex	SodiumAz	-0.149995113189128	0.00890910566903358	-0.027729161103391	-0.109644745071038
1396	KRO	38693	A38693	KRO38693	N	NA	NA	12	DEC	2009	0	N	0.061	BACHELOR	NA	NA	8.177960301	19	21	15.9	7.2	N	AVG	37.6279364	Pantex	SodiumAz	0.000835391165519894	0.151763527236982	0.127909681791601	0.0559961853679121
1397	KNU	38694	A38694	KNU38694	N	4	3	12	DEC	2009	0	N	0.072	FOLLOWER	0.75	1.551870748	11.74811773	42	21	15.3	7.2	N	AVG	20.08193937	DSL	SodiumAz	-0.828964609230005	-0.743905794339363	-0.789646026245452	-0.885866886613357
1398	HOU	38694	A38694	HOU38694	N	4	2	12	DEC	2009	0	N	0.065	LEADER	0.5	1.034580499	9.609856263	38	21	15.3	7.2	N	AVG	41.03130005	DSL	SodiumAz	-0.307918530441636	-0.20974208558567	-0.256393888464902	-0.350761101341757
1399	SAW	38694	A38694	SAW38694	N	3	1	12	DEC	2009	0	N	0.075	LEADER	0.333333333	0.689720333	12.33538672	71	21	15.3	7.2	N	AVG	64.60328062	DSL	SodiumAz	0.174251711961447	0.239257208572381	0.207393750437527	0.101630943879649
1400	WHA	38694	A38694	WHA38694	N	5	1	12	DEC	2009	0	N	0.079	LEADER	0.2	0.4138322	11.23750856	37	21	15.3	7.2	N	AVG	45.1022535	DSL	SodiumAz	-0.372115995243906	-0.303389307886476	-0.34515540321958	-0.41594991782602
1401	RWA	38695	A38695	RWA38695	N	3	2	12	DEC	2009	0	N	0.074	FOLLOWER	0.666666667	1.379440665	13.93292266	66	21	16.9	7.3	N	AVG	34.89569972	DSL	SodiumAz	-0.129465986200973	-0.138793367124284	-0.173764187727198	-0.267891972855252
1402	AVO	38695	A38695	AVO38695	N	4	1	12	DEC	2009	0	N	0.066	LEADER	0.25	0.517290249	9.612594114	25	21	16.9	7.3	N	AVG	25.84488709	DSL	SodiumAz	-0.562950963804786	-0.458648536885347	-0.49718205603978	-0.601335157818581
1403	RWA	38736	A38736	RWA38736	N	3	2	1	JAN	2010	1	N	0.09	FOLLOWER	0.666666667	1.379440665	14.04517454	66	1	17.3	4.7	N	COLD	24.32043843	Pantex	SodiumAz	-0.0499589212724887	-0.0629055306758963	-0.0566189862782807	-0.120221863540501
1404	AVO	38736	A38736	AVO38736	N	4	1	1	JAN	2010	1	N	0.064	LEADER	0.25	0.517290249	9.724845996	25	1	17.3	4.7	N	COLD	37.2065871	Pantex	SodiumAz	0.241975649469073	0.342658847785257	0.345382693631352	0.271754499718385
1405	SAA	38737	A38737	SAA38737	N	5	2	1	JAN	2010	1	N	0.04	FOLLOWER	0.4	0.827664399	12.54893908	62	1	16.6	7.2	N	AVG	25.73743053	Pantex	SodiumAz	-0.108563198071602	-0.0781974635069407	-0.0790010158805128	-0.17425053985086
1406	DJI	38741	A38741	DJI38741	N	4	2	1	JAN	2010	1	N	0.048	FOLLOWER	0.5	1.034580499	12.55989049	91	26	16.5	7.5	N	AVG	25.90193724	Pantex	SodiumAz	-0.179981874700977	-0.119191731300833	-0.119466897039502	-0.22270819002963
1407	DEV	38741	A38741	DEV38741	N	4	2	1	JAN	2010	1	N	0.048	LEADER	0.5	1.034580499	11.41957563	49	26	16.5	7.5	N	AVG	20.65264697	Pantex	SodiumAz	-0.483370194466462	-0.352931953873003	-0.349749179781172	-0.463518633541369
1408	HOO	38741	A38741	HOO38741	N	2	1	1	JAN	2010	1	N	0.049	LEADER	0.5	1.034580499	8.802190281	34	26	16.5	7.5	N	AVG	24.8167351	Pantex	SodiumAz	-0.413917085350294	-0.26834808795413	-0.269825893045214	-0.372005034803076
1409	WEB	38741	A38741	WEB38741	N	7	2	1	JAN	2010	1	N	0.038	LEADER	0.285714286	0.591188856	9.790554415	52	26	16.5	7.5	N	AVG	34.97920601	Pantex	SodiumAz	-0.00100076592306664	0.136900719963246	0.122488752461277	0.0291518103394237
1410	WHA	38742	A38742	WHA38742	N	5	1	1	JAN	2010	1	N	0.042	LEADER	0.2	0.4138322	11.36892539	37	28.8	16.8	7.6	N	AVG	27.85915886	Pantex	SodiumAz	-0.412152681053344	-0.307695003458111	-0.316803907701328	-0.389003724349221
1411	KNU	38743	A38743	KNU38743	N	4	3	1	JAN	2010	1	N	0.071	FOLLOWER	0.75	1.551870748	11.88227242	42	29.7	15.4	7.9	N	AVG	18.32500927	Pantex	SodiumAz	-0.478616382323875	-0.357995172825514	-0.371078213641715	-0.468704376051073
1412	HOU	38743	A38743	HOU38743	N	3	2	1	JAN	2010	1	N	0.035	LEADER	0.666666667	1.379440665	9.744010951	38	29.7	15.4	7.9	N	AVG	24.68082767	Pantex	SodiumAz	-0.374324641734322	-0.240585802147476	-0.254580413936821	-0.350352928855129
1413	SAW	38743	A38743	SAW38743	N	3	1	1	JAN	2010	1	N	0.069	LEADER	0.333333333	0.689720333	12.46954141	71	29.7	15.4	7.9	N	AVG	21.26251384	Pantex	SodiumAz	-0.495165526897675	-0.394597635679022	-0.393803902723988	-0.500972011323319
1414	MOB	38744	A38744	MOB38744	N	6	3	1	JAN	2010	1	N	0.05	FOLLOWER	0.5	1.034580499	10.12320329	32	29.8	17.2	7.6	N	AVG	17.58774871	Pantex	SodiumAz	-0.465753743386598	-0.322344961260164	-0.329404057517599	-0.455845949061675
1415	MOB	38749	A38749	MOB38749	N	6	3	2	FEB	2010	1	N	0.098	FOLLOWER	0.5	1.034580499	10.13689254	32	29.8	18.3	9.6	N	AVG	23.37665924	Pantex	SodiumAz	-0.180375275764251	-0.0378094687092658	-0.0448685649667007	-0.171310456510776
1416	HOU	38749	A38749	HOU38749	N	3	2	2	FEB	2010	1	N	0.064	LEADER	0.666666667	1.379440665	9.760438056	38	29.8	18.3	9.6	N	AVG	41.4087839	Pantex	SodiumAz	0.144153223946524	0.276880493139734	0.262885881350389	0.167113366432081
1417	WEB	38749	A38749	WEB38749	N	7	2	2	FEB	2010	1	N	0.051	LEADER	0.285714286	0.591188856	9.812457221	52	29.8	18.3	9.6	N	AVG	19.03046008	Pantex	SodiumAz	-0.608364918793899	-0.471812193391381	-0.486224160893351	-0.579561103015204
1418	WHA	38749	A38749	WHA38749	N	5	1	2	FEB	2010	1	N	0.066	LEADER	0.2	0.4138322	11.38809035	37	29.8	18.3	9.6	N	AVG	35.07866215	Pantex	SodiumAz	-0.180541261899176	-0.0772637500197648	-0.0863726542629824	-0.158572470910875
1419	SAW	38750	A38750	SAW38750	N	3	1	2	FEB	2010	1	N	0.073	LEADER	0.333333333	0.689720333	12.48870637	71	29.8	18.9	9.8	N	AVG	35.85792648	Pantex	SodiumAz	0.0286336740467288	0.12802139954956	0.128815132504594	0.0216470239052629
1420	HOO	38751	A38751	HOO38751	N	2	1	2	FEB	2010	1	N	0.075	LEADER	0.5	1.034580499	8.829568789	34	29.8	19.8	8.9	N	AVG	58.42390072	Pantex	SodiumAz	0.443975702286434	0.587858749047065	0.586380943955982	0.484201802198119
1421	MAT	38751	A38751	MAT38751	N	2	1	2	FEB	2010	1	N	0.039	LEADER	0.5	1.034580499	11.78918549	31	29.8	19.8	8.9	N	AVG	30.54664558	Pantex	SodiumAz	0.00237597914570831	0.109595027472119	0.111026389556838	-0.00485899188212846
1422	DJI	38753	A38753	DJI38753	N	4	2	2	FEB	2010	1	N	0.049	FOLLOWER	0.5	1.034580499	12.5927447	91	29.8	17.6	7.2	N	AVG	47.14054257	Pantex	SodiumAz	0.420856910466671	0.479623913079543	0.479348747340874	0.376107454350746
1423	KNU	38753	A38753	KNU38753	N	4	3	2	FEB	2010	1	N	0.04	FOLLOWER	0.75	1.551870748	11.90965092	42	29.8	17.6	7.2	N	AVG	34.05326265	Pantex	SodiumAz	0.14272866156853	0.261663920923993	0.248580880107792	0.150954717698434
1424	DEV	38753	A38753	DEV38753	N	4	2	2	FEB	2010	1	N	0.062	LEADER	0.5	1.034580499	11.45242984	49	29.8	17.6	7.2	N	AVG	22.84258872	Pantex	SodiumAz	-0.38056382756686	-0.252148727760672	-0.248965953668841	-0.362735407429038
1425	BUB	38759	A38759	BUB38759	N	9	2	2	FEB	2010	1	N	0.055	FOLLOWER	0.222222222	0.459813555	11.46885695	39	29.8	17.8	7.8	N	AVG	32.86730657	Pantex	SodiumAz	0.00792226941145957	0.112351908576421	0.111814447612127	0.00672747258773487
1426	BUL	38759	A38759	BUL38759	N	6	4	2	FEB	2010	1	N	0.05	FOLLOWER	0.666666667	1.379440665	11.22518823	15	29.8	17.8	7.8	N	AVG	30.31930276	Pantex	SodiumAz	0.0612792340709172	0.169765317674839	0.163829342850456	0.0455443821980683
1427	DUB	38759	A38759	DUB38759	N	6	4	2	FEB	2010	1	N	0.052	FOLLOWER	0.666666667	1.379440665	13.31827515	60	29.8	17.8	7.8	N	AVG	24.15768975	Pantex	SodiumAz	-0.219401875479093	-0.171132251320567	-0.172924498863769	-0.279155610971497
1428	FRA	38759	A38759	FRA38759	N	6	4	2	FEB	2010	1	N	0.059	FOLLOWER	0.666666667	1.379440665	12.31895962	64	29.8	17.8	7.8	N	AVG	30.12783089	Pantex	SodiumAz	-0.145766498085903	-0.0960235796941897	-0.0993690529463485	-0.198926418479611
1429	RWA	38759	A38759	RWA38759	N	3	2	2	FEB	2010	1	N	0.048	FOLLOWER	0.666666667	1.379440665	14.10814511	66	29.8	17.8	7.8	N	AVG	19.56248788	Pantex	SodiumAz	-0.263784470449585	-0.240078382595318	-0.242392012108343	-0.337925099277851
1430	WAY	38759	A38759	WAY38759	N	5	2	2	FEB	2010	1	N	0.055	FOLLOWER	0.4	0.827664399	11.16084873	59	29.8	17.8	7.8	N	AVG	15.7511406	Pantex	SodiumAz	-0.579326356627602	-0.525006620925414	-0.523183717144691	-0.62603166703571
1431	AVO	38759	A38759	AVO38759	N	4	1	2	FEB	2010	1	N	0.095	LEADER	0.25	0.517290249	9.787816564	25	29.8	17.8	7.8	N	AVG	32.27625461	Pantex	SodiumAz	0.103699326201047	0.241035221898065	0.235158893833519	0.129600490013264
1432	GEO	38759	A38759	GEO38759	N	5	2	2	FEB	2010	1	N	0.063	LEADER	0.4	0.827664399	9.308692676	6	29.8	17.8	7.8	N	AVG	46.30682802	Pantex	SodiumAz	0.237882486845245	0.369220747759763	0.364470162338371	0.276241203595466
1433	GOH	38759	A38759	GOH38759	N	7	4	2	FEB	2010	1	N	0.053	LEADER	0.571428571	1.182377713	9.839835729	33	29.8	17.8	7.8	N	AVG	27.2219825	Pantex	SodiumAz	-0.150896231012593	-0.0033157258362464	-0.00618909617491292	-0.123843615550366
1434	LEA	38759	A38759	LEA38759	N	4	1	2	FEB	2010	1	N	0.049	LEADER	0.25	0.517290249	9.642710472	21	29.8	17.8	7.8	N	AVG	30.01695938	Pantex	SodiumAz	-0.13598624061915	0.0249146282383457	0.0167161944953289	-0.104996004076345
1435	YEL	38759	A38759	YEL38759	N	1	1	2	FEB	2010	1	N	0.055	LEADER	1	2.069160998	10.46817248	73	29.8	17.8	7.8	N	AVG	23.9726591	Pantex	SodiumAz	-0.0529848534535629	0.0193992424631326	0.0195500627226903	-0.0745045415890595
1436	OUP	38760	A38760	OUP38760	N	6	3	2	FEB	2010	1	N	0.067	FOLLOWER	0.5	1.034580499	8.446269678	9	29.8	17.9	8.8	N	AVG	30.13133688	Pantex	SodiumAz	-0.207748742836432	-0.0483523631045917	-0.0533759198819803	-0.17309157624251
1437	TAR	38760	A38760	TAR38760	N	6	3	2	FEB	2010	1	N	0.045	FOLLOWER	0.5	1.034580499	11.45106092	56	29.8	17.9	8.8	N	AVG	28.82145247	Pantex	SodiumAz	0.0843620416279878	0.194136799449715	0.195607489439195	0.0724966555244806
1438	BUB	38762	A38762	BUB38762	N	9	2	2	FEB	2010	1	N	0.051	FOLLOWER	0.222222222	0.459813555	11.4770705	39	29.8	18.9	8.9	N	AVG	46.749184	Pantex	SodiumAz	0.360746413064834	0.464670267186925	0.464132806222632	0.359045831198239
1439	QUI	38762	A38762	QUI38762	Y	9	2	2	FEB	2010	1	N	0.038	LEADER	0.222222222	0.459813555	9.493497604	24	29.8	18.9	8.9	N	AVG	36.9196834	Pantex	SodiumAz	0.0872111878793884	0.236190305210484	0.238147947023684	0.126032065089869
1440	ZEU	38765	A38765	ZEU38765	N	6	1	2	FEB	2010	1	N	0.074	LEADER	0.166666667	0.344860166	11.35523614	43	29.8	19.3	8.4	N	AVG	37.00377089	Pantex	SodiumAz	0.281662935184757	0.372995734399256	0.376181129237622	0.262921311582346
1441	DIK	38766	A38766	DIK38766	N	NA	NA	2	FEB	2010	1	N	0.047	BACHELOR	NA	NA	7.560574949	42	29.8	18.7	8.4	N	AVG	76.24380875	Pantex	SodiumAz	0.924483001607295	1.05849174968441	1.05649622020433	0.967718003651596
1442	OLA	38767	A38767	OLA38767	N	6	2	2	FEB	2010	1	N	0.037	LEADER	0.333333333	0.689720333	7.975359343	12	29.8	18.3	8.1	N	AVG	74.53742533	Pantex	SodiumAz	0.642854270676468	0.817781843442904	0.810877374971467	0.696966440597356
1443	SON	38770	A38770	SON38770	N	4	1	2	FEB	2010	1	N	0.095	LEADER	0.25	0.517290249	11.816564	38	4.8	20.6	9.4	N	AVG	22.6985645	Pantex	SodiumAz	-0.115762667406432	0.00131238513940879	-0.000702512221717022	-0.113427632255187
1444	LEB	38771	A38771	LEB38771	N	5	1	2	FEB	2010	1	N	0.127	LEADER	0.2	0.4138322	11.64271047	65	2	19.3	9.8	N	AVG	24.81832919	Pantex	SodiumAz	-0.28616730324151	-0.260015537579136	-0.26091914155946	-0.349912117699971
1445	NIK	38771	A38771	NIK38771	N	3	1	2	FEB	2010	1	N	0.106	LEADER	0.333333333	0.689720333	11.75359343	45	2	19.3	9.8	N	AVG	50.38834225	Pantex	SodiumAz	0.383533829830923	0.506216453143173	0.502820876265013	0.385167776883989
1446	ISH	38772	A38772	ISH38772	N	NA	NA	2	FEB	2010	1	N	0.051	BACHELOR	NA	NA	9.279945243	19	1.1	19.3	8.9	N	AVG	33.76017569	Pantex	SodiumAz	-0.0826448301318905	0.0197174186765641	0.0181585532284951	-0.0680557459484414
1447	NOT	38773	A38773	NOT38773	N	NA	NA	2	FEB	2010	1	N	0.069	BACHELOR	NA	NA	8.34770705	3	1	19.3	7.8	N	AVG	61.79886487	Pantex	SodiumAz	0.422276962880235	0.589054374155303	0.588935332519062	0.501266007503689
1448	PAS	38773	A38773	PAS38773	N	NA	NA	2	FEB	2010	1	N	0.092	BACHELOR	NA	NA	8.34770705	9	1	19.3	7.8	N	AVG	40.65407097	Pantex	SodiumAz	0.225651560978332	0.405742754318624	0.406343304722881	0.279363234412032
1449	BUB	38773	A38773	BUB38773	N	9	2	2	FEB	2010	1	N	0.062	FOLLOWER	0.222222222	0.459813555	11.50718686	39	1	19.3	7.8	N	AVG	31.11715784	Pantex	SodiumAz	-0.0444364761084972	0.0576328322406123	0.0570953712763189	-0.0479916037480734
1450	QUI	38773	A38773	QUI38773	Y	9	2	2	FEB	2010	1	N	0.055	LEADER	0.222222222	0.459813555	9.523613963	24	1	19.3	7.8	N	AVG	50.73710364	Pantex	SodiumAz	0.406978369451959	0.554102941071652	0.556060582884852	0.443944700951037
1451	DIK	38776	A38776	DIK38776	N	NA	NA	3	MAR	2010	3	Y	0.061	BACHELOR	NA	NA	7.587953457	42	1	18.1	7.9	N	AVG	40.81097183	Pantex	SodiumAz	0.295259706230117	0.395357014696936	0.431510967395026	0.342732750842293
1452	JEF	38776	A38776	JEF38776	N	NA	NA	3	MAR	2010	3	Y	0.051	BACHELOR	NA	NA	8.89596167	8	1	18.1	7.9	N	AVG	31.31744706	Pantex	SodiumAz	-0.19458809922127	-0.0763164475109548	-0.0418058219560558	-0.145911331809825
1453	HUX	38776	A38776	HUX38776	N	6	2	3	MAR	2010	3	Y	0.054	FOLLOWER	0.333333333	0.689720333	9.249828884	21	1	18.1	7.9	N	AVG	29.72254692	Pantex	SodiumAz	-0.167375936887691	-0.0939393638946955	-0.0792140331031637	-0.17718452386557
1454	OLA	38776	A38776	OLA38776	N	6	2	3	MAR	2010	3	Y	0.03	LEADER	0.333333333	0.689720333	8	12	1	18.1	7.9	N	AVG	33.66586154	Pantex	SodiumAz	-0.156369406404645	-0.0151846781726355	0.0160603355340978	-0.0978505988400129
1455	KNU	38777	A38777	KNU38777	N	4	3	3	MAR	2010	3	Y	0.047	FOLLOWER	0.75	1.551870748	11.97535934	42	1	19.3	7.6	N	AVG	31.88824884	Pantex	SodiumAz	0.0751626695537282	0.157826158359886	0.182892599721855	0.0852664373124972
1456	HOO	38777	A38777	HOO38777	Y	2	1	3	MAR	2010	3	Y	0.078	LEADER	0.5	1.034580499	8.900752909	34	1	19.3	7.6	N	AVG	42.26570074	Pantex	SodiumAz	0.118686015590746	0.225960101773491	0.262631778860578	0.160452637102716
1457	HOU	38777	A38777	HOU38777	N	3	2	3	MAR	2010	3	Y	0.047	LEADER	0.666666667	1.379440665	9.837097878	38	1	19.3	7.6	N	AVG	31.07698313	Pantex	SodiumAz	-0.144075684426951	-0.0482945659633649	-0.0241396955745392	-0.119912210492847
1458	WHA	38777	A38777	WHA38777	N	5	1	3	MAR	2010	3	Y	0.073	LEADER	0.2	0.4138322	11.46475017	37	1	19.3	7.6	N	AVG	46.1823639	Pantex	SodiumAz	0.0932603683101179	0.159591729583063	0.188632307518017	0.116432490870124
1459	DJI	38778	A38778	DJI38778	N	4	2	3	MAR	2010	3	Y	0.069	FOLLOWER	0.5	1.034580499	12.66119097	91	1	18.6	6.8	N	AVG	42.58371988	Pantex	SodiumAz	0.317486404443515	0.339813041492792	0.377687357932293	0.274446064942165
1460	DEV	38778	A38778	DEV38778	N	4	2	3	MAR	2010	3	Y	0.062	LEADER	0.5	1.034580499	11.52087611	49	1	18.6	6.8	N	AVG	35.45129264	Pantex	SodiumAz	0.0572600520124027	0.149234786254995	0.190567042524997	0.0767975887647996
1461	SPO	38778	A38778	SPO38778	N	8	1	3	MAR	2010	3	Y	0.081	LEADER	0.125	0.258645125	12.4476386	61	1	18.6	6.8	N	AVG	27.42705972	Pantex	SodiumAz	-0.0486233395775315	-0.0206474984457228	0.0161167120590826	-0.0941208153770314
1462	KEB	38779	A38779	KEB38779	N	NA	NA	3	MAR	2010	3	Y	0.063	BACHELOR	NA	NA	8.692676249	7	1	19.9	7.8	N	AVG	41.74514205	Pantex	SodiumAz	0.0864932735468158	0.182560083526512	0.203146040021343	0.121230456053696
1463	KRO	38779	A38779	KRO38779	N	NA	NA	3	MAR	2010	3	Y	0.098	BACHELOR	NA	NA	8.413415469	19	1	19.9	7.8	N	AVG	38.29541954	Pantex	SodiumAz	0.0240321076778951	0.112122834870892	0.145493212692766	0.073579716269077
1464	HUX	38779	A38779	HUX38779	N	6	2	3	MAR	2010	3	Y	0.033	FOLLOWER	0.333333333	0.689720333	9.258042437	21	1	19.9	7.8	N	AVG	52.81389333	Pantex	SodiumAz	0.407998222337791	0.480929010103178	0.49565434089471	0.397683850132304
1465	NIK	38779	A38779	NIK38779	N	3	1	3	MAR	2010	3	Y	0.077	LEADER	0.333333333	0.689720333	11.77549624	45	1	19.9	7.8	N	AVG	33.26458687	Pantex	SodiumAz	-0.036307872644135	0.0528005009632406	0.0875544062632514	-0.0300986931177727
1466	OLA	38779	A38779	OLA38779	Y	6	2	3	MAR	2010	3	Y	0.083	LEADER	0.333333333	0.689720333	8.008213552	12	1	19.9	7.8	N	AVG	24.66678261	Pantex	SodiumAz	-0.466890429541923	-0.326211486475942	-0.294966472769208	-0.408877407143319
1467	SAW	38779	A38779	SAW38779	N	3	1	3	MAR	2010	3	Y	0.044	LEADER	0.333333333	0.689720333	12.56810404	71	1	19.9	7.8	N	AVG	39.10015935	Pantex	SodiumAz	0.11416083605832	0.176433815940396	0.2153770310736	0.108208922474269
1468	WEB	38779	A38779	WEB38779	N	7	2	3	MAR	2010	3	Y	0.053	LEADER	0.285714286	0.591188856	9.894592745	52	1	19.9	7.8	N	AVG	29.52251756	Pantex	SodiumAz	-0.170118638376139	-0.0708492538549841	-0.0471117391787828	-0.140448681300636
1469	HUX	38780	A38780	HUX38780	N	6	2	3	MAR	2010	3	Y	0.082	FOLLOWER	0.333333333	0.689720333	9.260780287	21	1	18.8	8.3	N	AVG	18.54137004	Pantex	SodiumAz	-0.638603016149548	-0.56584082339845	-0.551115492606919	-0.649085983369325
1470	MOB	38780	A38780	MOB38780	N	6	3	3	MAR	2010	3	Y	0.067	FOLLOWER	0.5	1.034580499	10.22176591	32	1	18.8	8.3	N	AVG	22.15550308	Pantex	SodiumAz	-0.234724966794841	-0.12961109538919	-0.0985207094684544	-0.22496260101253
1471	JEF	38784	A38784	JEF38784	N	NA	NA	3	MAR	2010	3	Y	0.094	BACHELOR	NA	NA	8.917864476	8	1	20.4	7.6	N	AVG	32.95689143	Pantex	SodiumAz	-0.142214307860296	-0.0252914166337748	0.00921920892112427	-0.0948863009326448
1472	MAT	38785	A38785	MAT38785	Y	2	1	3	MAR	2010	3	Y	0.08	LEADER	0.5	1.034580499	11.88227242	31	7.1	19.8	7.7	N	AVG	25.47864208	Pantex	SodiumAz	-0.179230124611272	-0.109968797592859	-0.0703879533299694	-0.186273334768936
1473	LEB	38786	A38786	LEB38786	N	5	1	3	MAR	2010	3	Y	0.081	LEADER	0.2	0.4138322	11.68377823	65	7.1	0	0	N	COLD	29.79236827	Pantex	SodiumAz	-0.106892568651908	-0.156025601612366	-0.110179549503879	-0.167242315737103
1474	SON	38786	A38786	SON38786	N	4	1	3	MAR	2010	3	Y	0.08	LEADER	0.25	0.517290249	11.86036961	38	7.1	0	0	N	COLD	16.81634967	Pantex	SodiumAz	-0.418939216562525	-0.377317557653805	-0.332582798926119	-0.413377709052303
1475	YID	38791	A38791	YID38791	N	NA	NA	3	MAR	2010	3	Y	0.053	BACHELOR	NA	NA	9.225188227	12	7.1	22.6	9.6	N	HOT	37.3901928	Pantex	SodiumAz	-0.010704343823956	-0.00112731997310522	0.0258041543634828	0.0265618761506192
1476	HUX	38804	A38804	HUX38804	N	6	2	3	MAR	2010	3	Y	0.109	FOLLOWER	0.333333333	0.689720333	9.326488706	21	61.5	19.6	8.4	Y	AVG	25.88436532	Pantex	SodiumAz	-0.300922057650578	-0.405353815173415	-0.377593195149318	-0.315451306383318
1477	MEA	38804	A38804	MEA38804	N	NA	NA	3	MAR	2010	3	Y	0.057	FOLLOWER	NA	NA	7.49486653	34	61.5	19.6	8.4	Y	AVG	33.09706305	Pantex	SodiumAz	0.0666652530926077	0.0113419082460076	0.0604896851496477	0.119650606682076
1478	MOB	38804	A38804	MOB38804	N	6	3	3	MAR	2010	3	Y	0.073	FOLLOWER	0.5	1.034580499	10.28747433	32	61.5	19.6	8.4	Y	AVG	24.87145452	Pantex	SodiumAz	-0.115043855876765	-0.18712393480663	-0.142998259653329	-0.109327771668998
1479	OLA	38804	A38804	OLA38804	Y	6	2	3	MAR	2010	3	Y	0.043	LEADER	0.333333333	0.689720333	8.076659822	12	61.5	19.6	8.4	Y	AVG	30.31848553	Pantex	SodiumAz	-0.256375447895116	-0.293059050178939	-0.248778747239641	-0.202577302085345
1480	ISH	38807	A38807	ISH38807	N	NA	NA	4	APR	2010	0	N	0.077	BACHELOR	NA	NA	9.375770021	19	61.5	21.2	9.5	Y	AVG	50.83757991	Pantex	SodiumAz	0.335571962995552	0.27499846030605	0.267400143001461	0.341298223352931
1481	LEB	38807	A38807	LEB38807	Y	5	1	4	APR	2010	0	N	0.069	LEADER	0.2	0.4138322	11.7412731	65	61.5	21.2	9.5	Y	AVG	33.42062119	Pantex	SodiumAz	0.0204547656617771	-0.116497815311254	-0.123440871148099	-0.0523214677602031
1482	MOT	38808	A38808	MOT38808	N	NA	NA	4	APR	2010	0	N	0.056	BACHELOR	NA	NA	8.848733744	13	61.5	23.6	9.6	Y	HOT	65.39026081	Pantex	SodiumAz	0.615195178471325	0.482509591213657	0.464938174394975	0.626566593586499
1483	NOT	38808	A38808	NOT38808	N	NA	NA	4	APR	2010	0	N	0.096	BACHELOR	NA	NA	8.443531828	3	61.5	23.6	9.6	Y	HOT	88.41619883	Pantex	SodiumAz	0.789309987750302	0.685723296967216	0.671822562540183	0.859436208547687
1484	DJI	38808	A38808	DJI38808	Y	4	2	4	APR	2010	0	N	0.063	FOLLOWER	0.5	1.034580499	12.74332649	91	61.5	23.6	9.6	Y	HOT	47.25649855	Pantex	SodiumAz	0.435548408049929	0.220579407579898	0.206522549050436	0.378564227083185
1485	KNU	38808	A38808	KNU38808	N	4	3	4	APR	2010	0	N	0.07	FOLLOWER	0.75	1.551870748	12.06023272	42	61.5	23.6	9.6	Y	HOT	26.38044533	Pantex	SodiumAz	-0.100339431857067	-0.255140176200301	-0.282004909807295	-0.104348101193775
1486	DEV	38808	A38808	DEV38808	Y	4	2	4	APR	2010	0	N	0.079	LEADER	0.5	1.034580499	11.60301164	49	61.5	23.6	9.6	Y	HOT	39.55027255	Pantex	SodiumAz	0.18061676349526	0.0352958596027508	0.0246969409037892	0.18621045816647
1487	HOO	38808	A38808	HOO38808	Y	2	1	4	APR	2010	0	N	0.04	LEADER	0.5	1.034580499	8.985626283	34	61.5	23.6	9.6	Y	HOT	40.8267909	Pantex	SodiumAz	0.0981610580199188	-0.0320290885772514	-0.0472885864591275	0.125815242805888
1488	HOU	38808	A38808	HOU38808	N	3	2	4	APR	2010	0	N	0.103	LEADER	0.666666667	1.379440665	9.921971253	38	61.5	23.6	9.6	Y	HOT	44.06992341	Pantex	SodiumAz	0.219346840397328	0.0776637260194195	0.0498874214392822	0.229397877543852
1489	SAW	38808	A38808	SAW38808	N	3	1	4	APR	2010	0	N	0.069	LEADER	0.333333333	0.689720333	12.64750171	71	61.5	23.6	9.6	Y	HOT	47.1051182	Pantex	SodiumAz	0.314191201864082	0.13933713924114	0.126349179405381	0.294464041828928
1490	SPO	38808	A38808	SPO38808	N	8	1	4	APR	2010	0	N	0.053	LEADER	0.125	0.258645125	12.52977413	61	61.5	23.6	9.6	Y	HOT	41.66889227	Pantex	SodiumAz	0.38354525711273	0.174225460109437	0.159058495645279	0.324103939232042
1491	PAS	38809	A38809	PAS38809	N	NA	NA	4	APR	2010	0	N	0.1	BACHELOR	NA	NA	8.446269678	9	62.2	23.4	8.2	Y	HOT	46.1138259	Pantex	SodiumAz	0.360696818076943	0.270255314344791	0.257074171958255	0.405377072670283
1492	RWA	38809	A38809	RWA38809	N	3	2	4	APR	2010	0	N	0.079	FOLLOWER	0.666666667	1.379440665	14.24503765	66	62.2	23.4	8.2	Y	HOT	15.8417829	Pantex	SodiumAz	-0.463355632547262	-0.712542572704448	-0.728637895008267	-0.548888011154896
1493	SAA	38809	A38809	SAA38809	N	5	2	4	APR	2010	0	N	0.059	FOLLOWER	0.4	0.827664399	12.74606434	62	62.2	23.4	8.2	Y	HOT	27.71347763	Pantex	SodiumAz	-0.0194898780196682	-0.265726263012425	-0.28031150817679	-0.10027806112426
1494	AVO	38809	A38809	AVO38809	N	4	1	4	APR	2010	0	N	0.073	LEADER	0.25	0.517290249	9.924709103	25	62.2	23.4	8.2	Y	HOT	29.24363746	Pantex	SodiumAz	0.0164212947210323	-0.119135837531825	-0.138793858387164	0.0309307088154589
1495	DIK	38811	A38811	DIK38811	N	NA	NA	4	APR	2010	0	N	0.102	BACHELOR	NA	NA	7.683778234	42	68.3	22	8.8	Y	HOT	31.61996783	Pantex	SodiumAz	0.0548843749244958	-0.0831569296304981	-0.0989341519013709	0.087570602568773
1496	JEF	38811	A38811	JEF38811	N	NA	NA	4	APR	2010	0	N	0.078	BACHELOR	NA	NA	8.991786448	8	68.3	22	8.8	Y	HOT	40.66360304	Pantex	SodiumAz	0.0813567796474497	-0.0385101817256266	-0.0559307311396906	0.115246730029418
1497	FLI	38811	A38811	FLI38811	N	8	4	4	APR	2010	0	N	0.056	FOLLOWER	0.5	1.034580499	9.960301164	3	68.3	22	8.8	Y	HOT	31.83960659	Pantex	SodiumAz	-0.0490652860249132	-0.17363245630139	-0.186426779045146	-0.0443710429702753
1498	HUX	38811	A38811	HUX38811	N	6	2	4	APR	2010	0	N	0.082	FOLLOWER	0.333333333	0.689720333	9.345653662	21	68.3	22	8.8	Y	HOT	37.83142488	Pantex	SodiumAz	0.088645070070982	-0.0760569700194149	-0.113262814196846	0.0640496660636249
1499	MEA	38811	A38811	MEA38811	N	6	4	4	APR	2010	0	N	0.07	FOLLOWER	0.666666667	1.379440665	7.514031485	34	68.3	22	8.8	Y	HOT	46.44749035	Pantex	SodiumAz	0.415609294203299	0.300015666850719	0.284196979552831	0.45852849257973
1500	MOB	38811	A38811	MOB38811	Y	6	3	4	APR	2010	0	N	0.044	FOLLOWER	0.5	1.034580499	10.30663929	32	68.3	22	8.8	Y	HOT	39.25933546	Pantex	SodiumAz	0.351490820679603	0.219140458935863	0.198299669887635	0.347140749366437
1501	RHI	38811	A38811	RHI38811	N	8	4	4	APR	2010	0	N	0.083	FOLLOWER	0.5	1.034580499	7.961670089	25	68.3	22	8.8	Y	HOT	30.86699645	Pantex	SodiumAz	0.0954496286872581	-0.0116182826562206	-0.0309068934913981	0.119389663039837
1502	TAR	38811	A38811	TAR38811	N	6	3	4	APR	2010	0	N	0.075	FOLLOWER	0.5	1.034580499	11.59069131	56	68.3	22	8.8	Y	HOT	29.31006305	Pantex	SodiumAz	0.11273330499614	-0.0505535602078764	-0.0628645630091893	0.0893075740989739
1503	OLA	38811	A38811	OLA38811	Y	7	4	4	APR	2010	0	N	0.069	LEADER	0.571428571	1.182377713	8.095824778	12	68.3	22	8.8	Y	HOT	49.82011559	Pantex	SodiumAz	0.250351927375	0.153398042523618	0.132711881261388	0.294083917910155
1504	OPT	38811	A38811	OPT38811	Y	8	4	4	APR	2010	0	N	0.07	LEADER	0.5	1.034580499	8.960985626	20	68.3	22	8.8	Y	HOT	38.75841969	Pantex	SodiumAz	0.175384558273622	0.0778655366556302	0.0666988264170514	0.211532916083076
1505	YID	38813	A38813	YID38813	N	NA	NA	4	APR	2010	0	N	0.088	BACHELOR	NA	NA	9.285420945	12	74.2	21.5	9.3	Y	AVG	59.64686172	Pantex	SodiumAz	0.468923827561697	0.457410675251114	0.447895456487283	0.493594966308356
1506	KEB	38814	A38814	KEB38814	N	NA	NA	4	APR	2010	0	N	0.077	BACHELOR	NA	NA	8.788501027	7	71.5	20.3	9.6	Y	AVG	73.37103022	Pantex	SodiumAz	0.66522617819454	0.630582725651042	0.606979748111182	0.685176543671942
1507	KRO	38814	A38814	KRO38814	N	NA	NA	4	APR	2010	0	N	0.091	BACHELOR	NA	NA	8.509240246	19	71.5	20.3	9.6	Y	AVG	51.87894528	Pantex	SodiumAz	0.342401659116327	0.29978212384771	0.288963567634893	0.377162450739611
1508	NIK	38815	A38815	NIK38815	N	3	1	4	APR	2010	0	N	0.063	LEADER	0.333333333	0.689720333	11.87405886	45	72.5	24.3	10.6	Y	HOT	44.40570136	Pantex	SodiumAz	0.267522035353412	0.118323201355741	0.101145931686788	0.258775803328642
1509	SON	38815	A38815	SON38815	N	3	1	4	APR	2010	0	N	0.081	LEADER	0.333333333	0.689720333	11.93976728	38	72.5	24.3	10.6	Y	HOT	24.71038839	Pantex	SodiumAz	-0.0202918401116432	-0.175266839890013	-0.191063430041932	-0.028505579052525
1510	ZEU	38815	A38815	ZEU38815	N	6	1	4	APR	2010	0	N	0.095	LEADER	0.166666667	0.344860166	11.49212868	43	72.5	24.3	10.6	Y	HOT	45.31980156	Pantex	SodiumAz	0.495778919076475	0.314218690279521	0.303622392327094	0.465645545694696
1511	MAT	38818	A38818	MAT38818	Y	2	1	4	APR	2010	0	N	0.067	LEADER	0.5	1.034580499	11.97262149	31	99.1	22	9.7	Y	HOT	46.11384752	Pantex	SodiumAz	0.428492251117694	0.259952155573929	0.247601824867856	0.406999414451767
1512	BUL	38820	A38820	BUL38820	N	6	4	4	APR	2010	0	N	0.095	FOLLOWER	0.666666667	1.379440665	11.39219713	15	106.4	22.1	10.3	Y	HOT	25.71403986	Pantex	SodiumAz	-0.0902218940550825	-0.256483384235597	-0.276201051850772	-0.119203041480283
1513	DUB	38820	A38820	DUB38820	N	6	4	4	APR	2010	0	N	0.144	FOLLOWER	0.666666667	1.379440665	13.48528405	60	106.4	22.1	10.3	Y	HOT	22.2545784	Pantex	SodiumAz	-0.288210567259867	-0.514688516885777	-0.530262457219772	-0.361210598304623
1514	FRA	38820	A38820	FRA38820	N	6	4	4	APR	2010	0	N	0.1	FOLLOWER	0.666666667	1.379440665	12.48596851	64	106.4	22.1	10.3	Y	HOT	20.18883643	Pantex	SodiumAz	-0.532839762338839	-0.757844417115768	-0.774971583158719	-0.599245977669105
1515	GOH	38820	A38820	GOH38820	Y	8	4	4	APR	2010	0	N	0.099	LEADER	0.5	1.034580499	10.00684463	33	106.4	22.1	10.3	Y	HOT	38.5456849	Pantex	SodiumAz	0.210169396149027	0.0830023274793592	0.0663472643499001	0.223975715997325
1516	BUB	38821	A38821	BUB38821	Y	9	2	4	APR	2010	0	N	0.072	FOLLOWER	0.222222222	0.459813555	11.6386037	39	106.5	22.1	9.9	Y	HOT	39.38556609	Pantex	SodiumAz	0.202258123842233	0.0317715942084673	0.0174524404533813	0.187648436451866
1517	LEA	38821	A38821	LEA38821	Y	4	1	4	APR	2010	0	N	0.064	LEADER	0.25	0.517290249	9.812457221	21	106.5	22.1	9.9	Y	HOT	38.54622512	Pantex	SodiumAz	0.127524288840619	0.0135089889609672	-0.00847113757284212	0.145099634878361
1518	QUI	38821	A38821	QUI38821	Y	9	2	4	APR	2010	0	N	0.075	LEADER	0.222222222	0.459813555	9.655030801	24	106.5	22.1	9.9	Y	HOT	36.1631423	Pantex	SodiumAz	0.0794158905562599	-0.0460153756837633	-0.0578394266613556	0.105327662427707
1519	YEL	38821	A38821	YEL38821	N	1	1	4	APR	2010	0	N	0.046	LEADER	1	2.069160998	10.63791923	73	106.5	22.1	9.9	Y	HOT	37.07813066	Pantex	SodiumAz	0.396543386044836	0.194011313162805	0.18038044063157	0.361608807342698
1520	OUP	38822	A38822	OUP38822	N	NA	NA	4	APR	2010	0	N	0.121	BACHELOR	NA	NA	8.616016427	9	107.5	21.4	9.6	Y	AVG	40.84385209	Pantex	SodiumAz	0.109856735462804	0.101765297017697	0.0907022883837878	0.131099011551664
1521	DEC	38822	A38822	DEC38822	N	5	3	4	APR	2010	0	N	0.056	FOLLOWER	0.6	1.241496599	7.991786448	4	107.5	21.4	9.6	Y	AVG	32.32661037	Pantex	SodiumAz	-0.0577397271912559	-0.0392851263883416	-0.0430820864810766	0.00905369773161846
1522	WAY	38822	A38822	WAY38822	N	5	2	4	APR	2010	0	N	0.068	FOLLOWER	0.4	0.827664399	11.33333333	59	107.5	21.4	9.6	Y	AVG	31.22162332	Pantex	SodiumAz	0.118455257148043	0.00511857959741358	0.000902031521616387	0.0581664611590043
1523	BUM	38822	A38822	BUM38822	N	5	3	4	APR	2010	0	N	0.066	LEADER	0.6	1.241496599	8.491444216	19	107.5	21.4	9.6	Y	AVG	49.50242159	Pantex	SodiumAz	0.407529740248614	0.414253970731927	0.40969352937922	0.447239840919398
1524	ATE	38823	A38823	ATE38823	N	NA	NA	4	APR	2010	0	N	0.103	BACHELOR	NA	NA	8.063655031	13	112.5	20.7	10.2	Y	AVG	64.75699194	Pantex	SodiumAz	0.303570912576596	0.30960031830946	0.291560938836473	0.361696432678671
1525	WEB	38823	A38823	WEB38823	N	7	1	4	APR	2010	0	N	0.127	LEADER	0.142857143	0.295594428	10.01505818	52	112.5	20.7	10.2	Y	AVG	36.07256875	Pantex	SodiumAz	0.0465649629907445	0.0136067294290423	-0.00684468992944698	0.0599307474771065
1526	WHA	38823	A38823	WHA38823	N	5	1	4	APR	2010	0	N	0.054	LEADER	0.2	0.4138322	11.59069131	37	112.5	20.7	10.2	Y	AVG	66.17702344	Pantex	SodiumAz	0.469637064545011	0.403403617398622	0.388255261298885	0.476167824179399
1527	HUX	38827	A38827	HUX38827	N	6	2	4	APR	2010	0	N	0.085	FOLLOWER	0.333333333	0.689720333	9.389459274	21	58.5	0	0	Y	COLD	49.65120876	Pantex	SodiumAz	0.363225223572158	0.262723629256441	0.241860199923924	0.335932298597211
1528	DGU	38830	A38830	DGU38830	N	NA	NA	4	APR	2010	0	N	0.133	BACHELOR	NA	NA	9.681040383	23	66.75	20.2	9.9	Y	AVG	54.03171165	Pantex	SodiumAz	0.40500809930772	0.397248334341043	0.389568126376205	0.432367373104035
1529	MAT	38840	A38840	MAT38840	N	2	1	5	MAY	2010	0	N	0.049	LEADER	0.5	1.034580499	12.03285421	31	61.35	15.8	10.4	Y	AVG	45.32086877	Pantex	SodiumAz	0.414855663381052	0.350034826851523	0.345426737079722	0.389653735169162
1530	ATE	38841	A38841	ATE38841	N	NA	NA	5	MAY	2010	0	N	0.074	BACHELOR	NA	NA	8.112936345	13	62.15	15.3	8.9	Y	AVG	70.3789497	Pantex	SodiumAz	0.389858153825175	0.39285284843871	0.374813468965724	0.444948962807922
1531	ISH	38841	A38841	ISH38841	N	NA	NA	5	MAY	2010	0	N	0.078	BACHELOR	NA	NA	9.468856947	19	62.15	15.3	8.9	Y	AVG	52.35428695	Pantex	SodiumAz	0.370702176105302	0.304396441328883	0.296798124024294	0.370696204375764
1532	SYR	38841	A38841	SYR38841	N	NA	NA	5	MAY	2010	0	N	0.082	BACHELOR	NA	NA	9.211498973	9	62.15	15.3	8.9	Y	AVG	56.9769244	Pantex	SodiumAz	0.219633070626701	0.210932421239979	0.200026498357159	0.266028786585732
1533	WEB	38841	A38841	WEB38841	Y	7	1	5	MAY	2010	0	N	0.037	LEADER	0.142857143	0.295594428	10.06433949	52	62.15	15.3	8.9	Y	AVG	65.09666638	Pantex	SodiumAz	0.639940306015188	0.603947361580475	0.583495942221986	0.650271379628539
1534	MOB	38842	A38842	MOB38842	N	6	3	5	MAY	2010	0	N	0.059	FOLLOWER	0.5	1.034580499	10.39151266	32	69.35	17.2	8.8	Y	AVG	33.24787618	Pantex	SodiumAz	0.190518896068111	0.160370438209997	0.147271890096042	0.180942378080373
1535	OLA	38842	A38842	OLA38842	Y	7	4	5	MAY	2010	0	N	0.044	LEADER	0.571428571	1.182377713	8.180698152	12	69.35	17.2	8.8	Y	AVG	50.12331564	Pantex	SodiumAz	0.261645826182111	0.266893844970038	0.25394992464208	0.300151369796376
1536	DUM	38843	A38843	DUM38843	Y	9	6	5	MAY	2010	0	N	0.052	FOLLOWER	0.666666667	1.379440665	9.932922656	17	85.45	17.8	8.6	Y	AVG	58.8861274	Pantex	SodiumAz	0.56075072251618	0.502270320942404	0.492371013755666	0.574050859758415
1537	FLI	38843	A38843	FLI38843	N	8	4	5	MAY	2010	0	N	0.039	FOLLOWER	0.5	1.034580499	10.04791239	3	85.45	17.8	8.6	Y	AVG	28.63841661	Pantex	SodiumAz	-0.149632194424282	-0.172166056198899	-0.177218138008382	-0.150332993427982
1538	TAR	38843	A38843	TAR38843	N	6	3	5	MAY	2010	0	N	0.053	FOLLOWER	0.5	1.034580499	11.67830253	56	85.45	17.8	8.6	Y	AVG	35.85258407	Pantex	SodiumAz	0.319613085325335	0.258359528992655	0.253790767125614	0.290792312739307
1539	YID	38843	A38843	YID38843	Y	9	6	5	MAY	2010	0	N	0.08	FOLLOWER	0.666666667	1.379440665	9.367556468	12	85.45	17.8	8.6	Y	AVG	41.63990869	Pantex	SodiumAz	0.11459919471525	0.098028190559647	0.0885129717958169	0.134212481616889
1540	OPT	38843	A38843	OPT38843	Y	9	6	5	MAY	2010	0	N	0.042	LEADER	0.666666667	1.379440665	9.048596851	20	85.45	17.8	8.6	Y	AVG	35.90145653	Pantex	SodiumAz	0.104209452288341	0.108723739233789	0.105299269929483	0.134962768101036
1541	DGU	38846	A38846	DGU38846	N	NA	NA	5	MAY	2010	0	N	0.045	BACHELOR	NA	NA	9.724845996	23	71.05	21	10.4	Y	AVG	71.11104397	Pantex	SodiumAz	0.682377148205448	0.671919862209602	0.664239654244764	0.707038900972594
1542	OUP	38846	A38846	OUP38846	N	NA	NA	5	MAY	2010	0	N	0.069	BACHELOR	NA	NA	8.681724846	9	71.05	21	10.4	Y	AVG	41.80080033	Pantex	SodiumAz	0.137062192626899	0.124924472668827	0.113861464034918	0.154258187202795
1543	SEB	38846	A38846	SEB38846	N	NA	NA	5	MAY	2010	0	N	0.062	BACHELOR	NA	NA	9.225188227	7	71.05	21	10.4	Y	AVG	23.35875332	Pantex	SodiumAz	-0.272116361594346	-0.291743592501276	-0.299214100157305	-0.24919512643519
1544	DUM	38846	A38846	DUM38846	Y	9	6	5	MAY	2010	0	N	0.036	FOLLOWER	0.666666667	1.379440665	9.941136208	17	71.05	21	10.4	Y	AVG	50.50391695	Pantex	SodiumAz	0.407701869419097	0.348715682679292	0.338816375492555	0.420496221495303
1545	FLI	38846	A38846	FLI38846	N	8	4	5	MAY	2010	0	N	0.03	FOLLOWER	0.5	1.034580499	10.05612594	3	71.05	21	10.4	Y	AVG	48.15547465	Pantex	SodiumAz	0.370559367695104	0.347519720877618	0.342467639068134	0.369352783648534
1546	RHI	38846	A38846	RHI38846	N	8	4	5	MAY	2010	0	N	0.051	FOLLOWER	0.5	1.034580499	8.057494867	25	71.05	21	10.4	Y	AVG	27.56666985	Pantex	SodiumAz	-0.0117296523014359	-0.0172700403090822	-0.0288164102099873	0.00630955482677731
1547	TAR	38846	A38846	TAR38846	N	6	3	5	MAY	2010	0	N	0.031	FOLLOWER	0.5	1.034580499	11.68651608	56	71.05	21	10.4	Y	AVG	37.1951964	Pantex	SodiumAz	0.356882849773401	0.295123508397851	0.290554746530811	0.327556292144503
1548	YID	38846	A38846	YID38846	Y	9	6	5	MAY	2010	0	N	0.061	FOLLOWER	0.666666667	1.379440665	9.375770021	12	71.05	21	10.4	Y	AVG	51.59095164	Pantex	SodiumAz	0.329392230338849	0.312315440955638	0.302800222191808	0.34849973201288
1549	OPT	38846	A38846	OPT38846	Y	9	6	5	MAY	2010	0	N	0.048	LEADER	0.666666667	1.379440665	9.056810404	20	71.05	21	10.4	Y	AVG	34.4701849	Pantex	SodiumAz	0.0640321155775347	0.0680406172953756	0.0646161479910692	0.0942796461626227
1550	AHA	38847	A38847	AHA38847	N	NA	NA	5	MAY	2010	0	N	0.07	BACHELOR	NA	NA	9.853524983	7	61.05	21.3	10.9	Y	AVG	50.67018072	Pantex	SodiumAz	0.436488951651188	0.403435924675552	0.382825481272164	0.423270965441343
1551	ZET	38847	A38847	ZET38847	N	NA	NA	5	MAY	2010	0	N	0.057	BACHELOR	NA	NA	12.07939767	13	61.05	21.3	10.9	Y	AVG	29.6974794	Pantex	SodiumAz	0.00257512275776994	-0.0609915522625757	-0.077298804437818	-0.0341350850702762
1552	DEC	38847	A38847	DEC38847	N	5	3	5	MAY	2010	0	N	0.055	FOLLOWER	0.6	1.241496599	8.060232717	4	61.05	21.3	10.9	Y	AVG	48.28022621	Pantex	SodiumAz	0.347606489416831	0.361846213692492	0.358049253599757	0.410185037812452
1553	WAY	38847	A38847	WAY38847	N	5	2	5	MAY	2010	0	N	0.05	FOLLOWER	0.4	0.827664399	11.4017796	59	61.05	21.3	10.9	Y	AVG	35.22373227	Pantex	SodiumAz	0.243279291486043	0.125727737346581	0.121511189270783	0.178775618908171
1554	BUM	38847	A38847	BUM38847	N	5	3	5	MAY	2010	0	N	0.059	LEADER	0.6	1.241496599	8.559890486	19	61.05	21.3	10.9	Y	AVG	29.60547963	Pantex	SodiumAz	-0.102317505718636	-0.0998081518241558	-0.104368593176862	-0.0668222816366848
1555	KNU	38848	A38848	KNU38848	N	4	3	5	MAY	2010	0	N	0.085	FOLLOWER	0.75	1.551870748	12.16974675	42	54.05	20.1	11.8	Y	AVG	43.93875407	Pantex	SodiumAz	0.416578053362996	0.362461857160987	0.343339364488266	0.405825581607314
1556	RWA	38848	A38848	RWA38848	N	3	2	5	MAY	2010	0	N	0.055	FOLLOWER	0.666666667	1.379440665	14.35181383	66	54.05	20.1	11.8	Y	AVG	26.96778444	Pantex	SodiumAz	0.0752116227097188	-0.0731221742919534	-0.0814752556614993	-0.0168959633025998
1557	AVO	38848	A38848	AVO38848	N	4	1	5	MAY	2010	0	N	0.051	LEADER	0.25	0.517290249	10.03148528	25	54.05	20.1	11.8	Y	AVG	38.3356586	Pantex	SodiumAz	0.293714971645541	0.259010982732936	0.24709520281187	0.301649178520022
1558	HOU	38848	A38848	HOU38848	N	3	2	5	MAY	2010	0	N	0.073	LEADER	0.666666667	1.379440665	10.03148528	38	54.05	20.1	11.8	Y	AVG	32.81780784	Pantex	SodiumAz	-0.0687156082913529	-0.109714174343299	-0.129748237989164	-0.0654083733790651
1559	SAW	38848	A38848	SAW38848	N	2	1	5	MAY	2010	0	N	0.065	LEADER	0.5	1.034580499	12.75701574	71	54.05	20.1	11.8	Y	AVG	49.92371837	Pantex	SodiumAz	0.379049550363523	0.304880035881805	0.299634316980319	0.352578587909394
1560	DUB	38849	A38849	DUB38849	N	6	4	5	MAY	2010	0	N	0.075	FOLLOWER	0.666666667	1.379440665	13.56468172	60	53.75	21.3	11.3	Y	AVG	28.30333554	Pantex	SodiumAz	-0.0428894075366735	-0.166828263248377	-0.1746599626481	-0.120778695227421
1561	FRA	38849	A38849	FRA38849	N	6	4	5	MAY	2010	0	N	0.051	FOLLOWER	0.666666667	1.379440665	12.56536619	64	53.75	21.3	11.3	Y	AVG	42.63409851	Pantex	SodiumAz	0.219574062869889	0.0971085013913719	0.0877235762826931	0.148278590277837
1562	GOH	38849	A38849	GOH38849	N	8	4	5	MAY	2010	0	N	0.048	LEADER	0.5	1.034580499	10.0862423	33	53.75	21.3	11.3	Y	AVG	22.64758467	Pantex	SodiumAz	-0.316732296643143	-0.341360271398606	-0.350273093593792	-0.307815233440838
1563	YEL	38849	A38849	YEL38849	N	1	1	5	MAY	2010	0	N	0.048	LEADER	1	2.069160998	10.71457906	73	53.75	21.3	11.3	Y	AVG	35.92231165	Pantex	SodiumAz	0.369595319441119	0.269770934871791	0.263882303274829	0.329940078491485
1564	KRO	38850	A38850	KRO38850	N	NA	NA	5	MAY	2010	0	N	0.071	BACHELOR	NA	NA	8.607802875	19	53.65	19.8	10	N	AVG	31.58150971	Pantex	SodiumAz	-0.147870134258099	-0.0234114230659803	-0.0472652685113619	-0.119178764935051
1565	LEB	38850	A38850	LEB38850	N	5	1	5	MAY	2010	0	N	0.05	LEADER	0.2	0.4138322	11.85900068	65	53.65	19.8	10	N	AVG	64.75325178	Pantex	SodiumAz	0.689115162615464	0.718060662941561	0.698082317872151	0.60908934173164
1566	MOT	38851	A38851	MOT38851	N	NA	NA	5	MAY	2010	0	N	0.069	BACHELOR	NA	NA	8.966461328	13	59.05	19.1	10.3	Y	AVG	38.98430684	Pantex	SodiumAz	0.105230612515532	0.0727237881099012	0.0628946122254925	0.109352439922545
1567	DJI	38851	A38851	DJI38851	N	4	2	5	MAY	2010	0	N	0.071	FOLLOWER	0.5	1.034580499	12.86105407	91	59.05	19.1	10.3	Y	AVG	34.052807	Pantex	SodiumAz	0.115120282368924	0.000330044997248091	-0.00598457259794127	0.0508865139403376
1568	DEV	38851	A38851	DEV38851	Y	4	2	5	MAY	2010	0	N	0.058	LEADER	0.5	1.034580499	11.72073922	49	59.05	19.1	10.3	Y	AVG	50.3078363	Pantex	SodiumAz	0.428454621714302	0.383312480920148	0.380455803155459	0.426798728923668
1569	HOO	38851	A38851	HOO38851	Y	2	2	5	MAY	2010	0	N	0.055	LEADER	1	2.069160998	9.103353867	34	59.05	19.1	10.3	Y	AVG	47.63173085	Pantex	SodiumAz	0.259571293750026	0.229559910004893	0.22204265305729	0.279975890827834
1570	WHA	38851	A38851	WHA38851	Y	7	1	5	MAY	2010	0	N	0.068	LEADER	0.142857143	0.295594428	11.66735113	37	59.05	19.1	10.3	Y	AVG	77.1713922	Pantex	SodiumAz	0.628053222421028	0.557099113642937	0.5419507575432	0.629863320423714
1571	PAS	38853	A38853	PAS38853	N	NA	NA	5	MAY	2010	0	N	0.076	BACHELOR	NA	NA	8.566735113	9	54.05	21.5	11.6	Y	AVG	18.85528589	Pantex	SodiumAz	-0.526204522088483	-0.516635858044467	-0.52207475949673	-0.488942450279172
1572	SAA	38853	A38853	SAA38853	N	5	2	5	MAY	2010	0	N	0.041	FOLLOWER	0.4	0.827664399	12.86652977	62	54.05	21.5	11.6	Y	AVG	40.39425796	Pantex	SodiumAz	0.364697097716707	0.218470880808015	0.211627876577923	0.276490732135982
1573	LEA	38853	A38853	LEA38853	Y	4	1	5	MAY	2010	0	N	0.072	LEADER	0.25	0.517290249	9.900068446	21	54.05	21.5	11.6	Y	AVG	30.81059751	Pantex	SodiumAz	-0.0910801369178409	-0.103062128234052	-0.117300013833589	-0.0788998328768566
1574	NIK	38855	A38855	NIK38855	N	3	1	5	MAY	2010	0	N	0.083	LEADER	0.333333333	0.689720333	11.9835729	45	54.05	23.4	12.1	Y	HOT	49.05544662	Pantex	SodiumAz	0.3738491902332	0.217906553200761	0.200729283531809	0.358359155173662
1575	SON	38855	A38855	SON38855	N	3	1	5	MAY	2010	0	N	0.072	LEADER	0.333333333	0.689720333	12.04928131	38	54.05	23.4	12.1	Y	HOT	18.96159112	Pantex	SodiumAz	-0.2783563623606	-0.440075164557943	-0.455871754709863	-0.293313903720455
1576	SPO	38855	A38855	SPO38855	N	7	1	5	MAY	2010	0	N	0.057	LEADER	0.142857143	0.295594428	12.65845311	61	54.05	23.4	12.1	Y	HOT	43.06650412	Pantex	SodiumAz	0.424459891313907	0.207216126791611	0.192049162327454	0.357094605914217
1577	BUB	38856	A38856	BUB38856	N	9	2	5	MAY	2010	0	N	0.064	FOLLOWER	0.222222222	0.459813555	11.73442847	39	54.05	23.3	11.9	Y	HOT	37.71741531	Pantex	SodiumAz	0.164881476636185	-0.0115058797293117	-0.0258250334843977	0.144370962514087
1578	DEV	38856	A38856	DEV38856	Y	4	2	5	MAY	2010	0	N	0.049	LEADER	0.5	1.034580499	11.73442847	49	54.05	23.3	11.9	Y	HOT	31.99138761	Pantex	SodiumAz	-0.0233965300499168	-0.176809996475718	-0.18740891517468	-0.0258953979119996
1579	QUI	38856	A38856	QUI38856	Y	9	2	5	MAY	2010	0	N	0.052	LEADER	0.222222222	0.459813555	9.750855578	24	54.05	23.3	11.9	Y	HOT	50.78242491	Pantex	SodiumAz	0.42482661446696	0.29349452106415	0.281670470086558	0.44483755917562
1580	DJI	38857	A38857	DJI38857	N	4	2	5	MAY	2010	0	N	0.083	FOLLOWER	0.5	1.034580499	12.87748118	91	54.05	22.9	11.4	Y	HOT	19.58846714	Pantex	SodiumAz	-0.436839631888891	-0.660069790522298	-0.67412664905176	-0.50208497101901
1581	ZEU	38857	A38857	ZEU38857	N	6	1	5	MAY	2010	0	N	0.042	LEADER	0.166666667	0.344860166	11.60711841	43	54.05	22.9	11.4	Y	HOT	21.78239761	Pantex	SodiumAz	-0.229781951435534	-0.418423172680043	-0.42901947063247	-0.266996317264868
1582	DIK	38860	A38860	DIK38860	N	NA	NA	5	MAY	2010	0	N	0.061	BACHELOR	NA	NA	7.817932923	42	45.9	19.1	9.9	N	AVG	39.37977379	Pantex	SodiumAz	0.28260904754758	0.416882604211959	0.395812333642794	0.307034117090061
1583	JEF	38860	A38860	JEF38860	N	NA	NA	5	MAY	2010	0	N	0.067	BACHELOR	NA	NA	9.125941136	8	45.9	19.1	9.9	N	AVG	58.04689233	Pantex	SodiumAz	0.445535691886277	0.597983591794153	0.575269994081797	0.471164484228028
1584	DEC	38860	A38860	DEC38860	Y	5	3	5	MAY	2010	0	N	0.056	FOLLOWER	0.6	1.241496599	8.095824778	4	45.9	19.1	9.9	N	AVG	30.27824418	Pantex	SodiumAz	-0.116794415556821	0.0684012416166704	0.0515689922913705	-0.0564076030243412
1585	WAY	38860	A38860	WAY38860	N	5	2	5	MAY	2010	0	N	0.046	FOLLOWER	0.4	0.827664399	11.43737166	59	45.9	19.1	9.9	N	AVG	28.26831623	Pantex	SodiumAz	0.0254925692670231	0.0788969480869715	0.0616451107786093	-0.0412028391124095
1586	BUM	38860	A38860	BUM38860	Y	5	3	5	MAY	2010	0	N	0.077	LEADER	0.6	1.241496599	8.595482546	19	45.9	19.1	9.9	N	AVG	26.57876174	Pantex	SodiumAz	-0.207972770704217	-0.0345074838503265	-0.052103214435598	-0.174669282423827
1587	MOB	38862	A38862	MOB38862	N	6	3	5	MAY	2010	0	N	0.047	FOLLOWER	0.5	1.034580499	10.44626968	32	46	22.5	11.5	N	HOT	34.46384299	Pantex	SodiumAz	0.229810652004657	0.262009610829933	0.22813353254914	0.216862232499536
1588	OLA	38862	A38862	OLA38862	N	7	2	5	MAY	2010	0	N	0.047	LEADER	0.285714286	0.591188856	8.235455168	12	46	22.5	11.5	N	HOT	42.03764109	Pantex	SodiumAz	0.089096878932847	0.156692314650481	0.122970864155686	0.124230521276046
1589	BUL	38863	A38863	BUL38863	N	6	4	5	MAY	2010	0	N	0.045	FOLLOWER	0.666666667	1.379440665	11.50992471	15	46	22.6	11.2	N	HOT	25.5037929	Pantex	SodiumAz	-0.0911822651024501	-0.0915456739838367	-0.124298630831577	-0.127412999989494
1590	KEB	38864	A38864	KEB38864	N	NA	NA	5	MAY	2010	0	N	0.071	BACHELOR	NA	NA	8.925393566	7	46.1	20.8	10.1	N	AVG	31.76326839	Pantex	SodiumAz	-0.16356270266132	-0.0334882395599334	-0.070126506332358	-0.152042090300005
1591	MEA	38864	A38864	MEA38864	N	2	2	5	MAY	2010	0	N	0.046	FOLLOWER	1	2.069160998	7.659137577	34	46.1	20.8	10.1	N	AVG	37.29679692	Pantex	SodiumAz	0.205129847314265	0.361176700939161	0.340064965342981	0.239113507347002
1592	SON	38869	A38869	SON38869	N	3	1	6	JUN	2010	0	N	0.089	LEADER	0.333333333	0.689720333	12.08761123	38	148.3	19.5	7.8	Y	AVG	20.64300884	Pantex	SodiumAz	-0.191034736945291	-0.247685520014081	-0.255739869231728	-0.208352609736791
1593	DEC	38870	A38870	DEC38870	N	5	3	6	JUN	2010	0	N	0.036	FOLLOWER	0.6	1.241496599	8.123203285	4	172.9	19.5	10.4	Y	AVG	21.41520189	Pantex	SodiumAz	-0.461436867214415	-0.451074829375849	-0.454871789468584	-0.402736005255889
1594	WAY	38870	A38870	WAY38870	N	5	2	6	JUN	2010	0	N	0.055	FOLLOWER	0.4	0.827664399	11.46475017	59	172.9	19.5	10.4	Y	AVG	19.02312501	Pantex	SodiumAz	-0.368907744711614	-0.49033698541133	-0.494553533487127	-0.437289103849739
1595	BUM	38870	A38870	BUM38870	Y	5	3	6	JUN	2010	0	N	0.06	LEADER	0.6	1.241496599	8.622861054	19	172.9	19.5	10.4	Y	AVG	35.0621122	Pantex	SodiumAz	0.0707218368585849	0.0693535043159708	0.0647930629632643	0.102339374503442
1596	SAA	38871	A38871	SAA38871	N	5	2	6	JUN	2010	0	N	0.036	FOLLOWER	0.4	0.827664399	12.91581109	62	161.7	20.6	9.9	Y	AVG	30.06064287	Pantex	SodiumAz	0.0722609343664509	-0.0769999940310448	-0.0838429982611371	-0.0189801427030778
1597	LEA	38871	A38871	LEA38871	N	4	1	6	JUN	2010	0	N	0.087	LEADER	0.25	0.517290249	9.94934976	21	161.7	20.6	9.9	Y	AVG	27.0055087	Pantex	SodiumAz	-0.219863260478017	-0.234879962913556	-0.249117848513093	-0.210717667556361
1598	ATE	38872	A38872	ATE38872	N	NA	NA	6	JUN	2010	0	N	0.089	BACHELOR	NA	NA	8.197809719	13	142.6	18.9	9.5	Y	AVG	41.87421769	Pantex	SodiumAz	-0.124139299821497	-0.12637105212885	-0.144410431601837	-0.0742749377596388
1599	DGU	38872	A38872	DGU38872	N	NA	NA	6	JUN	2010	0	N	0.051	BACHELOR	NA	NA	9.796030116	23	142.6	18.9	9.5	Y	AVG	42.82635474	Pantex	SodiumAz	0.179671642998967	0.164830885399998	0.15715067743516	0.19994992416299
1600	OUP	38872	A38872	OUP38872	N	NA	NA	6	JUN	2010	0	N	0.084	BACHELOR	NA	NA	8.752908966	9	142.6	18.9	9.5	Y	AVG	28.34578129	Pantex	SodiumAz	-0.246991610780252	-0.263512802341446	-0.274575810975354	-0.234179087807478
1601	SEB	38872	A38872	SEB38872	N	NA	NA	6	JUN	2010	0	N	0.067	BACHELOR	NA	NA	9.296372348	7	142.6	18.9	9.5	Y	AVG	21.92739034	Pantex	SodiumAz	-0.330968122510069	-0.354978825081701	-0.362449332737731	-0.312430359015615
1602	KNU	38872	A38872	KNU38872	N	4	3	6	JUN	2010	0	N	0.063	FOLLOWER	0.75	1.551870748	12.23545517	42	142.6	18.9	9.5	Y	AVG	24.27769648	Pantex	SodiumAz	-0.172614287815805	-0.230776765592358	-0.249899258265079	-0.18741304114603
1603	MOB	38872	A38872	MOB38872	N	6	3	6	JUN	2010	0	N	0.039	FOLLOWER	0.5	1.034580499	10.47364819	32	142.6	18.9	9.5	Y	AVG	27.34599139	Pantex	SodiumAz	0.000155808600835083	-0.0350505015333549	-0.0481490496473098	-0.0144785616629788
1604	HOU	38872	A38872	HOU38872	N	3	2	6	JUN	2010	0	N	0.07	LEADER	0.666666667	1.379440665	10.0971937	38	142.6	18.9	9.5	Y	AVG	24.82582535	Pantex	SodiumAz	-0.343756160623662	-0.388801008250152	-0.408835071896017	-0.344495207285918
1605	OLA	38872	A38872	OLA38872	Y	7	2	6	JUN	2010	0	N	0.067	LEADER	0.285714286	0.591188856	8.262833676	12	142.6	18.9	9.5	Y	AVG	40.39352474	Pantex	SodiumAz	0.050886889626824	0.0510770565081513	0.038133136180194	0.08433458133449
1606	BUL	38874	A38874	BUL38874	N	6	4	6	JUN	2010	0	N	0.1	FOLLOWER	0.666666667	1.379440665	11.54004107	15	144	17.8	8.9	Y	AVG	31.28747329	Pantex	SodiumAz	0.115062901452515	0.047125628597374	0.0351502019164709	0.0769776207924897
1607	FRA	38874	A38874	FRA38874	N	6	4	6	JUN	2010	0	N	0.054	FOLLOWER	0.666666667	1.379440665	12.63381246	64	144	17.8	8.9	Y	AVG	39.47228681	Pantex	SodiumAz	0.146733397777171	0.0200529597098216	0.0106680346011427	0.0712230485962868
1608	GOH	38874	A38874	GOH38874	N	8	4	6	JUN	2010	0	N	0.036	LEADER	0.5	1.034580499	10.15468857	33	144	17.8	8.9	Y	AVG	35.53581039	Pantex	SodiumAz	0.137970302210821	0.109127450866525	0.100214628671339	0.142672488824293
1609	DIK	38875	A38875	DIK38875	N	NA	NA	6	JUN	2010	0	N	0.051	BACHELOR	NA	NA	7.859000684	42	172.5	17.8	8.8	Y	AVG	53.52941176	Pantex	SodiumAz	0.592116899898026	0.550713861909714	0.542678880573114	0.614013043548787
1610	JEF	38875	A38875	JEF38875	N	NA	NA	6	JUN	2010	0	N	0.077	BACHELOR	NA	NA	9.167008898	8	172.5	17.8	8.8	Y	AVG	45.97402597	Pantex	SodiumAz	0.214890029682183	0.191661334875787	0.181983026395996	0.237989896070633
1611	MAT	38875	A38875	MAT38875	N	2	1	6	JUN	2010	0	N	0.044	LEADER	0.5	1.034580499	12.12867899	31	172.5	17.8	8.8	Y	AVG	36.13636364	Pantex	SodiumAz	0.194288546466893	0.123566882589838	0.118958792818038	0.163185790907478
1612	ISH	38876	A38876	ISH38876	N	NA	NA	6	JUN	2010	0	N	0.069	BACHELOR	NA	NA	9.564681725	19	186	21.3	8.4	Y	AVG	31.73913043	Pantex	SodiumAz	-0.123880502733828	-0.196087064734613	-0.203685382039202	-0.129787301687732
1613	SYR	38876	A38876	SYR38876	N	NA	NA	6	JUN	2010	0	N	0.091	BACHELOR	NA	NA	9.307323751	9	186	21.3	8.4	Y	AVG	65.27472527	Pantex	SodiumAz	0.361492452839534	0.346890976228445	0.335985053345626	0.401987341574198
1614	DUB	38877	A38877	DUB38877	N	6	4	6	JUN	2010	0	N	0.058	FOLLOWER	0.666666667	1.379440665	13.64134155	60	187	14.9	8.2	Y	AVG	35.68965517	Pantex	SodiumAz	0.193712469048122	0.0650529510889224	0.0572212516891999	0.111102519109878
1615	DUM	38877	A38877	DUM38877	Y	9	6	6	JUN	2010	0	N	0.049	FOLLOWER	0.666666667	1.379440665	10.02600958	17	187	14.9	8.2	Y	AVG	47.14285714	Pantex	SodiumAz	0.344059924921666	0.27984729138413	0.269947984197393	0.351627830200142
1616	RHI	38877	A38877	RHI38877	N	8	4	6	JUN	2010	0	N	0.042	FOLLOWER	0.5	1.034580499	8.142368241	25	187	14.9	8.2	Y	AVG	30.71428571	Pantex	SodiumAz	0.101617244713109	0.090850409784573	0.079304039883668	0.114430004920433
1617	TAR	38877	A38877	TAR38877	N	6	3	6	JUN	2010	0	N	0.062	FOLLOWER	0.5	1.034580499	11.77138946	56	187	14.9	8.2	Y	AVG	30.48387097	Pantex	SodiumAz	0.163127396237465	0.0961416075715502	0.0915728457045097	0.128574391318202
1618	YID	38877	A38877	YID38877	N	9	6	6	JUN	2010	0	N	0.051	FOLLOWER	0.666666667	1.379440665	9.460643395	12	187	14.9	8.2	Y	AVG	32.94117647	Pantex	SodiumAz	-0.114004184382076	-0.136307420686176	-0.145822639450006	-0.100123129628933
1619	OPT	38877	A38877	OPT38877	N	9	5	6	JUN	2010	0	N	0.06	LEADER	0.555555556	1.149533888	9.141683778	20	187	14.9	8.2	Y	AVG	42.5	Pantex	SodiumAz	0.278667893829696	0.277449948626648	0.274025479322342	0.303688977493895
1620	BUB	38878	A38878	BUB38878	N	9	2	6	JUN	2010	0	N	0.048	FOLLOWER	0.222222222	0.459813555	11.79466119	39	202	18.4	9.1	Y	AVG	35	Pantex	SodiumAz	0.0938166973188044	0.0211485999675429	0.0145716871467294	0.0695970916507438
1621	QUI	38878	A38878	QUI38878	Y	9	2	6	JUN	2010	0	N	0.063	LEADER	0.222222222	0.459813555	9.811088296	24	202	18.4	9.1	Y	AVG	23.33333333	Pantex	SodiumAz	-0.349131669257536	-0.376744503522953	-0.380826313566272	-0.332829815971681
1622	SAW	38878	A38878	SAW38878	N	2	1	6	JUN	2010	0	N	0.047	LEADER	0.5	1.034580499	12.83915127	71	202	18.4	9.1	Y	AVG	30	Pantex	SodiumAz	-0.125191423563957	-0.20441879032175	-0.209664509223237	-0.156720238294161
1623	MOT	38879	A38879	MOT38879	N	NA	NA	6	JUN	2010	0	N	0.081	BACHELOR	NA	NA	9.04312115	13	209.5	18.4	8.6	Y	AVG	44.44444444	Pantex	SodiumAz	0.241032067510523	0.203804581350031	0.193975405465622	0.240433233162674
1624	PAS	38879	A38879	PAS38879	N	NA	NA	6	JUN	2010	0	N	0.081	BACHELOR	NA	NA	8.637919233	9	209.5	18.4	8.6	Y	AVG	21.11111111	Pantex	SodiumAz	-0.408814848865446	-0.403629656424553	-0.409068557876816	-0.375936248659258
1625	MEA	38879	A38879	MEA38879	N	2	2	6	JUN	2010	0	N	0.063	FOLLOWER	1	2.069160998	7.700205339	34	209.5	18.4	8.6	Y	AVG	48.57142857	Pantex	SodiumAz	0.471786792289058	0.452157051199683	0.444080604836067	0.503241526368496
1626	HOO	38879	A38879	HOO38879	Y	2	2	6	JUN	2010	0	N	0.069	LEADER	1	2.069160998	9.180013689	34	209.5	18.4	8.6	Y	AVG	33.04347826	Pantex	SodiumAz	-0.101382980814624	-0.136115026314618	-0.143632283262221	-0.0856990454916771
1627	WHA	38879	A38879	WHA38879	Y	7	1	6	JUN	2010	0	N	0.041	LEADER	0.142857143	0.295594428	11.74401095	37	209.5	18.4	8.6	Y	AVG	46.09756098	Pantex	SodiumAz	0.117505104501181	0.0418303340913875	0.0266819779916503	0.114594540872164
1628	AHA	38881	A38881	AHA38881	N	NA	NA	6	JUN	2010	0	N	0.055	BACHELOR	NA	NA	9.94661191	7	213.7	16.6	8.4	Y	AVG	31.09090909	Pantex	SodiumAz	-0.046200938054239	-0.0849861971783712	-0.105596640581759	-0.06515115641258
1629	RWA	38881	A38881	RWA38881	N	3	2	6	JUN	2010	0	N	0.054	FOLLOWER	0.666666667	1.379440665	14.4421629	66	213.7	16.6	8.4	Y	AVG	22.77777778	Pantex	SodiumAz	-0.0880823234100947	-0.241979757114918	-0.250332838484464	-0.185753546125565
1630	AVO	38881	A38881	AVO38881	N	4	1	6	JUN	2010	0	N	0.042	LEADER	0.25	0.517290249	10.12183436	25	213.7	16.6	8.4	Y	AVG	37.14285714	Pantex	SodiumAz	0.267669593861893	0.227401967630343	0.215486187709277	0.270040163417429
1631	SPO	38883	A38883	SPO38883	N	7	1	6	JUN	2010	0	N	0.051	LEADER	0.142857143	0.295594428	12.73511294	61	267.45	17.1	8.9	Y	AVG	30.58823529	Pantex	SodiumAz	0.0870504925761804	-0.0274855836334127	-0.0349103071632979	0.0149645449289948
1632	WEB	38885	A38885	WEB38885	N	7	1	6	JUN	2010	0	N	0.065	LEADER	0.142857143	0.295594428	10.18480493	52	291.45	14.9	8.4	Y	AVG	23.53846154	Pantex	SodiumAz	-0.369879106559556	-0.413290234086195	-0.433741653444685	-0.366966216038131
1633	DJI	38886	A38886	DJI38886	N	4	2	6	JUN	2010	0	N	0.03	FOLLOWER	0.5	1.034580499	12.95687885	91	331.45	16.3	9.3	Y	AVG	23	Pantex	SodiumAz	-0.271397141143908	-0.392088205863109	-0.398402823458298	-0.341531736920019
1634	DEV	38886	A38886	DEV38886	N	4	2	6	JUN	2010	0	N	0.029	LEADER	0.5	1.034580499	11.816564	49	331.45	16.3	9.3	Y	AVG	40.34482759	Pantex	SodiumAz	0.21365779073719	0.162614822595511	0.159758144830822	0.206101070599031
1635	DYE	38890	A38890	DYE38890	N	NA	NA	6	JUN	2010	0	N	0.06	BACHELOR	NA	NA	9.345653662	26	357.15	18.3	9.8	Y	AVG	57	Pantex	SodiumAz	0.270696899224348	0.233379233218971	0.224604239610213	0.294269097387742
1636	MAY	38890	A38890	MAY38890	N	NA	NA	6	JUN	2010	0	N	0.036	BACHELOR	NA	NA	9.595482546	25	357.15	18.3	9.8	Y	AVG	30.83333333	Pantex	SodiumAz	-0.0419654675812122	-0.0751883618270961	-0.0821260719755883	-0.0214992151236362
1637	YEL	38893	A38893	YEL38893	N	1	1	6	JUN	2010	0	N	0.079	LEADER	1	2.069160998	10.83504449	73	374	14.8	7.8	Y	AVG	14.81012658	Pantex	SodiumAz	-0.509033919787335	-0.616276486832796	-0.622165118429759	-0.556107343213102
1638	ZEU	38893	A38893	ZEU38893	N	6	1	6	JUN	2010	0	N	0.055	LEADER	0.166666667	0.344860166	11.70568104	43	374	14.8	7.8	Y	AVG	34.36363636	Pantex	SodiumAz	0.232184199091798	0.144901906045673	0.142047849027519	0.18890041090065
1639	ATE	38913	A38913	ATE38913	N	NA	NA	7	JUL	2010	0	N	0.022	BACHELOR	NA	NA	8.310061602	13	124.85	15.9	7.8	Y	AVG	47.72727273	Pantex	SodiumAz	0.0136057797060332	0.00446162978067743	-0.0135777496923093	0.056557744149889
1640	DGU	38913	A38913	DGU38913	N	NA	NA	7	JUL	2010	0	N	0.036	BACHELOR	NA	NA	9.908281999	23	124.85	15.9	7.8	Y	AVG	33.33333333	Pantex	SodiumAz	-0.0640117401986227	-0.0857648954155934	-0.0934451033804313	-0.0506458566526016
1641	ISH	38913	A38913	ISH38913	N	NA	NA	7	JUL	2010	0	N	0.066	BACHELOR	NA	NA	9.665982204	19	124.85	15.9	7.8	Y	AVG	20.90909091	Pantex	SodiumAz	-0.535008767313602	-0.613453346628912	-0.621051663933502	-0.547153583582031
1642	SEB	38913	A38913	SEB38913	N	NA	NA	7	JUL	2010	0	N	0.027	BACHELOR	NA	NA	9.40862423	7	124.85	15.9	7.8	Y	AVG	29.20064006	Pantex	SodiumAz	-0.0376016518614191	-0.0685247519894738	-0.0759952596455031	-0.0259762859233881
1643	SYR	38913	A38913	SYR38913	N	NA	NA	7	JUL	2010	0	N	0.041	BACHELOR	NA	NA	9.40862423	9	124.85	15.9	7.8	Y	AVG	57.80487805	Pantex	SodiumAz	0.246198731832575	0.225359237906961	0.214453315024142	0.280455603252714
1644	BUL	38913	A38913	BUL38913	N	6	4	7	JUL	2010	0	N	0.067	FOLLOWER	0.666666667	1.379440665	11.64681725	15	124.85	15.9	7.8	Y	AVG	30.44776119	Pantex	SodiumAz	0.0944327731101793	0.0199202928503541	0.007944866169451	0.0497722850454698
1645	DUB	38913	A38913	DUB38913	N	6	4	7	JUL	2010	0	N	0.051	FOLLOWER	0.666666667	1.379440665	13.73990418	60	124.85	15.9	7.8	Y	AVG	28.82352941	Pantex	SodiumAz	-0.0138869372481945	-0.148615877569208	-0.156447576968931	-0.102566309548252
1646	FRA	38913	A38913	FRA38913	N	6	4	7	JUL	2010	0	N	0.147	FOLLOWER	0.666666667	1.379440665	12.74058864	64	124.85	15.9	7.8	Y	AVG	13.87755102	Pantex	SodiumAz	-0.89201772071199	-1.02527336618402	-1.0346582912927	-0.974103277297558
1647	GOH	38913	A38913	GOH38913	N	8	4	7	JUL	2010	0	N	0.077	LEADER	0.5	1.034580499	10.26146475	33	124.85	15.9	7.8	Y	AVG	27.27272727	Pantex	SodiumAz	-0.120108220048607	-0.155526278797587	-0.164439100992773	-0.12198124083982
1648	JEF	38919	A38919	JEF38919	N	NA	NA	7	JUL	2010	0	N	0.051	BACHELOR	NA	NA	9.287474333	8	167.55	11.3	7.9	Y	AVG	40	Pantex	SodiumAz	0.0831110823935832	0.0524642048031581	0.0427858963233665	0.0987927659980041
1649	DJI	38919	A38919	DJI38919	N	4	2	7	JUL	2010	0	N	0.046	FOLLOWER	0.5	1.034580499	13.04722793	91	167.55	11.3	7.9	Y	AVG	20.2173913	Pantex	SodiumAz	-0.39478453031096	-0.521039232349106	-0.527353849944295	-0.470482763406016
1650	DEV	38919	A38919	DEV38919	N	4	2	7	JUL	2010	0	N	0.061	LEADER	0.5	1.034580499	11.90691307	49	167.55	11.3	7.9	Y	AVG	31.47540984	Pantex	SodiumAz	-0.0290351694854873	-0.0856417743303179	-0.0884984520950072	-0.0421555263267974
1651	HOO	38919	A38919	HOO38919	N	2	2	7	JUL	2010	0	N	0.05	LEADER	1	2.069160998	9.289527721	34	167.55	11.3	7.9	Y	AVG	38.4	Pantex	SodiumAz	0.0555940639962778	0.0141182159541517	0.00660095900654811	0.0645341967770925
1652	SAW	38919	A38919	SAW38919	N	2	1	7	JUL	2010	0	N	0.063	LEADER	0.5	1.034580499	12.95140315	71	167.55	11.3	7.9	Y	AVG	42.85714286	Pantex	SodiumAz	0.238395917874706	0.152256153683649	0.147010434782163	0.199954705711238
1653	LEB	38921	A38921	LEB38921	N	5	1	7	JUL	2010	0	N	0.081	LEADER	0.2	0.4138322	12.05338809	65	211.9	13.2	8.1	Y	AVG	39.25925926	Pantex	SodiumAz	0.200688813586276	0.044516395442062	0.0375733396052174	0.108692742993113
1654	NIK	38921	A38921	NIK38921	Y	3	1	7	JUL	2010	0	N	0.084	LEADER	0.333333333	0.689720333	12.16427105	45	211.9	13.2	8.1	Y	AVG	36.42857143	Pantex	SodiumAz	0.0873786383491475	0.0277370778548103	0.0183020491201304	0.0607613292675131
1655	SON	38921	A38921	SON38921	N	3	1	7	JUL	2010	0	N	0.061	LEADER	0.333333333	0.689720333	12.22997947	38	211.9	13.2	8.1	Y	AVG	32.45901639	Pantex	SodiumAz	0.270333758549473	0.204916032274437	0.19686168305679	0.244248942551727
1656	DUM	38924	A38924	DUM38924	N	9	6	7	JUL	2010	0	N	0.048	FOLLOWER	0.666666667	1.379440665	10.15468857	17	276.9	13.9	6.8	Y	AVG	39.375	Pantex	SodiumAz	0.171932484857653	0.0997958831853212	0.0898965759985839	0.171576422001332
1657	RHI	38924	A38924	RHI38924	N	8	4	7	JUL	2010	0	N	0.086	FOLLOWER	0.5	1.034580499	8.271047228	25	276.9	13.9	6.8	Y	AVG	18.8372093	Pantex	SodiumAz	-0.379352534420182	-0.398043337298776	-0.409589707199681	-0.374463742162916
1658	TAR	38924	A38924	TAR38924	N	6	3	7	JUL	2010	0	N	0.047	FOLLOWER	0.5	1.034580499	11.90006845	56	276.9	13.9	6.8	Y	AVG	24.89361702	Pantex	SodiumAz	-0.0315349326799477	-0.106444689480659	-0.111013451347699	-0.074011905734007
1659	YID	38924	A38924	YID38924	Y	9	6	7	JUL	2010	0	N	0.042	FOLLOWER	0.666666667	1.379440665	9.589322382	12	276.9	13.9	6.8	Y	AVG	40	Pantex	SodiumAz	0.0880757980267974	0.057848593772639	0.0483333750088089	0.0940328848298813
1660	MAT	38924	A38924	MAT38924	N	2	1	7	JUL	2010	0	N	0.087	LEADER	0.5	1.034580499	12.26283368	31	276.9	13.9	6.8	Y	AVG	26.20689655	Pantex	SodiumAz	-0.118727353538263	-0.197710175578693	-0.202318265350494	-0.158091267261054
1661	OPT	38924	A38924	OPT38924	Y	8	5	7	JUL	2010	0	N	0.075	LEADER	0.625	1.293225624	9.270362765	20	276.9	13.9	6.8	Y	AVG	42	Pantex	SodiumAz	0.274757404132752	0.265615490979645	0.262191021675339	0.291854519846892
1662	KNU	38925	A38925	KNU38925	N	4	3	7	JUL	2010	0	N	0.092	FOLLOWER	0.75	1.551870748	12.38056126	42	310.9	12.6	5.8	Y	COLD	23.15217391	Pantex	SodiumAz	-0.211148156616228	-0.318776556431244	-0.329298875193324	-0.234882448166988
1663	HOU	38925	A38925	HOU38925	N	3	2	7	JUL	2010	0	N	0.041	LEADER	0.666666667	1.379440665	10.24229979	38	310.9	12.6	5.8	Y	COLD	33.65853659	Pantex	SodiumAz	-0.030438366924169	-0.124949136589122	-0.136383026324346	-0.0401129518069596
1664	ZEU	38925	A38925	ZEU38925	N	6	1	7	JUL	2010	0	N	0.025	LEADER	0.166666667	0.344860166	11.79329227	43	310.9	12.6	5.8	Y	COLD	24	Pantex	SodiumAz	-0.121365850970998	-0.254573570139707	-0.24882745324722	-0.170044681466802
1665	BUB	38926	A38926	BUB38926	N	9	2	7	JUL	2010	0	N	0.072	FOLLOWER	0.222222222	0.459813555	11.92607803	39	380.9	14.9	6.8	Y	AVG	41.66666667	Pantex	SodiumAz	0.276262647692668	0.195501987192321	0.188925074371507	0.243950478875522
1666	MOB	38926	A38926	MOB38926	N	6	3	7	JUL	2010	0	N	0.066	FOLLOWER	0.5	1.034580499	10.62149213	32	380.9	14.9	6.8	Y	AVG	21.81818182	Pantex	SodiumAz	-0.216566358570134	-0.260876801939149	-0.273975350053104	-0.240304862068773
1667	OLA	38926	A38926	OLA38926	N	7	2	7	JUL	2010	0	N	0.126	LEADER	0.285714286	0.591188856	8.410677618	12	380.9	14.9	6.8	Y	AVG	35.23809524	Pantex	SodiumAz	-0.0765507218945731	-0.0854646883712298	-0.0984086086991871	-0.0522071635448911
1668	QUI	38926	A38926	QUI38926	Y	9	2	7	JUL	2010	0	N	0.076	LEADER	0.222222222	0.459813555	9.942505133	24	380.9	14.9	6.8	Y	AVG	45.39473684	Pantex	SodiumAz	0.324474110161117	0.288768712931353	0.284686902888033	0.332683400482625
1669	DIK	38928	A38928	DIK38928	N	NA	NA	7	JUL	2010	0	N	0.056	BACHELOR	NA	NA	8.004106776	42	394	15.8	7.3	Y	AVG	30	Pantex	SodiumAz	0.0220185645371083	-0.0283200117948983	-0.0363549931314986	0.0349791698441746
1670	JEF	38928	A38928	JEF38928	N	NA	NA	7	JUL	2010	0	N	0.024	BACHELOR	NA	NA	9.31211499	8	394	15.8	7.3	Y	AVG	38.75	Pantex	SodiumAz	0.0528797396386667	0.0207155064885778	0.0110371980087862	0.0670440676834239
1671	BUL	38928	A38928	BUL38928	N	6	4	7	JUL	2010	0	N	0.045	FOLLOWER	0.666666667	1.379440665	11.68788501	15	394	15.8	7.3	Y	AVG	30.66666667	Pantex	SodiumAz	0.104125520115004	0.0270841140250373	0.0151086873441342	0.056936106220153
1672	DUB	38928	A38928	DUB38928	N	6	4	7	JUL	2010	0	N	0.07	FOLLOWER	0.666666667	1.379440665	13.78097194	60	394	15.8	7.3	Y	AVG	36.42857143	Pantex	SodiumAz	0.222803337737044	0.0855454715858883	0.0777137721861658	0.131595039606844
1673	FRA	38928	A38928	FRA38928	N	6	4	7	JUL	2010	0	N	0.049	FOLLOWER	0.666666667	1.379440665	12.7816564	64	394	15.8	7.3	Y	AVG	33.06122449	Pantex	SodiumAz	-0.0214001647899869	-0.157184736092161	-0.16656966120084	-0.106014647205696
1674	RWA	38928	A38928	RWA38928	N	3	2	7	JUL	2010	0	N	0.052	FOLLOWER	0.666666667	1.379440665	14.57084189	66	394	15.8	7.3	Y	AVG	27.13375322	Pantex	SodiumAz	0.0948347019841762	-0.0669866998554443	-0.0753397812249901	-0.0107604888660906
1675	WAY	38928	A38928	WAY38928	N	5	2	7	JUL	2010	0	N	0.065	FOLLOWER	0.4	0.827664399	11.62354552	59	394	15.8	7.3	Y	AVG	33.23076923	Pantex	SodiumAz	0.198691655072489	0.0674839004649961	0.0632673523891989	0.120531782026587
1676	AVO	38928	A38928	AVO38928	N	4	1	7	JUL	2010	0	N	0.038	LEADER	0.25	0.517290249	10.25051335	25	394	15.8	7.3	Y	AVG	31.57894737	Pantex	SodiumAz	0.113312756213104	0.0651211618467578	0.0532053819256917	0.107759357633844
1677	BUM	38928	A38928	BUM38928	N	5	2	7	JUL	2010	0	N	0.096	LEADER	0.4	0.827664399	8.7816564	19	394	15.8	7.3	Y	AVG	39.09283668	Pantex	SodiumAz	0.189318472639973	0.178171626435898	0.173611185083192	0.211157496623369
1678	GOH	38928	A38928	GOH38928	N	8	4	7	JUL	2010	0	N	0.036	LEADER	0.5	1.034580499	10.30253251	33	394	15.8	7.3	Y	AVG	30	Pantex	SodiumAz	-0.0222691143141418	-0.0602160988932621	-0.0691289210884487	-0.0266710609354948
1679	DIK	38933	A38933	DIK38933	N	NA	NA	8	AUG	2010	0	N	0.042	BACHELOR	NA	NA	8.01779603	42	466	14.9	7.8	Y	AVG	32.14285714	Pantex	SodiumAz	0.0918544112529371	0.040672859603164	0.0326378782665637	0.103972041242237
1680	JEF	38933	A38933	JEF38933	N	NA	NA	8	AUG	2010	0	N	0.021	BACHELOR	NA	NA	9.325804244	8	466	14.9	7.8	Y	AVG	32.85714286	Pantex	SodiumAz	-0.111238880888084	-0.144246089355939	-0.153924397835731	-0.0979175281610933
1681	WHA	38933	A38933	WHA38933	N	6	1	8	AUG	2010	0	N	0.027	LEADER	0.166666667	0.344860166	11.89185489	37	466	14.9	7.8	Y	AVG	43.33333333	Pantex	SodiumAz	0.0647713580019378	-0.0200075456426809	-0.0351559017424181	0.0527566611380959
1682	KRO	38934	A38934	KRO38934	N	NA	NA	8	AUG	2010	0	N	0.025	BACHELOR	NA	NA	8.837782341	19	531.4	15.9	7.6	Y	AVG	50.4	Pantex	SodiumAz	0.333711212509173	0.270860269675737	0.26004171346292	0.348240596567638
1683	NIK	38934	A38934	NIK38934	N	3	1	8	AUG	2010	0	N	0.073	LEADER	0.333333333	0.689720333	12.19986311	45	531.4	15.9	7.6	Y	AVG	34.93150685	Pantex	SodiumAz	0.0476061750320689	-0.0142271212638296	-0.0236621499985095	0.0187971301488732
1684	SAW	38934	A38934	SAW38934	N	2	1	8	AUG	2010	0	N	0.054	LEADER	0.5	1.034580499	12.99247091	71	531.4	15.9	7.6	Y	AVG	59.44444444	Pantex	SodiumAz	0.568094687522313	0.479425997501115	0.474180278599629	0.527124549528705
1685	SPO	38934	A38934	SPO38934	N	6	1	8	AUG	2010	0	N	0.035	LEADER	0.166666667	0.344860166	12.87474333	61	531.4	15.9	7.6	Y	AVG	33.42857143	Pantex	SodiumAz	0.184444339728617	0.0613099153270689	0.0538851917971837	0.103760043889476
1686	ATE	38935	A38935	ATE38935	N	NA	NA	8	AUG	2010	0	N	0.025	BACHELOR	NA	NA	8.370294319	13	550.4	15.5	8.4	Y	AVG	25.2	Pantex	SodiumAz	-0.62134412426576	-0.634197365552341	-0.652236745025328	-0.58210125118313
1687	DGU	38935	A38935	DGU38935	N	NA	NA	8	AUG	2010	0	N	0.019	BACHELOR	NA	NA	9.968514716	23	550.4	15.5	8.4	Y	AVG	39.47368421	Pantex	SodiumAz	0.108773681293203	0.0833114347150072	0.0756312267501693	0.118430473477999
1688	SYR	38935	A38935	SYR38935	N	NA	NA	8	AUG	2010	0	N	0.054	BACHELOR	NA	NA	9.468856947	9	550.4	15.5	8.4	Y	AVG	51.72132763	Pantex	SodiumAz	0.138704878888932	0.114156293602093	0.103250370719273	0.169252658947846
1689	DUM	38935	A38935	DUM38935	N	9	6	8	AUG	2010	0	N	0.056	FOLLOWER	0.666666667	1.379440665	10.18480493	17	550.4	15.5	8.4	Y	AVG	49.28571429	Pantex	SodiumAz	0.39829020154784	0.324299054102527	0.31439974691579	0.396079592918538
1690	RHI	38935	A38935	RHI38935	N	8	4	8	AUG	2010	0	N	0.056	FOLLOWER	0.5	1.034580499	8.301163587	25	550.4	15.5	8.4	Y	AVG	20.35714286	Pantex	SodiumAz	-0.299900269764502	-0.320445618354499	-0.331991988255404	-0.296866023218639
1691	TAR	38935	A38935	TAR38935	N	6	3	8	AUG	2010	0	N	0.055	FOLLOWER	0.5	1.034580499	11.9301848	56	550.4	15.5	8.4	Y	AVG	33.81818182	Pantex	SodiumAz	0.276706767975319	0.199942466017419	0.195373704150379	0.232375249764071
1692	YID	38935	A38935	YID38935	Y	9	6	8	AUG	2010	0	N	0.069	FOLLOWER	0.666666667	1.379440665	9.619438741	12	550.4	15.5	8.4	Y	AVG	62.17391304	Pantex	SodiumAz	0.530986396893123	0.498904646927562	0.489389428163732	0.535088937984805
1693	BUM	38935	A38935	BUM38935	N	4	1	8	AUG	2010	0	N	0.077	LEADER	0.25	0.517290249	8.800821355	19	550.4	15.5	8.4	Y	AVG	27.66233766	Pantex	SodiumAz	-0.155368770278945	-0.167695781890945	-0.172256223243652	-0.134709911703474
1694	OPT	38935	A38935	OPT38935	Y	8	5	8	AUG	2010	0	N	0.064	LEADER	0.625	1.293225624	9.300479124	20	550.4	15.5	8.4	Y	AVG	51.09375	Pantex	SodiumAz	0.472604512092413	0.461608053227904	0.458183583923598	0.487847082095151
1695	YEL	38935	A38935	YEL38935	N	1	1	8	AUG	2010	0	N	0.069	LEADER	1	2.069160998	10.95003422	73	550.4	15.5	8.4	Y	AVG	26.52173913	Pantex	SodiumAz	0.0807006387110989	-0.0336229207819163	-0.0395115523788787	0.0265462228377782
1696	DYE	38940	A38940	DYE38940	N	NA	NA	8	AUG	2010	0	N	0.048	BACHELOR	NA	NA	9.482546201	26	615.1	11.9	7.8	Y	AVG	58.75	Pantex	SodiumAz	0.309366537530153	0.263619118408689	0.254844124799931	0.32450898257746
1697	EAG	38940	A38940	EAG38940	N	NA	NA	8	AUG	2010	0	N	0.025	BACHELOR	NA	NA	7.983572895	20	615.1	11.9	7.8	Y	AVG	43.2	Pantex	SodiumAz	0.379815543658457	0.334695597720679	0.323199760230962	0.400755730960131
1698	EDG	38940	A38940	EDG38940	N	NA	NA	8	AUG	2010	0	N	0.034	BACHELOR	NA	NA	8.982888433	15	615.1	11.9	7.8	Y	AVG	63.52941176	Pantex	SodiumAz	0.518484047287717	0.477457399249178	0.468261863985434	0.542543761533011
1699	EGG	38940	A38940	EGG38940	N	NA	NA	8	AUG	2010	0	N	0.03	BACHELOR	NA	NA	8.23340178	29	615.1	11.9	7.8	Y	AVG	40	Pantex	SodiumAz	0.204080277495342	0.170193624890977	0.162409403181468	0.225805393201848
1700	ERG	38940	A38940	ERG38940	N	NA	NA	8	AUG	2010	0	N	0.023	BACHELOR	NA	NA	8.23340178	26	615.1	11.9	7.8	Y	AVG	36.52173913	Pantex	SodiumAz	-0.0809246783957289	-0.121794268188744	-0.132584950631851	-0.0565079536555366
1701	MAY	38940	A38940	MAY38940	N	NA	NA	8	AUG	2010	0	N	0.019	BACHELOR	NA	NA	9.732375086	25	615.1	11.9	7.8	Y	AVG	47.36842105	Pantex	SodiumAz	0.395823713956606	0.354171066533057	0.347233356384565	0.407860213236517
1702	MOB	38940	A38940	MOB38940	N	6	3	8	AUG	2010	0	N	0.069	FOLLOWER	0.5	1.034580499	10.65982204	32	615.1	11.9	7.8	Y	AVG	25.65217391	Pantex	SodiumAz	-0.0523213575292658	-0.098992131714132	-0.112090679828087	-0.0784201918437559
1703	OLA	38940	A38940	OLA38940	N	7	2	8	AUG	2010	0	N	0.023	LEADER	0.285714286	0.591188856	8.449007529	12	615.1	11.9	7.8	Y	AVG	44.34782609	Pantex	SodiumAz	0.155745550871806	0.144471253517719	0.131527333189761	0.177728778344057
1704	WEB	38940	A38940	WEB38940	N	8	1	8	AUG	2010	0	N	0.028	LEADER	0.125	0.258645125	10.33538672	52	615.1	11.9	7.8	Y	AVG	47.14285714	Pantex	SodiumAz	0.333940382477962	0.281256526702208	0.260805107343718	0.327580544750272
1705	DYE	38945	A38945	DYE38945	N	NA	NA	8	AUG	2010	0	N	0.03	BACHELOR	NA	NA	9.496235455	26	641.9	13.3	7.1	Y	AVG	56	Pantex	SodiumAz	0.262270050558801	0.21567965611957	0.206904662510813	0.276569520288341
1706	EAG	38945	A38945	EAG38945	N	NA	NA	8	AUG	2010	0	N	0.067	BACHELOR	NA	NA	7.997262149	20	641.9	13.3	7.1	Y	AVG	17.01492537	Pantex	SodiumAz	-0.551091054460477	-0.597053975716022	-0.608549813205738	-0.530993842476569
1707	EDG	38945	A38945	EDG38945	N	NA	NA	8	AUG	2010	0	N	0.106	BACHELOR	NA	NA	8.996577687	15	641.9	13.3	7.1	Y	AVG	56.32075472	Pantex	SodiumAz	0.398887158945691	0.357017535589384	0.347822000325641	0.422103897873217
1708	EGG	38945	A38945	EGG38945	N	NA	NA	8	AUG	2010	0	N	0.031	BACHELOR	NA	NA	8.247091034	29	641.9	13.3	7.1	Y	AVG	24.19354839	Pantex	SodiumAz	-0.297870199135618	-0.332599827057749	-0.340384048767258	-0.276988058746879
1709	ERG	38945	A38945	ERG38945	N	NA	NA	8	AUG	2010	0	N	0.035	BACHELOR	NA	NA	8.247091034	26	641.9	13.3	7.1	Y	AVG	28.28571429	Pantex	SodiumAz	-0.33563249718353	-0.377345062294312	-0.388135744737419	-0.312058747761105
1710	MAY	38945	A38945	MAY38945	N	NA	NA	8	AUG	2010	0	N	0.025	BACHELOR	NA	NA	9.746064339	25	641.9	13.3	7.1	Y	AVG	37.2	Pantex	SodiumAz	0.15501966638958	0.112524043709843	0.105586333561351	0.166213190413303
1711	BUB	38945	A38945	BUB38945	N	9	2	8	AUG	2010	0	N	0.058	FOLLOWER	0.222222222	0.459813555	11.97809719	39	641.9	13.3	7.1	Y	AVG	38.79310345	Pantex	SodiumAz	0.208006989562268	0.12404302317462	0.117466110353807	0.172491514857821
1712	LEA	38945	A38945	LEA38945	N	3	1	8	AUG	2010	0	N	0.058	LEADER	0.333333333	0.689720333	10.15195072	21	641.9	13.3	7.1	Y	AVG	40.86206897	Pantex	SodiumAz	0.206774126846858	0.179281389659109	0.165043504059573	0.203443685016305
1713	QUI	38945	A38945	QUI38945	N	9	2	8	AUG	2010	0	N	0.081	LEADER	0.222222222	0.459813555	9.994524298	24	641.9	13.3	7.1	Y	AVG	48.88888889	Pantex	SodiumAz	0.401831396262431	0.36292269283747	0.35884088279415	0.406837380388742
1714	DEV	38946	A38946	DEV38946	N	4	2	8	AUG	2010	0	N	0.026	LEADER	0.5	1.034580499	11.98083504	49	640.9	15.5	7.5	Y	AVG	30	Pantex	SodiumAz	-0.0724923221794356	-0.133650993641679	-0.136507671406368	-0.090164745638158
1715	HOO	38946	A38946	HOO38946	N	2	1	8	AUG	2010	0	N	0.042	LEADER	0.5	1.034580499	9.363449692	34	640.9	15.5	7.5	Y	AVG	30	Pantex	SodiumAz	-0.186713947256255	-0.232741861977374	-0.240259118924977	-0.182325881154433
1716	HOU	38946	A38946	HOU38946	N	3	2	8	AUG	2010	0	N	0.033	LEADER	0.666666667	1.379440665	10.29979466	38	640.9	15.5	7.5	Y	AVG	20.90909091	Pantex	SodiumAz	-0.502980545808816	-0.560501428187514	-0.580535491833379	-0.51619562722328
1717	SAW	38946	A38946	SAW38946	N	2	1	8	AUG	2010	0	N	0.056	LEADER	0.5	1.034580499	13.02532512	71	640.9	15.5	7.5	Y	AVG	26.25	Pantex	SodiumAz	-0.247258352137803	-0.337950182946273	-0.343195901847759	-0.290251630918684
1718	ASL	38947	A38947	ASL38947	N	NA	NA	8	AUG	2010	0	N	0.022	BACHELOR	NA	NA	11.49760438	30	648.4	16.2	7.8	Y	AVG	32.72727273	Pantex	SodiumAz	-0.0535588289590452	-0.110544566612922	-0.116820183235667	-0.0552666395429084
1719	DJI	38947	A38947	DJI38947	N	4	2	8	AUG	2010	0	N	0.033	FOLLOWER	0.5	1.034580499	13.12388775	91	648.4	16.2	7.8	Y	AVG	21.81818182	Pantex	SodiumAz	-0.313863407495456	-0.444838771165305	-0.451153388760494	-0.394282302222215
1720	MAT	38947	A38947	MAT38947	N	2	1	8	AUG	2010	0	N	0.048	LEADER	0.5	1.034580499	12.32580424	31	648.4	16.2	7.8	Y	AVG	25.625	Pantex	SodiumAz	-0.137303833363344	-0.220164341348234	-0.224772431120035	-0.180545433030595
1721	AHA	38954	A38954	AHA38954	N	NA	NA	8	AUG	2010	0	N	0.031	BACHELOR	NA	NA	10.14647502	7	499.3	11.6	7.2	Y	AVG	33.87096774	Pantex	SodiumAz	0.0517492760579654	0.000656577195913943	-0.0199538662074743	0.0204916179617052
1722	ZET	38954	A38954	ZET38954	N	NA	NA	8	AUG	2010	0	N	0.032	BACHELOR	NA	NA	12.37234771	13	499.3	11.6	7.2	Y	AVG	45.9375	Pantex	SodiumAz	0.456834398281745	0.375228051190245	0.358920799015003	0.402084518382545
1723	DIK	38956	A38956	DIK38956	N	NA	NA	8	AUG	2010	0	N	0.048	BACHELOR	NA	NA	8.080766598	42	461.7	12.1	7.2	Y	AVG	30.625	Pantex	SodiumAz	0.047358513494705	-0.00770072459216253	-0.0157357059287628	0.0555984570469104
1724	WHA	38956	A38956	WHA38956	N	6	1	8	AUG	2010	0	N	0.053	LEADER	0.166666667	0.344860166	11.95482546	37	461.7	12.1	7.2	Y	AVG	52.0754717	Pantex	SodiumAz	0.252420928046947	0.163764337842075	0.148615981742338	0.236528544622852
1725	ATE	38958	A38958	ATE38958	N	NA	NA	8	AUG	2010	0	N	0.043	BACHELOR	NA	NA	8.433264887	13	467.2	14.5	8.5	Y	AVG	46.74418605	Pantex	SodiumAz	0.000379453088142689	-0.0163514746355329	-0.0343908541085196	0.0357446397336787
1726	DGU	38958	A38958	DGU38958	N	NA	NA	8	AUG	2010	0	N	0.045	BACHELOR	NA	NA	10.03148528	23	467.2	14.5	8.5	Y	AVG	41.33333333	Pantex	SodiumAz	0.15868641698968	0.129346484220707	0.121666276255869	0.164465522983699
1727	SYR	38958	A38958	SYR38958	N	NA	NA	8	AUG	2010	0	N	0.041	BACHELOR	NA	NA	9.531827515	9	467.2	14.5	8.5	Y	AVG	86.34146341	Pantex	SodiumAz	0.655022281554769	0.626596009830835	0.615690086948016	0.681692375176588
1728	BUL	38958	A38958	BUL38958	N	6	4	8	AUG	2010	0	N	0.077	FOLLOWER	0.666666667	1.379440665	11.77002053	15	467.2	14.5	8.5	Y	AVG	38.06496006	Pantex	SodiumAz	0.325301258785436	0.243202001035188	0.231226574354285	0.273053993230304
1729	DUB	38958	A38958	DUB38958	N	6	4	8	AUG	2010	0	N	0.094	FOLLOWER	0.666666667	1.379440665	13.86310746	60	467.2	14.5	8.5	Y	AVG	33.82978723	Pantex	SodiumAz	0.153849486639719	0.0115337688282815	0.003702069428559	0.0575833368492376
1730	FRA	38958	A38958	FRA38958	N	6	4	8	AUG	2010	0	N	0.077	FOLLOWER	0.666666667	1.379440665	12.86379192	64	467.2	14.5	8.5	Y	AVG	58.05194805	Pantex	SodiumAz	0.546634822468693	0.405792399506236	0.396407474397558	0.456962488392702
1731	GOH	38958	A38958	GOH38958	Y	8	4	8	AUG	2010	0	N	0.036	LEADER	0.5	1.034580499	10.38466804	33	467.2	14.5	8.5	Y	AVG	42.5	Pantex	SodiumAz	0.331095432230149	0.288090595374954	0.279177773179767	0.321635633332721
1732	DUM	38961	A38961	DUM38961	N	9	6	9	SEP	2010	0	N	0.051	FOLLOWER	0.666666667	1.379440665	10.25598905	17	481.4	14.9	8.2	Y	AVG	50	Pantex	SodiumAz	0.417062410516106	0.33868779146767	0.328788484280933	0.410468330283681
1733	RHI	38961	A38961	RHI38961	N	8	4	9	SEP	2010	0	N	0.083	FOLLOWER	0.5	1.034580499	8.372347707	25	481.4	14.9	8.2	Y	AVG	24.21686747	Pantex	SodiumAz	-0.121899255693624	-0.146828075886743	-0.158374445787648	-0.123248480750883
1734	TAR	38961	A38961	TAR38961	N	6	3	9	SEP	2010	0	N	0.052	FOLLOWER	0.5	1.034580499	12.00136893	56	481.4	14.9	8.2	Y	AVG	26.53846154	Pantex	SodiumAz	0.0386867182934894	-0.0424610558833263	-0.0470298177503667	-0.0100282721366742
1735	YID	38961	A38961	YID38961	Y	9	6	9	SEP	2010	0	N	0.039	FOLLOWER	0.666666667	1.379440665	9.690622861	12	481.4	14.9	8.2	Y	AVG	50.76923077	Pantex	SodiumAz	0.332724838801472	0.296259617232789	0.286744398468959	0.332443908290031
1736	OPT	38961	A38961	OPT38961	Y	8	5	9	SEP	2010	0	N	0.094	LEADER	0.625	1.293225624	9.371663244	20	481.4	14.9	8.2	Y	AVG	40.85106383	Pantex	SodiumAz	0.253258666480885	0.237878736013254	0.234454266708947	0.264117764880501
1737	ASL	38962	A38962	ASL38962	N	NA	NA	9	SEP	2010	0	N	0.044	BACHELOR	NA	NA	11.53867214	30	455	16.8	8.5	Y	AVG	49.09090909	Pantex	SodiumAz	0.354435204877408	0.29492054139339	0.288644924770645	0.350198468463404
1738	DYE	38962	A38962	DYE38962	N	NA	NA	9	SEP	2010	0	N	0.053	BACHELOR	NA	NA	9.542778919	26	455	16.8	8.5	Y	AVG	42.45283019	Pantex	SodiumAz	-0.0118219423938557	-0.0612784529381241	-0.0700534465468818	-0.000388588769353326
1739	EAG	38962	A38962	EAG38962	N	NA	NA	9	SEP	2010	0	N	0.058	BACHELOR	NA	NA	8.043805613	20	455	16.8	8.5	Y	AVG	26.89655172	Pantex	SodiumAz	-0.0903177706254863	-0.139146807986069	-0.150642645475786	-0.0730866747466168
1740	EDG	38962	A38962	EDG38962	N	NA	NA	9	SEP	2010	0	N	0.052	BACHELOR	NA	NA	9.04312115	15	455	16.8	8.5	Y	AVG	43.26923077	Pantex	SodiumAz	0.138131939295783	0.0933961998960182	0.084200664632275	0.158482562179851
1741	EGG	38962	A38962	EGG38962	N	NA	NA	9	SEP	2010	0	N	0.05	BACHELOR	NA	NA	8.293634497	29	455	16.8	8.5	Y	AVG	31.8	Pantex	SodiumAz	-0.0216237954712377	-0.0592195394368278	-0.0670037611463372	-0.00360777112595745
1742	ERG	38962	A38962	ERG38962	N	NA	NA	9	SEP	2010	0	N	0.049	BACHELOR	NA	NA	8.293634497	26	455	16.8	8.5	Y	AVG	54.48979592	Pantex	SodiumAz	0.322890190382823	0.278311509228583	0.267520826785476	0.34359782376179
1743	MAY	38962	A38962	MAY38962	N	NA	NA	9	SEP	2010	0	N	0.039	BACHELOR	NA	NA	9.792607803	25	455	16.8	8.5	Y	AVG	64.61538462	Pantex	SodiumAz	0.710029555662768	0.664667816877993	0.657730106729501	0.718356963581453
1744	MOT	38962	A38962	MOT38962	N	NA	NA	9	SEP	2010	0	N	0.054	BACHELOR	NA	NA	9.270362765	13	455	16.8	8.5	Y	AVG	30	Pantex	SodiumAz	-0.13801713031037	-0.189238006659576	-0.199067182543985	-0.152609354846933
1745	PAS	38962	A38962	PAS38962	N	NA	NA	9	SEP	2010	0	N	0.052	BACHELOR	NA	NA	8.865160849	9	455	16.8	8.5	Y	AVG	25.96153846	Pantex	SodiumAz	-0.188004800594999	-0.196812998404399	-0.202251899856663	-0.169119590639105
1746	BUM	38962	A38962	BUM38962	N	4	1	9	SEP	2010	0	N	0.036	LEADER	0.25	0.517290249	8.874743326	19	455	16.8	8.5	Y	AVG	32.5	Pantex	SodiumAz	0.0103515489704589	-0.00652752932053335	-0.0110879706732399	0.0264583408669377
1747	LEA	38962	A38962	LEA38962	N	3	1	9	SEP	2010	0	N	0.032	LEADER	0.333333333	0.689720333	10.19849418	21	455	16.8	8.5	Y	AVG	33.75	Pantex	SodiumAz	0.0184184363316553	-0.0119404167148138	-0.0261783023143507	0.0122218786423818
1748	MOB	38963	A38963	MOB38963	N	6	3	9	SEP	2010	0	N	0.072	FOLLOWER	0.5	1.034580499	10.72279261	32	390.4	16.6	8.5	Y	AVG	21.25	Pantex	SodiumAz	-0.236715096450558	-0.287263557195677	-0.300362105309632	-0.266691617325301
1749	OLA	38963	A38963	OLA38963	N	7	2	9	SEP	2010	0	N	0.026	LEADER	0.285714286	0.591188856	8.511978097	12	390.4	16.6	8.5	Y	AVG	47.30769231	Pantex	SodiumAz	0.224232457284868	0.209080473493686	0.196136553165728	0.242337998320024
1750	KNU	38965	A38965	KNU38965	N	4	3	9	SEP	2010	0	N	0.029	FOLLOWER	0.75	1.551870748	12.49007529	42	358.5	16.3	9	Y	AVG	27.93103448	Pantex	SodiumAz	-0.0167546181389837	-0.0905964365550456	-0.109718929227767	-0.0472327121087179
1751	HOU	38965	A38965	HOU38965	N	3	2	9	SEP	2010	0	N	0.031	LEADER	0.666666667	1.379440665	10.35181383	38	358.5	16.3	9	Y	AVG	32.90322581	Pantex	SodiumAz	-0.0463905735730115	-0.107114762454803	-0.127148826100668	-0.0628089614905694
1752	ASL	38966	A38966	ASL38966	N	NA	NA	9	SEP	2010	0	N	0.041	BACHELOR	NA	NA	11.54962355	30	353.7	14.6	7.8	Y	AVG	31.46341463	Pantex	SodiumAz	-0.0897388506714427	-0.149927894828414	-0.156203511451159	-0.0946499677584001
1753	DYE	38966	A38966	DYE38966	N	NA	NA	9	SEP	2010	0	N	0.027	BACHELOR	NA	NA	9.553730322	26	353.7	14.6	7.8	Y	AVG	30	Pantex	SodiumAz	-0.358343762167258	-0.408474652953424	-0.417249646562182	-0.347584788784653
1754	EDG	38966	A38966	EDG38966	N	NA	NA	9	SEP	2010	0	N	0.035	BACHELOR	NA	NA	9.054072553	15	353.7	14.6	7.8	Y	AVG	34.28571429	Pantex	SodiumAz	-0.0939066826854571	-0.13931680232712	-0.148512337590863	-0.0742304400432867
1755	EGG	38966	A38966	EGG38966	N	NA	NA	9	SEP	2010	0	N	0.047	BACHELOR	NA	NA	8.3045859	29	353.7	14.6	7.8	Y	AVG	21.06382979	Pantex	SodiumAz	-0.432858363465582	-0.471128487673069	-0.478912709382578	-0.415516719362198
1756	ERG	38966	A38966	ERG38966	N	NA	NA	9	SEP	2010	0	N	0.036	BACHELOR	NA	NA	8.3045859	26	353.7	14.6	7.8	Y	AVG	33.33333333	Pantex	SodiumAz	-0.167890985468929	-0.213144046865067	-0.223934729308174	-0.14785773233186
1757	MAY	38966	A38966	MAY38966	N	NA	NA	9	SEP	2010	0	N	0.047	BACHELOR	NA	NA	9.803559206	25	353.7	14.6	7.8	Y	AVG	36.38297872	Pantex	SodiumAz	0.136352449150494	0.0903163301238217	0.0833786199753295	0.144005476827282
1758	DJI	38966	A38966	DJI38966	N	4	2	9	SEP	2010	0	N	0.036	FOLLOWER	0.5	1.034580499	13.17590691	91	353.7	14.6	7.8	Y	AVG	19.16666667	Pantex	SodiumAz	-0.440231092926001	-0.574409762483151	-0.58072438007834	-0.523853293540061
1759	DEV	38966	A38966	DEV38966	N	4	2	9	SEP	2010	0	N	0.061	LEADER	0.5	1.034580499	12.03559206	49	353.7	14.6	7.8	Y	AVG	25.08196721	Pantex	SodiumAz	-0.24816865223522	-0.312699225214847	-0.315555902979536	-0.269212977211327
1760	MAT	38966	A38966	MAT38966	N	2	1	9	SEP	2010	0	N	0.054	LEADER	0.5	1.034580499	12.37782341	31	353.7	14.6	7.8	Y	AVG	27.22222222	Pantex	SodiumAz	-0.0736353311919475	-0.159699145679931	-0.164307235451732	-0.120080237362292
1761	SAW	38966	A38966	SAW38966	N	2	1	9	SEP	2010	0	N	0.079	LEADER	0.5	1.034580499	13.08008214	71	353.7	14.6	7.8	Y	AVG	39.87341772	Pantex	SodiumAz	0.17415743965651	0.0800937073306565	0.0748479884291702	0.127792259358246
1762	KRO	38967	A38967	KRO38967	N	NA	NA	9	SEP	2010	0	N	0.055	BACHELOR	NA	NA	8.928131417	19	349.9	14.7	8.1	Y	AVG	31.09090909	Pantex	SodiumAz	-0.143800861260528	-0.212215441166591	-0.223033997379408	-0.13483511427469
1763	EAG	38968	A38968	EAG38968	N	NA	NA	9	SEP	2010	0	N	0.037	BACHELOR	NA	NA	8.060232717	20	315.7	16.3	8.4	Y	AVG	34.86486486	Pantex	SodiumAz	0.170175294735211	0.120334687042572	0.108838849552856	0.186394820282024
1764	HOO	38968	A38968	HOO38968	N	2	1	9	SEP	2010	0	N	0.022	LEADER	0.5	1.034580499	9.423682409	34	315.7	16.3	8.4	Y	AVG	39.54545455	Pantex	SodiumAz	0.0932485208480704	0.043511514765727	0.0359942578181234	0.0939274955886678
1765	LEB	38968	A38968	LEB38968	N	5	1	9	SEP	2010	0	N	0.024	LEADER	0.2	0.4138322	12.18206708	65	315.7	16.3	8.4	Y	AVG	42.5	Pantex	SodiumAz	0.287929536530792	0.123833150251782	0.116890094414937	0.188009497802833
1766	WEB	38968	A38968	WEB38968	N	8	1	9	SEP	2010	0	N	0.06	LEADER	0.125	0.258645125	10.41204654	52	315.7	16.3	8.4	Y	AVG	28.5	Pantex	SodiumAz	-0.164617373960338	-0.222021891367794	-0.242473310726283	-0.17569787331973
1767	DIK	38972	A38972	DIK38972	N	NA	NA	9	SEP	2010	0	N	0.05	BACHELOR	NA	NA	8.124572211	42	238.4	16.8	7.6	Y	AVG	23.4	Pantex	SodiumAz	-0.219024611977361	-0.276781371093398	-0.284816352429998	-0.213482189454325
1768	MEA	38972	A38972	MEA38972	N	NA	NA	9	SEP	2010	0	N	0.047	BACHELOR	NA	NA	7.954825462	34	238.4	16.8	7.6	Y	AVG	25.53191489	Pantex	SodiumAz	-0.15564010148781	-0.190949183401433	-0.199025629765048	-0.13986470823262
1769	NIK	38974	A38974	NIK38974	N	3	1	9	SEP	2010	0	N	0.065	LEADER	0.333333333	0.689720333	12.30937714	45	227.7	12.5	7.2	Y	AVG	45.51069203	Pantex	SodiumAz	0.318908068448841	0.250330969733968	0.240895940999288	0.283355221146671
1770	SON	38974	A38974	SON38974	N	3	1	9	SEP	2010	0	N	0.031	LEADER	0.333333333	0.689720333	12.37508556	38	227.7	12.5	7.2	Y	AVG	31.93548387	Pantex	SodiumAz	0.263008775973985	0.188655511478414	0.180601162260767	0.227988421755704
1771	DIK	38979	A38979	DIK38979	N	NA	NA	9	SEP	2010	0	N	0.049	BACHELOR	NA	NA	8.143737166	42	176.8	15.2	8	Y	AVG	30.44955282	Pantex	SodiumAz	0.0454908394006925	-0.0134460851232694	-0.0214810664598697	0.0498530965158035
1772	ASL	38980	A38980	ASL38980	N	NA	NA	9	SEP	2010	0	N	0.031	BACHELOR	NA	NA	11.58795346	30	177.3	15.3	7.6	Y	AVG	36.77419355	Pantex	SodiumAz	0.0685923865720359	0.00604301159921405	-0.000232605023531285	0.0613209386692275
1773	DYE	38980	A38980	DYE38980	N	NA	NA	9	SEP	2010	0	N	0.042	BACHELOR	NA	NA	9.592060233	26	177.3	15.3	7.6	Y	AVG	27.41109788	Pantex	SodiumAz	-0.446232849444536	-0.498724071108132	-0.50749906471689	-0.437834206939362
1774	EAG	38980	A38980	EAG38980	N	NA	NA	9	SEP	2010	0	N	0.043	BACHELOR	NA	NA	8.093086927	20	177.3	15.3	7.6	Y	AVG	21.62790698	Pantex	SodiumAz	-0.305296678445199	-0.357160426925109	-0.368656264414826	-0.291100293685657
1775	EDG	38980	A38980	EDG38980	N	NA	NA	9	SEP	2010	0	N	0.039	BACHELOR	NA	NA	9.092402464	15	177.3	15.3	7.6	Y	AVG	36.92307692	Pantex	SodiumAz	-0.0174383798626385	-0.0652088303817315	-0.0744043656454747	-0.000122468097898398
1776	EGG	38980	A38980	EGG38980	N	NA	NA	9	SEP	2010	0	N	0.034	BACHELOR	NA	NA	8.342915811	29	177.3	15.3	7.6	Y	AVG	28.23529412	Pantex	SodiumAz	-0.137482614208987	-0.178113069293905	-0.185897291003414	-0.122501300983035
1777	ERG	38980	A38980	ERG38980	N	NA	NA	9	SEP	2010	0	N	0.053	BACHELOR	NA	NA	8.342915811	26	177.3	15.3	7.6	Y	AVG	36.79245283	Pantex	SodiumAz	-0.0667958138109381	-0.114409206084506	-0.125199888527613	-0.0491228915512991
1778	MAY	38980	A38980	MAY38980	N	NA	NA	9	SEP	2010	0	N	0.055	BACHELOR	NA	NA	9.841889117	25	177.3	15.3	7.6	Y	AVG	48.54545455	Pantex	SodiumAz	0.427112298590302	0.3787158486862	0.371778138537707	0.43240499538966
1779	SPO	38981	A38981	SPO38981	N	6	1	9	SEP	2010	0	N	0.049	LEADER	0.166666667	0.344860166	13.00342231	61	178	16.2	7.8	Y	AVG	28.25713368	Pantex	SodiumAz	0.0243032862632457	-0.106755105657306	-0.114179829187191	-0.0643049770948982
1780	DIK	38983	A38983	DIK38983	N	NA	NA	9	SEP	2010	0	N	0.05	BACHELOR	NA	NA	8.154688569	42	178.7	16.8	7.1	Y	AVG	28.2	Pantex	SodiumAz	-0.0305841107471263	-0.0901954155129858	-0.0982303968495861	-0.0268962338739129
1781	DRA	38983	A38983	DRA38983	N	NA	NA	9	SEP	2010	0	N	0.039	BACHELOR	NA	NA	8.005475702	31	178.7	16.8	7.1	Y	AVG	29.35359938	Pantex	SodiumAz	-0.104395165237658	-0.147958637777692	-0.158187002334333	-0.0855102952227349
1782	MEA	38983	A38983	MEA38983	N	NA	NA	9	SEP	2010	0	N	0.049	BACHELOR	NA	NA	7.984941821	34	178.7	16.8	7.1	Y	AVG	26.32653061	Pantex	SodiumAz	-0.123137590540954	-0.160301218165979	-0.168377664529594	-0.109216742997166
1783	QUA	38983	A38983	QUA38983	N	NA	NA	9	SEP	2010	0	N	0.051	BACHELOR	NA	NA	8.50513347	18	178.7	16.8	7.1	Y	AVG	32.35294118	Pantex	SodiumAz	-0.279438895444195	-0.353824591911159	-0.374380875433709	-0.260034439988683
1784	YEL	38984	A38984	YEL38984	N	1	1	9	SEP	2010	0	N	0.036	LEADER	1	2.069160998	11.08418891	73	147.8	19.6	6.8	Y	AVG	25	Pantex	SodiumAz	0.0298728805208612	-0.0927118371355298	-0.0986004687324922	-0.0325426935158353
1785	BUM	38985	A38985	BUM38985	N	4	1	9	SEP	2010	0	N	0.019	LEADER	0.25	0.517290249	8.937713895	19	141.3	17.6	7.6	Y	AVG	34.73684211	Pantex	SodiumAz	0.0807900021238352	0.060033237334169	0.0554727959814625	0.09301910752164
1786	DIK	38987	A38987	DIK38987	N	NA	NA	9	SEP	2010	0	N	0.056	BACHELOR	NA	NA	8.165639973	42	120.85	16.9	6.9	Y	AVG	44.41972613	Pantex	SodiumAz	0.424451944593551	0.364166259524215	0.356131278187615	0.427465441163288
1787	DRA	38987	A38987	DRA38987	N	NA	NA	9	SEP	2010	0	N	0.054	BACHELOR	NA	NA	8.016427105	31	120.85	16.9	6.9	Y	AVG	37.22222222	Pantex	SodiumAz	0.133769994221956	0.0895321414400243	0.0793037768833842	0.151980483994982
1788	QUA	38987	A38987	QUA38987	N	NA	NA	9	SEP	2010	0	N	0.054	BACHELOR	NA	NA	8.516084873	18	120.85	16.9	6.9	Y	AVG	44.44444444	Pantex	SodiumAz	0.0387705201900737	-0.036289556518788	-0.0568458400413379	0.0575005954036878
1789	MAT	38987	A38987	MAT38987	N	2	1	9	SEP	2010	0	N	0.024	LEADER	0.5	1.034580499	12.43531828	31	120.85	16.9	6.9	Y	AVG	33.75	Pantex	SodiumAz	0.14485194953139	0.0552476385117324	0.0506395487399316	0.0948665468293717
1790	WHA	38987	A38987	WHA38987	Y	6	1	9	SEP	2010	0	N	0.025	LEADER	0.166666667	0.344860166	12.03969884	37	120.85	16.9	6.9	Y	AVG	49.2	Pantex	SodiumAz	0.200846953640269	0.106963916145032	0.0918155600452946	0.179728122925809
1791	ATT	38988	A38988	ATT38988	N	NA	NA	9	SEP	2010	0	N	0.073	BACHELOR	NA	NA	9.51266256	9	123.85	17.1	7.4	Y	AVG	26.71232877	Pantex	SodiumAz	-0.0920340477937533	-0.182196466721601	-0.188456906876509	-0.0900153790560743
1792	GHE	38988	A38988	GHE38988	N	NA	NA	9	SEP	2010	0	N	0.068	BACHELOR	NA	NA	8.513347023	9	123.85	17.1	7.4	Y	AVG	21.61764706	Pantex	SodiumAz	0.00627482563350323	-0.0751942518249202	-0.0792289659308465	0.00950622897236375
1793	KHA	38988	A38988	KHA38988	N	NA	NA	9	SEP	2010	0	N	0.054	BACHELOR	NA	NA	9.013004791	8	123.85	17.1	7.4	Y	AVG	33.88888889	Pantex	SodiumAz	0.183979351269509	0.108531770881418	0.10350124332105	0.195783426140854
1794	BUB	38989	A38989	BUB38989	N	9	2	9	SEP	2010	0	N	0.022	FOLLOWER	0.222222222	0.459813555	12.09856263	39	121.45	17.6	7.6	Y	AVG	27.27272727	Pantex	SodiumAz	-0.136930110284465	-0.22831225976404	-0.234889172584853	-0.179863768080839
1795	RWA	38989	A38989	RWA38989	N	3	2	9	SEP	2010	0	N	0.051	FOLLOWER	0.666666667	1.379440665	14.73785079	66	121.45	17.6	7.6	Y	AVG	20	Pantex	SodiumAz	-0.19992718467041	-0.372032885460678	-0.380385966830223	-0.315806674471324
1796	AVO	38989	A38989	AVO38989	N	3	2	9	SEP	2010	0	N	0.035	LEADER	0.666666667	1.379440665	10.41752225	25	121.45	17.6	7.6	Y	AVG	37.51900569	Pantex	SodiumAz	0.295954002051344	0.23747810873435	0.225562328813284	0.280116304521436
1797	QUI	38989	A38989	QUI38989	N	10	2	9	SEP	2010	0	N	0.04	LEADER	0.2	0.4138322	10.11498973	24	121.45	17.6	7.6	Y	AVG	31.18150876	Pantex	SodiumAz	-0.0404753195674443	-0.0868022055916979	-0.0908840156350177	-0.042887518040426
1798	ASL	38990	A38990	ASL38990	N	NA	NA	10	OCT	2010	2	Y	0.051	BACHELOR	NA	NA	11.61533196	30	84.95	17.4	7.4	Y	AVG	51.76470588	Pantex	SodiumAz	0.406266569934854	0.309805755844371	0.341679621399796	0.403233165092554
1799	DYE	38990	A38990	DYE38990	N	NA	NA	10	OCT	2010	2	Y	0.053	BACHELOR	NA	NA	9.619438741	26	84.95	17.4	7.4	Y	AVG	54.33962264	Pantex	SodiumAz	0.233834804030234	0.147432142756342	0.176806631325755	0.246471489103283
1800	EAG	38990	A38990	EAG38990	N	NA	NA	10	OCT	2010	2	Y	0.057	BACHELOR	NA	NA	8.120465435	20	84.95	17.4	7.4	Y	AVG	27.36842105	Pantex	SodiumAz	-0.0741293593044716	-0.159904547394678	-0.133250902706224	-0.0556949319770554
1801	EDG	38990	A38990	EDG38990	N	NA	NA	10	OCT	2010	2	Y	0.078	BACHELOR	NA	NA	9.119780972	15	84.95	17.4	7.4	Y	AVG	33.84615385	Pantex	SodiumAz	-0.108687799223173	-0.190369689352562	-0.161415742438135	-0.0871338448905585
1802	EGG	38990	A38990	EGG38990	N	NA	NA	10	OCT	2010	2	Y	0.068	BACHELOR	NA	NA	8.370294319	29	84.95	17.4	7.4	Y	AVG	28.23529412	Pantex	SodiumAz	-0.141720656776862	-0.216262551472076	-0.185897291003414	-0.122501300983035
1803	ERG	38990	A38990	ERG38990	N	NA	NA	10	OCT	2010	2	Y	0.048	BACHELOR	NA	NA	8.370294319	26	84.95	17.4	7.4	Y	AVG	38.125	Pantex	SodiumAz	-0.0354563594517794	-0.116981191335643	-0.0896223916005798	-0.0135453946242658
1804	MAY	38990	A38990	MAY38990	N	NA	NA	10	OCT	2010	2	Y	0.047	BACHELOR	NA	NA	9.869267625	25	84.95	17.4	7.4	Y	AVG	34.46808511	Pantex	SodiumAz	0.0804075163882798	-0.0019003731261189	0.0293113989035594	0.0899382557555115
1805	MOT	38991	A38991	MOT38991	N	NA	NA	10	OCT	2010	2	Y	0.038	BACHELOR	NA	NA	9.349760438	13	81.25	15.6	8.3	Y	AVG	15.78947368	Pantex	SodiumAz	-0.780905753122109	-0.869241375276808	-0.840921068983047	-0.794463241285994
1806	PAS	38991	A38991	PAS38991	N	NA	NA	10	OCT	2010	2	Y	0.044	BACHELOR	NA	NA	8.944558522	9	81.25	15.6	8.3	Y	AVG	24.54545455	Pantex	SodiumAz	-0.245129003374276	-0.291051946989169	-0.258341366263262	-0.225209057045704
1807	BUL	38991	A38991	BUL38991	N	6	4	10	OCT	2010	2	Y	0.054	FOLLOWER	0.666666667	1.379440665	11.86036961	15	81.25	15.6	8.3	Y	AVG	23.33333333	Pantex	SodiumAz	-0.164470319360411	-0.284358703404368	-0.2581846479071	-0.216357229031081
1808	DUB	38991	A38991	DUB38991	N	6	4	10	OCT	2010	2	Y	0.064	FOLLOWER	0.666666667	1.379440665	13.95345654	60	81.25	15.6	8.3	Y	AVG	24.84375	Pantex	SodiumAz	-0.15524635077486	-0.335351194880005	-0.305033412101557	-0.251152144680879
1809	FRA	38991	A38991	FRA38991	N	6	4	10	OCT	2010	2	Y	0.049	FOLLOWER	0.666666667	1.379440665	12.954141	64	81.25	15.6	8.3	Y	AVG	37.21690817	Pantex	SodiumAz	0.101699379578638	-0.076932169677526	-0.0481676126080344	0.0123874013871097
1810	GOH	38991	A38991	GOH38991	N	8	4	10	OCT	2010	2	Y	0.068	LEADER	0.5	1.034580499	10.47501711	33	81.25	15.6	8.3	Y	AVG	29.55882353	Pantex	SodiumAz	-0.0323867043035628	-0.113180666836673	-0.083944006853689	-0.041486146700735
1811	HOO	38991	A38991	HOO38991	N	2	1	10	OCT	2010	2	Y	0.037	LEADER	0.5	1.034580499	9.486652977	34	81.25	15.6	8.3	Y	AVG	29.18918919	Pantex	SodiumAz	-0.21245013682168	-0.298290318315881	-0.267658093085314	-0.20972485531477
1812	SAW	38991	A38991	SAW38991	N	2	1	10	OCT	2010	2	Y	0.034	LEADER	0.5	1.034580499	13.14852841	71	81.25	15.6	8.3	Y	AVG	45.88235294	Pantex	SodiumAz	0.312819019329153	0.182314921439704	0.215218684716388	0.268162955645464
1813	WEB	38991	A38991	WEB38991	N	8	1	10	OCT	2010	2	Y	0.041	LEADER	0.125	0.258645125	10.47501711	52	81.25	15.6	8.3	Y	AVG	27.80487805	Pantex	SodiumAz	-0.191356293150004	-0.284863986092477	-0.267165923272795	-0.200390485866242
1814	DJI	38993	A38993	DJI38993	N	4	2	10	OCT	2010	2	Y	0.047	FOLLOWER	0.5	1.034580499	13.24982888	91	79.55	19.9	7.4	Y	AVG	24.25531915	Pantex	SodiumAz	-0.206139739098762	-0.377095964248087	-0.345261099665106	-0.288390013126827
1815	ISH	38993	A38993	ISH38993	N	NA	NA	10	OCT	2010	2	Y	0.051	FOLLOWER	NA	NA	9.885010267	19	79.55	19.9	7.4	Y	AVG	38.82352941	Pantex	SodiumAz	0.0913972992561738	-0.0327603740565854	-0.00220920918300394	0.0716888711684662
1816	DEV	38993	A38993	DEV38993	Y	4	2	10	OCT	2010	2	Y	0.064	LEADER	0.5	1.034580499	12.10951403	49	79.55	19.9	7.4	Y	AVG	34.6875	Pantex	SodiumAz	0.0746896625964508	-0.0266184659753512	0.00867433843813004	0.0550172642063398
1817	LEA	38993	A38993	LEA38993	N	3	1	10	OCT	2010	2	Y	0.058	LEADER	0.333333333	0.689720333	10.28336756	21	79.55	19.9	7.4	Y	AVG	19.13793103	Pantex	SodiumAz	-0.5495872433742	-0.617398032685797	-0.593486436107163	-0.555086255150431
1818	SEB	38993	A38993	SEB38993	N	NA	NA	10	OCT	2010	2	Y	0.04	LEADER	NA	NA	9.627652293	7	79.55	19.9	7.4	Y	AVG	33	Pantex	SodiumAz	0.0922788925273261	0.0156426984018228	0.0463216729239639	0.096340646646079
1819	DGU	38994	A38994	DGU38994	N	NA	NA	10	OCT	2010	2	Y	0.048	BACHELOR	NA	NA	10.13004791	23	78.85	16.5	8.1	Y	AVG	36.56250621	Pantex	SodiumAz	0.0361858641300192	-0.0314489799755311	-0.000979705762198524	0.0418195409656312
1820	RUM	38994	A38994	RUM38994	N	NA	NA	10	OCT	2010	2	Y	0.049	BACHELOR	NA	NA	11.53045859	3	78.85	16.5	8.1	Y	AVG	28.16326531	Pantex	SodiumAz	-0.0141796412748612	-0.176560222353269	-0.149948051959671	-0.0747511363891351
1821	TEQ	38994	A38994	TEQ38994	N	NA	NA	10	OCT	2010	2	Y	0.025	BACHELOR	NA	NA	9.531827515	22	78.85	16.5	8.1	Y	AVG	39.6	Pantex	SodiumAz	0.245221186273082	0.184618800284063	0.214808950359466	0.261312064226566
1822	VOD	38994	A38994	VOD38994	N	NA	NA	10	OCT	2010	2	Y	0.046	BACHELOR	NA	NA	7.533196441	16	78.85	16.5	8.1	Y	AVG	33.26086957	Pantex	SodiumAz	-0.17821895912042	-0.234359580953376	-0.206895510411529	-0.129730085422666
1823	WHI	38994	A38994	WHI38994	N	NA	NA	10	OCT	2010	2	Y	0.06	BACHELOR	NA	NA	12.03011636	2	78.85	16.5	8.1	Y	AVG	15.84027158	Pantex	SodiumAz	-0.592461742385606	-0.76757169216006	-0.748824643787752	-0.683650739083317
[truncated: 907 more rows]
