# Supplementary material for: Harem-holding males do not rise to the challenge: androgens respond to social but not to seasonal challenges in wild geladas
Source: R Soc Open Sci. 2014 Sep 24;1(1):140081. doi: 10.1098/rsos.140081 (PMC4448764; doi:10.1098/rsos.140081)
Supplement: ESM - Fig 3 data.csv. This file provides the data used to construct Figure 3 [file rsos140081supp3.csv]

ID	T.res	Win.lose	Time.cat	Days.plus1
DIK	-.404622558	WINNER	Three Months Pre-Takeover	-89
DIK	-.031520866	WINNER	Three Months Pre-Takeover	-59
DIK	.216096114	WINNER	Three Months Pre-Takeover	-29
DJI	-.302923713	LOSER	Three Months Pre-Takeover	-89
DJI	-.272157702	LOSER	Three Months Pre-Takeover	-59
DJI	-.330122305	LOSER	Three Months Pre-Takeover	-29
FRA	-.244084082	LOSER	Three Months Pre-Takeover	-89
FRA	.378770463	LOSER	Three Months Pre-Takeover	-59
FUJ	.070496708	LOSER	Three Months Pre-Takeover	-89
FUJ	-.353988155	LOSER	Three Months Pre-Takeover	-59
FUJ	-.449767249	LOSER	Three Months Pre-Takeover	-29
GAB	-.098698854	LOSER	Three Months Pre-Takeover	-89
GAB	.21998589	LOSER	Three Months Pre-Takeover	-59
GAB	.305286262	LOSER	Three Months Pre-Takeover	-29
GAR	-.228165769	LOSER	Three Months Pre-Takeover	-89
GAR	.106519461	LOSER	Three Months Pre-Takeover	-59
GAR	.213403809	LOSER	Three Months Pre-Takeover	-29
GOH	-.375445442	WINNER	Three Months Pre-Takeover	-59
GOH	-.921720254	WINNER	Three Months Pre-Takeover	-29
KNU	-.190808066	LOSER	Three Months Pre-Takeover	-29
LEA	.27368332	WINNER	Three Months Pre-Takeover	-59
LEA	-.373153568	WINNER	Three Months Pre-Takeover	-29
MOL	.005681971	LOSER	Three Months Pre-Takeover	-29
NYA	-.449669679	WINNER	Three Months Pre-Takeover	-29
QUA	-.073473782	WINNER	Three Months Pre-Takeover	-59
QUA	-.137994349	WINNER	Three Months Pre-Takeover	-29
ROY	.336438512	LOSER	Three Months Pre-Takeover	-59
ROY	-.559747812	LOSER	Three Months Pre-Takeover	-29
SAW	-.178738348	LOSER	Three Months Pre-Takeover	-89
SAW	-.38889476	LOSER	Three Months Pre-Takeover	-59
SAW	.412385163	LOSER	Three Months Pre-Takeover	-29
SUD	.198341427	LOSER	Three Months Pre-Takeover	-59
SUD	-.129823983	LOSER	Three Months Pre-Takeover	-29
SYR	.205883347	WINNER	Three Months Pre-Takeover	-89
SYR	.04314611	WINNER	Three Months Pre-Takeover	-59
SYR	.559173399	WINNER	Three Months Pre-Takeover	-29
TEQ	.491244487	WINNER	Three Months Pre-Takeover	-59
WAY	-.015644008	LOSER	Three Months Pre-Takeover	-59
WAY	.338389355	LOSER	Three Months Pre-Takeover	-29
WHA	-.030544647	LOSER	Three Months Pre-Takeover	-89
WHA	-.336804335	LOSER	Three Months Pre-Takeover	-29
BUB	.551434146	WINNER	First Week Post-Takeover	1
DEV	.301387517	WINNER	First Week Post-Takeover	1
DEV	.05055476	WINNER	First Week Post-Takeover	8
DIK	-.544154088	WINNER	First Week Post-Takeover	1
DIK	-.496911088	WINNER	First Week Post-Takeover	2
DIK	-.189064421	WINNER	First Week Post-Takeover	3
DIK	-.705256472	WINNER	First Week Post-Takeover	4
DIK	.367968121	WINNER	First Week Post-Takeover	5
DIK	-.003619095	WINNER	First Week Post-Takeover	6
DIK	-.219440006	WINNER	First Week Post-Takeover	7
DJI	.624872416	LOSER	First Week Post-Takeover	1
DJI	-.449604794	LOSER	First Week Post-Takeover	8
FRA	.075067809	LOSER	First Week Post-Takeover	3
FRA	.234667624	WINNER	First Week Post-Takeover	3
FRA	-.148401479	LOSER	First Week Post-Takeover	4
FRA	.370587262	WINNER	First Week Post-Takeover	4
FRA	.404024563	WINNER	First Week Post-Takeover	5
FRA	-.03245053	LOSER	First Week Post-Takeover	7
FUJ	.248808057	WINNER	First Week Post-Takeover	1
FUJ	-.176448036	LOSER	First Week Post-Takeover	3
FUJ	.301572407	WINNER	First Week Post-Takeover	4
FUJ	.280272248	LOSER	First Week Post-Takeover	6
GAB	.229100256	LOSER	First Week Post-Takeover	3
GAB	.261800722	LOSER	First Week Post-Takeover	4
GAB	.107106626	LOSER	First Week Post-Takeover	5
GAR	.122037871	LOSER	First Week Post-Takeover	2
GAR	.50870211	LOSER	First Week Post-Takeover	2
GEO	.444463716	WINNER	First Week Post-Takeover	3
GOH	.029746171	WINNER	First Week Post-Takeover	1
GOH	-.210341585	WINNER	First Week Post-Takeover	5
HOO	-.443876311	WINNER	First Week Post-Takeover	2
HOO	-.287359035	WINNER	First Week Post-Takeover	3
HOU	.349051883	WINNER	First Week Post-Takeover	1
HOU	.125001875	WINNER	First Week Post-Takeover	3
HOU	.015285224	WINNER	First Week Post-Takeover	4
HOU	.675325273	WINNER	First Week Post-Takeover	5
HOU	.312517169	WINNER	First Week Post-Takeover	6
HOU	.637506039	WINNER	First Week Post-Takeover	7
KNU	-.216095015	LOSER	First Week Post-Takeover	1
KNU	.037519172	LOSER	First Week Post-Takeover	3
KNU	-.13535856	LOSER	First Week Post-Takeover	4
KNU	-.224086569	LOSER	First Week Post-Takeover	5
KNU	.002619645	LOSER	First Week Post-Takeover	6
KNU	.205675611	LOSER	First Week Post-Takeover	7
LEA	.376827917	WINNER	First Week Post-Takeover	3
LEA	.305112075	WINNER	First Week Post-Takeover	4
LEA	.001643473	WINNER	First Week Post-Takeover	7
LEB	.056343763	WINNER	First Week Post-Takeover	1
LEB	.551129225	WINNER	First Week Post-Takeover	2
LEB	.111068417	WINNER	First Week Post-Takeover	3
LEB	.069493937	WINNER	First Week Post-Takeover	8
MAY	.391204442	WINNER	First Week Post-Takeover	1
MOL	.604821157	LOSER	First Week Post-Takeover	2
MOL	.367949584	LOSER	First Week Post-Takeover	3
MOL	-.21493464	LOSER	First Week Post-Takeover	8
NOH	.248680334	WINNER	First Week Post-Takeover	6
NYA	.75962406	WINNER	First Week Post-Takeover	4
OLA	.690551952	WINNER	First Week Post-Takeover	2
OSC	.359413833	WINNER	First Week Post-Takeover	2
QUA	.346375099	WINNER	First Week Post-Takeover	2
QUA	.34595533	WINNER	First Week Post-Takeover	3
QUA	.207024175	WINNER	First Week Post-Takeover	4
QUA	.389317347	WINNER	First Week Post-Takeover	5
QUA	.050547544	WINNER	First Week Post-Takeover	6
QUA	.570821833	WINNER	First Week Post-Takeover	7
ROY	.507664014	WINNER	First Week Post-Takeover	1
ROY	.181906321	LOSER	First Week Post-Takeover	2
ROY	-.423390135	LOSER	First Week Post-Takeover	3
ROY	.241164591	WINNER	First Week Post-Takeover	3
ROY	-.368229607	LOSER	First Week Post-Takeover	5
ROY	.055597504	WINNER	First Week Post-Takeover	5
SAW	1.069127847	LOSER	First Week Post-Takeover	1
SAW	.900227821	LOSER	First Week Post-Takeover	3
SUD	.244553033	LOSER	First Week Post-Takeover	2
SYR	-.136665646	WINNER	First Week Post-Takeover	1
TEQ	.831613397	WINNER	First Week Post-Takeover	4
WAY	.034370936	WINNER	First Week Post-Takeover	2
WAY	.989485678	WINNER	First Week Post-Takeover	2
WAY	-.471097046	LOSER	First Week Post-Takeover	3
WHA	.084852701	LOSER	First Week Post-Takeover	2
WHA	.418938995	LOSER	First Week Post-Takeover	3
WHA	-.015053947	LOSER	First Week Post-Takeover	4
WHA	.266830453	LOSER	First Week Post-Takeover	5
WHA	.406085219	LOSER	First Week Post-Takeover	6
WHA	.537607314	LOSER	First Week Post-Takeover	8
