# Supplementary material for: Harem-holding males do not rise to the challenge: androgens respond to social but not to seasonal challenges in wild geladas
Source: R Soc Open Sci. 2014 Sep 24;1(1):140081. doi: 10.1098/rsos.140081 (PMC4448764; doi:10.1098/rsos.140081)
Supplement: ESM - Fig 4 data.csv. This file provides the data used to construct Figure 4 [file rsos140081supp4.csv]

T.res	status	outcome
.196408092	Leader	Remained Leader
-.523891761	Leader	Remained Leader
.009820132	Leader	Remained Leader
.115951599	Leader	Remained Leader
.595505304	Leader	Remained Leader
.499658556	Leader	Remained Leader
.312090126	Leader	Remained Leader
-.40096285	Leader	Remained Leader
-.503747444	Leader	Remained Leader
.014752478	Leader	Remained Leader
-.393713147	Leader	Remained Leader
-.440430902	Leader	Remained Leader
.337440683	Leader	Remained Leader
-.443730014	Leader	Remained Leader
-.303645516	Leader	Remained Leader
-.084521272	Leader	Remained Leader
.48092151	Leader	Remained Leader
-.672608203	Leader	Remained Leader
-.100505844	Leader	Remained Leader
.516386245	Leader	Remained Leader
.162350076	Leader	Remained Leader
.360634976	Leader	Remained Leader
.065624944	Leader	Remained Leader
-.059023056	Leader	Remained Leader
.025651039	Leader	Remained Leader
-.101835208	Leader	Remained Leader
-.195344283	Leader	Remained Leader
.030787957	Leader	Remained Leader
-.229023662	Leader	Remained Leader
-.139544763	Leader	Remained Leader
-.184426558	Leader	Remained Leader
.016914525	Leader	Remained Leader
.230646217	Leader	Remained Leader
-.038487311	Leader	Remained Leader
-.00670961	Leader	Remained Leader
-.164212499	Leader	Remained Leader
-.210201911	Leader	Remained Leader
-.135734648	Leader	Remained Leader
.064779306	Leader	Remained Leader
-.245495775	Leader	Remained Leader
-.177056946	Leader	Remained Leader
-.412871339	Leader	Remained Leader
.154294958	Leader	Remained Leader
.106487352	Leader	Remained Leader
-.430803589	Leader	Remained Leader
.298297827	Leader	Remained Leader
-.299532482	Leader	Remained Leader
.314551577	Leader	Remained Leader
.397121293	Leader	Remained Leader
-.079366736	Leader	Remained Leader
.560849854	Leader	Remained Leader
.411275865	Leader	Remained Leader
-.002799687	Leader	Remained Leader
-.910952701	Leader	Remained Leader
-.162662289	Leader	Remained Leader
.018888048	Leader	Remained Leader
-.361503888	Leader	Remained Leader
-.152581224	Leader	Remained Leader
-.044811552	Leader	Remained Leader
.006491384	Leader	Remained Leader
-.335914776	Leader	Remained Leader
-.186476014	Leader	Remained Leader
.290652603	Leader	Remained Leader
-.140459593	Leader	Remained Leader
.069655645	Leader	Remained Leader
-.129640815	Leader	Remained Leader
.110891144	Leader	Remained Leader
.246846016	Leader	Remained Leader
-.276422389	Leader	Remained Leader
-.13583658	Leader	Remained Leader
-.044692802	Leader	Remained Leader
.128217328	Leader	Remained Leader
.284999061	Leader	Remained Leader
-.268693403	Leader	Remained Leader
.098093065	Leader	Remained Leader
.235505492	Leader	Remained Leader
-.070308907	Leader	Remained Leader
-.01621048	Leader	Remained Leader
.614035834	Leader	Remained Leader
.518199783	Leader	Remained Leader
.161469597	Leader	Remained Leader
-.192560404	Leader	Remained Leader
.694817039	Leader	Remained Leader
.402555244	Leader	Remained Leader
-.088580605	Leader	Remained Leader
-.07093233	Leader	Remained Leader
.422097333	Leader	Remained Leader
.079102267	Leader	Remained Leader
.561444074	Leader	Remained Leader
.656721517	Leader	Remained Leader
.40817148	Leader	Remained Leader
.436946661	Leader	Remained Leader
.136255948	Leader	Remained Leader
.203709511	Leader	Remained Leader
.051368627	Leader	Remained Leader
-.407285635	Leader	Remained Leader
-.14394041	Leader	Remained Leader
.218807799	Leader	Remained Leader
.338029934	Leader	Remained Leader
.361244158	Leader	Remained Leader
-.203748815	Leader	Remained Leader
-.674176959	Leader	Remained Leader
-.387087021	Leader	Remained Leader
-.000453539	Leader	Remained Leader
-.323079786	Leader	Remained Leader
.187584296	Leader	Remained Leader
.045710308	Leader	Remained Leader
-.263447988	Leader	Remained Leader
-.083733394	Leader	Remained Leader
.285479881	Leader	Remained Leader
-.183186839	Leader	Remained Leader
.136533636	Leader	Remained Leader
.180009454	Leader	Remained Leader
-.701637929	Leader	Remained Leader
-.758117646	Leader	Remained Leader
-.173726501	Leader	Remained Leader
-.167165336	Leader	Remained Leader
-.16426703	Leader	Remained Leader
-.133733977	Leader	Remained Leader
.2035111	Leader	Remained Leader
.206262626	Leader	Remained Leader
-.157311998	Leader	Remained Leader
-.365710092	Leader	Remained Leader
-.024245232	Leader	Remained Leader
.008331017	Leader	Remained Leader
.089863778	Leader	Remained Leader
.006611955	Leader	Remained Leader
.549218089	Leader	Remained Leader
-.277020603	Leader	Remained Leader
.255445168	Leader	Remained Leader
.282901932	Leader	Remained Leader
.35764954	Leader	Remained Leader
.418402035	Leader	Remained Leader
.438553513	Leader	Remained Leader
-.204035244	Leader	Remained Leader
-.471292114	Leader	Remained Leader
-.117948715	Leader	Remained Leader
-.768354546	Leader	Remained Leader
.770686715	Leader	Remained Leader
.242327004	Leader	Remained Leader
.260637859	Leader	Remained Leader
-.156840205	Leader	Remained Leader
-.478985504	Leader	Remained Leader
-.389021876	Leader	Remained Leader
.320825991	Leader	Remained Leader
.24193673	Leader	Remained Leader
.285535513	Leader	Remained Leader
.043328376	Leader	Remained Leader
-.063047252	Leader	Remained Leader
.375179907	Leader	Remained Leader
.353146065	Leader	Remained Leader
-.171109342	Leader	Remained Leader
-.022681904	Leader	Remained Leader
-.051857602	Leader	Remained Leader
.137679926	Leader	Remained Leader
.976751605	Leader	Remained Leader
.523967067	Leader	Remained Leader
.08472386	Leader	Remained Leader
.5351249	Leader	Remained Leader
.281459717	Leader	Remained Leader
-.632306014	Leader	Remained Leader
-.085407422	Leader	Remained Leader
.285357737	Leader	Remained Leader
.498538318	Leader	Remained Leader
.205470916	Leader	Remained Leader
.38598219	Leader	Remained Leader
-.309807333	Leader	Remained Leader
-.053382572	Leader	Remained Leader
.317215424	Leader	Remained Leader
-.441488941	Leader	Remained Leader
.266445713	Leader	Remained Leader
.014424468	Leader	Remained Leader
-.263847006	Leader	Remained Leader
.466921212	Leader	Remained Leader
.173127606	Leader	Remained Leader
.787024526	Leader	Remained Leader
-.021238183	Leader	Remained Leader
-.022500436	Leader	Remained Leader
.295271852	Leader	Remained Leader
-.1469811	Leader	Remained Leader
.059784759	Leader	Remained Leader
.172470862	Leader	Remained Leader
-.256559441	Leader	Remained Leader
.533204607	Leader	Remained Leader
-.558957342	Leader	Remained Leader
-.017252149	Leader	Remained Leader
.201977908	Leader	Remained Leader
.231484699	Leader	Remained Leader
-.022461039	Leader	Remained Leader
.247726875	Leader	Remained Leader
-.148866782	Leader	Remained Leader
-.009112709	Leader	Remained Leader
.144592409	Leader	Remained Leader
.199715447	Leader	Remained Leader
.43516975	Leader	Remained Leader
-.332931419	Leader	Remained Leader
-.430550344	Leader	Remained Leader
.736934967	Leader	Remained Leader
.109939361	Leader	Remained Leader
.184822294	Leader	Remained Leader
.530134509	Leader	Remained Leader
.228491102	Leader	Remained Leader
.297809486	Leader	Remained Leader
.166825598	Leader	Remained Leader
-.249352379	Leader	Remained Leader
.505908728	Leader	Remained Leader
.390003589	Leader	Remained Leader
-.402756001	Leader	Remained Leader
-.258131643	Leader	Remained Leader
-.090727462	Leader	Remained Leader
.175192193	Leader	Remained Leader
.605297712	Leader	Remained Leader
-.031316518	Leader	Remained Leader
.134932494	Leader	Remained Leader
.084071516	Leader	Remained Leader
-.054851787	Leader	Remained Leader
-.026660919	Leader	Remained Leader
.162395338	Leader	Remained Leader
-.179938134	Leader	Remained Leader
.306411251	Leader	Remained Leader
.147730919	Leader	Remained Leader
-.008880686	Leader	Remained Leader
.82588678	Leader	Remained Leader
-.150173653	Leader	Remained Leader
.029454534	Leader	Remained Leader
.488681199	Leader	Remained Leader
.199176399	Leader	Remained Leader
.167125242	Leader	Remained Leader
.324189131	Leader	Remained Leader
-.088869991	Leader	Remained Leader
.210270103	Leader	Remained Leader
.736852808	Leader	Remained Leader
1.163058343	Leader	Remained Leader
.619925273	Leader	Remained Leader
.365684352	Leader	Remained Leader
.53203004	Leader	Remained Leader
.224632285	Leader	Remained Leader
.430354219	Leader	Remained Leader
.089778122	Leader	Remained Leader
.035839137	Leader	Remained Leader
-.036859134	Leader	Remained Leader
-.323211895	Leader	Remained Leader
.157525441	Leader	Remained Leader
-.298028413	Leader	Remained Leader
-.381329833	Leader	Remained Leader
.288714137	Leader	Remained Leader
.259321509	Leader	Remained Leader
.189928787	Leader	Remained Leader
-.134921013	Leader	Remained Leader
.023665019	Leader	Remained Leader
.14844275	Leader	Remained Leader
-.167210555	Leader	Remained Leader
.479345591	Leader	Remained Leader
.484749938	Leader	Remained Leader
-.024906076	Leader	Remained Leader
-.131842801	Leader	Remained Leader
.08100523	Leader	Remained Leader
1.029326322	Leader	Remained Leader
.22540234	Leader	Remained Leader
-.185236087	Leader	Remained Leader
-.204346314	Leader	Remained Leader
.025595942	Leader	Remained Leader
.762578661	Leader	Remained Leader
.509881661	Leader	Remained Leader
.415766541	Leader	Remained Leader
.471012873	Leader	Remained Leader
-.014530752	Leader	Remained Leader
.208371219	Leader	Remained Leader
-.554837274	Leader	Remained Leader
-.101236634	Leader	Remained Leader
-.377485234	Leader	Remained Leader
.407063931	Leader	Remained Leader
-.119806828	Leader	Remained Leader
.376230824	Leader	Remained Leader
.135747878	Leader	Remained Leader
.004014022	Leader	Remained Leader
-.089454412	Leader	Remained Leader
-.410100132	Leader	Remained Leader
-1.369159459	Leader	Remained Leader
-.058732996	Leader	Remained Leader
-.141397528	Leader	Remained Leader
.277014444	Leader	Remained Leader
-.142057103	Leader	Remained Leader
.642907467	Leader	Remained Leader
-.499501431	Leader	Remained Leader
-.054876968	Leader	Remained Leader
.274056249	Leader	Remained Leader
-.103280322	Leader	Remained Leader
-.011808479	Leader	Remained Leader
.55070361	Leader	Remained Leader
-.129172701	Leader	Remained Leader
.186564872	Leader	Remained Leader
.104626115	Leader	Remained Leader
.098831316	Leader	Remained Leader
.258104747	Leader	Remained Leader
.376700657	Leader	Remained Leader
-.240873091	Leader	Remained Leader
-.318250768	Leader	Remained Leader
.02188582	Leader	Remained Leader
.637073924	Leader	Remained Leader
.200628341	Leader	Remained Leader
.562835652	Leader	Remained Leader
.366781049	Leader	Remained Leader
.082153177	Leader	Remained Leader
-.030210366	Leader	Remained Leader
.368097496	Leader	Remained Leader
.539810831	Leader	Remained Leader
.064488393	Leader	Remained Leader
.007798524	Leader	Remained Leader
-.018118313	Leader	Remained Leader
.044621299	Leader	Remained Leader
-.122731201	Leader	Remained Leader
-.060279284	Leader	Remained Leader
-.141742704	Leader	Remained Leader
.181834429	Leader	Remained Leader
-.172132646	Leader	Remained Leader
-.432357012	Leader	Remained Leader
-.023687631	Leader	Remained Leader
-.256413398	Leader	Remained Leader
.036903854	Leader	Remained Leader
.484962625	Leader	Remained Leader
.324361485	Leader	Remained Leader
.359118129	Leader	Remained Leader
-.40049951	Leader	Remained Leader
-.237664145	Leader	Remained Leader
-.168526122	Leader	Remained Leader
.253168623	Leader	Remained Leader
.297182294	Leader	Remained Leader
-.261463327	Leader	Remained Leader
-.250201251	Leader	Remained Leader
.220884046	Leader	Remained Leader
-.075486769	Leader	Remained Leader
.464508988	Leader	Remained Leader
.078611492	Leader	Remained Leader
.565844374	Leader	Remained Leader
-.065584826	Leader	Remained Leader
-.28829361	Leader	Remained Leader
1.421399194	Leader	Remained Leader
.107767261	Leader	Remained Leader
.197511264	Leader	Remained Leader
.190713307	Leader	Remained Leader
-.118307979	Leader	Remained Leader
.093733294	Leader	Remained Leader
-.033571169	Leader	Remained Leader
-.159122242	Leader	Remained Leader
-.268327145	Leader	Remained Leader
.173868917	Leader	Remained Leader
-.236801814	Leader	Remained Leader
-.162536217	Leader	Remained Leader
.395544064	Leader	Remained Leader
.062181204	Leader	Remained Leader
-.377767136	Leader	Remained Leader
.230067491	Leader	Remained Leader
-.174534943	Leader	Remained Leader
-.160303711	Leader	Remained Leader
.160233573	Leader	Remained Leader
-.040623227	Leader	Remained Leader
.520979979	Leader	Remained Leader
-.114959506	Leader	Remained Leader
.060778138	Leader	Remained Leader
-.013574651	Leader	Remained Leader
-.198889285	Leader	Remained Leader
-.150213663	Leader	Remained Leader
-.448635343	Leader	Remained Leader
-.070625704	Leader	Remained Leader
-.23488434	Leader	Remained Leader
-.224638588	Leader	Remained Leader
-.282900166	Leader	Remained Leader
1.007802817	Leader	Remained Leader
-.259056659	Leader	Remained Leader
.176637128	Leader	Remained Leader
-.273766495	Leader	Remained Leader
-.534111143	Leader	Remained Leader
.082318946	Leader	Remained Leader
-.486354146	Leader	Remained Leader
.394654579	Leader	Remained Leader
-.466375107	Leader	Remained Leader
-.595924667	Leader	Remained Leader
-.922593249	Leader	Remained Leader
.317990657	Leader	Remained Leader
.000201014	Leader	Remained Leader
.159701714	Leader	Remained Leader
-.324690455	Leader	Remained Leader
-.526279353	Leader	Remained Leader
.152915051	Leader	Remained Leader
-.2944207	Leader	Remained Leader
.12922108	Leader	Remained Leader
.151194118	Leader	Remained Leader
-.183061054	Leader	Remained Leader
-.404774729	Leader	Remained Leader
-.021635808	Leader	Remained Leader
.089623581	Leader	Remained Leader
-.063961519	Leader	Remained Leader
-.154365536	Leader	Remained Leader
.224103909	Leader	Remained Leader
-.417037799	Leader	Remained Leader
.22578073	Leader	Remained Leader
.074934571	Leader	Remained Leader
-.185972366	Leader	Remained Leader
.218187569	Leader	Remained Leader
-.36586436	Leader	Remained Leader
-.835214185	Leader	Remained Leader
-.315416853	Leader	Remained Leader
-.174108633	Leader	Remained Leader
-.207566552	Leader	Remained Leader
-.521215197	Leader	Remained Leader
-.441883236	Leader	Remained Leader
.499649408	Leader	Remained Leader
.303458757	Leader	Remained Leader
.490822996	Leader	Remained Leader
-.075137758	Leader	Remained Leader
-.326958034	Leader	Remained Leader
-.446344189	Leader	Remained Leader
-.305435176	Leader	Remained Leader
-.415392365	Leader	Remained Leader
-.163290578	Leader	Remained Leader
-.455047737	Leader	Remained Leader
-.817381888	Leader	Remained Leader
-.209270179	Leader	Remained Leader
-.118275655	Leader	Remained Leader
-.263328882	Leader	Remained Leader
-.268889606	Leader	Remained Leader
-.14318388	Leader	Remained Leader
-.183246456	Leader	Remained Leader
-.182011565	Leader	Remained Leader
-.787820013	Leader	Remained Leader
-.043136843	Leader	Remained Leader
-.069376471	Leader	Remained Leader
.114855319	Leader	Remained Leader
-.38737321	Leader	Remained Leader
-.616180924	Leader	Remained Leader
-.085983414	Leader	Remained Leader
-.049914263	Leader	Remained Leader
-.057128265	Leader	Remained Leader
-.112340771	Leader	Remained Leader
-.267861379	Leader	Remained Leader
-.136454473	Leader	Remained Leader
-.024129151	Leader	Remained Leader
-.035333987	Leader	Remained Leader
-.13810519	Leader	Remained Leader
.293965453	Leader	Remained Leader
.047966729	Leader	Remained Leader
.390227561	Leader	Remained Leader
.061880543	Leader	Remained Leader
-.617068545	Leader	Remained Leader
-.716999737	Leader	Remained Leader
-.414270951	Leader	Remained Leader
-.704125148	Leader	Remained Leader
.136061732	Leader	Remained Leader
-.291766484	Leader	Remained Leader
-.072107667	Leader	Remained Leader
-.432457766	Leader	Remained Leader
-.179322362	Leader	Remained Leader
-.299545376	Leader	Remained Leader
-.471167372	Leader	Remained Leader
.201618334	Leader	Remained Leader
-.437308371	Leader	Remained Leader
.686297452	Leader	Remained Leader
.219033777	Leader	Remained Leader
-.126725371	Leader	Remained Leader
.110040609	Leader	Remained Leader
-.146340712	Leader	Remained Leader
-.011432631	Leader	Remained Leader
-.307801626	Leader	Remained Leader
-.15653913	Leader	Remained Leader
-.318408513	Leader	Remained Leader
-.452314605	Leader	Remained Leader
-.167618182	Leader	Remained Leader
.02266686	Leader	Remained Leader
-.008093269	Leader	Remained Leader
-.054753589	Leader	Remained Leader
-.026490665	Leader	Remained Leader
-.062798467	Leader	Remained Leader
-.31081903	Leader	Remained Leader
-.061041356	Leader	Remained Leader
-.434062433	Leader	Remained Leader
.090211558	Leader	Remained Leader
-.032591602	Leader	Remained Leader
-.240077764	Leader	Remained Leader
.295513998	Leader	Remained Leader
-.234753298	Leader	Remained Leader
-.12356646	Leader	Remained Leader
-.060038743	Leader	Remained Leader
-.013712107	Leader	Remained Leader
-.270703279	Leader	Remained Leader
-.01916777	Leader	Remained Leader
.013113914	Leader	Remained Leader
-.136660976	Leader	Remained Leader
.018537524	Leader	Remained Leader
.223003063	Leader	Remained Leader
.878333278	Leader	Remained Leader
-.301586076	Leader	Remained Leader
.623257966	Leader	Remained Leader
-.588736786	Leader	Remained Leader
.188956916	Leader	Remained Leader
.120084964	Leader	Remained Leader
.574511433	Leader	Remained Leader
.062300734	Leader	Remained Leader
.163116289	Leader	Remained Leader
-.172156787	Leader	Remained Leader
.071139162	Leader	Remained Leader
.003178418	Leader	Remained Leader
-.093849199	Leader	Remained Leader
-.196343308	Leader	Remained Leader
.217210004	Leader	Remained Leader
-.067983747	Leader	Remained Leader
-.171968612	Leader	Remained Leader
.53341642	Leader	Remained Leader
.174672148	Leader	Remained Leader
-.169157769	Leader	Remained Leader
.163468615	Leader	Remained Leader
-.146299593	Leader	Remained Leader
-.195654624	Leader	Remained Leader
-.470978713	Leader	Remained Leader
.430322498	Leader	Remained Leader
-.097141569	Leader	Remained Leader
-.326938791	Leader	Remained Leader
-.434565211	Leader	Remained Leader
-.139791063	Leader	Remained Leader
.172184249	Leader	Remained Leader
-.629542119	Leader	Remained Leader
-.077392046	Leader	Remained Leader
.059260876	Leader	Remained Leader
-.069171825	Leader	Remained Leader
.039956358	Leader	Remained Leader
-.72904774	Leader	Remained Leader
.645793044	Leader	Remained Leader
-.460206309	Leader	Remained Leader
.076805317	Leader	Remained Leader
-.157123189	Leader	Remained Leader
.00990519	Leader	Remained Leader
.001931599	Leader	Remained Leader
-.292065325	Leader	Remained Leader
.258239434	Leader	Remained Leader
-.196941002	Leader	Remained Leader
-.432239517	Leader	Remained Leader
-.202638223	Leader	Remained Leader
-.435357518	Leader	Remained Leader
-.202307158	Leader	Remained Leader
.160289235	Leader	Remained Leader
-.406627461	Leader	Remained Leader
.27018274	Leader	Remained Leader
.061982921	Leader	Remained Leader
.082404564	Leader	Remained Leader
-.920184785	Leader	Remained Leader
-.20317762	Leader	Remained Leader
-.020715758	Leader	Remained Leader
-.436143343	Leader	Remained Leader
.131579005	Leader	Remained Leader
.010462195	Leader	Remained Leader
-.177297121	Leader	Remained Leader
-.628953896	Leader	Remained Leader
.406071586	Leader	Remained Leader
.017919784	Leader	Remained Leader
.169519736	Leader	Remained Leader
-.116622259	Leader	Remained Leader
.685552113	Leader	Remained Leader
-.227902346	Leader	Remained Leader
.346374654	Leader	Remained Leader
-.172043182	Leader	Remained Leader
-.000676262	Leader	Remained Leader
-.141183782	Leader	Remained Leader
.080604479	Leader	Remained Leader
-.53363918	Leader	Remained Leader
.193576184	Leader	Remained Leader
-.150460543	Leader	Remained Leader
.041746569	Leader	Remained Leader
.347616958	Leader	Remained Leader
-.277142759	Leader	Remained Leader
-.248329006	Leader	Remained Leader
-.254424409	Leader	Remained Leader
.42746961	Leader	Remained Leader
.339579315	Leader	Remained Leader
-.073626685	Leader	Remained Leader
.319041596	Leader	Remained Leader
-.196517337	Leader	Remained Leader
.056906612	Leader	Remained Leader
.145696416	Leader	Remained Leader
-.648160546	Leader	Remained Leader
-.264728832	Leader	Remained Leader
-.050017342	Leader	Remained Leader
.172729699	Leader	Remained Leader
-.217689709	Leader	Remained Leader
-.483694358	Leader	Remained Leader
.079423903	Leader	Remained Leader
.108571572	Leader	Remained Leader
-.273168768	Leader	Remained Leader
-.466883724	Leader	Remained Leader
-.391934306	Leader	Remained Leader
-.216458078	Leader	Remained Leader
.191547962	Leader	Remained Leader
.671634718	Leader	Remained Leader
-.235363333	Leader	Remained Leader
-.408879625	Leader	Remained Leader
.417225876	Leader	Remained Leader
.010781384	Leader	Remained Leader
-.288925366	Leader	Remained Leader
.134826745	Leader	Remained Leader
.398491732	Leader	Remained Leader
.124368375	Leader	Remained Leader
.115717993	Leader	Remained Leader
.155244535	Leader	Remained Leader
-.016277911	Leader	Remained Leader
.204356851	Leader	Remained Leader
-.454397318	Leader	Remained Leader
.567682746	Leader	Remained Leader
-.358801307	Leader	Remained Leader
.210463553	Leader	Remained Leader
.264639071	Leader	Remained Leader
-.05939016	Leader	Remained Leader
-.025218405	Leader	Remained Leader
-.082078435	Leader	Remained Leader
-.318006049	Leader	Remained Leader
.037712225	Leader	Remained Leader
.170434913	Leader	Remained Leader
-.488810712	Leader	Remained Leader
-.275309555	Leader	Remained Leader
-.113964607	Leader	Remained Leader
-.096934104	Leader	Remained Leader
.024551395	Leader	Remained Leader
.709614881	Leader	Remained Leader
.187703178	Leader	Remained Leader
-.441471403	Leader	Remained Leader
-.096165616	Leader	Remained Leader
.154731402	Leader	Remained Leader
.239835779	Leader	Remained Leader
-.293373684	Leader	Remained Leader
-.401410168	Leader	Remained Leader
.386406573	Leader	Remained Leader
-.264677172	Leader	Remained Leader
.122222673	Leader	Remained Leader
.31756795	Leader	Remained Leader
.482646855	Leader	Remained Leader
-.285281435	Leader	Remained Leader
.325520614	Leader	Remained Leader
.068864195	Leader	Remained Leader
.448447075	Leader	Remained Leader
-.364260241	Leader	Remained Leader
-.364260241	Leader	Remained Leader
-.532698833	Leader	Remained Leader
-.675861305	Leader	Remained Leader
-.465799013	Leader	Remained Leader
-.294058233	Leader	Remained Leader
.002326507	Leader	Remained Leader
.103361958	Leader	Remained Leader
-.324462212	Leader	Remained Leader
-.58266149	Leader	Remained Leader
.088970764	Leader	Remained Leader
-.275381124	Leader	Remained Leader
.105544336	Leader	Remained Leader
.012115708	Leader	Remained Leader
-.086898357	Leader	Remained Leader
.042019314	Leader	Remained Leader
-.103882503	Leader	Remained Leader
-.280838437	Leader	Remained Leader
-.060168065	Leader	Remained Leader
-.138773925	Leader	Remained Leader
1.354854358	Leader	Remained Leader
.122383984	Leader	Remained Leader
-.270929266	Leader	Remained Leader
.168188081	Leader	Remained Leader
.102472178	Leader	Remained Leader
-.278194274	Leader	Remained Leader
.144048305	Leader	Remained Leader
.119118108	Leader	Remained Leader
.204886779	Leader	Remained Leader
-.591306898	Leader	Remained Leader
-.206644389	Leader	Remained Leader
-.181775288	Leader	Remained Leader
.086039096	Leader	Remained Leader
-.035342832	Leader	Remained Leader
-.313158623	Leader	Remained Leader
-.525849285	Leader	Remained Leader
.494082942	Leader	Remained Leader
-.357113996	Leader	Remained Leader
-.224832603	Leader	Remained Leader
.601450299	Leader	Remained Leader
-.062331218	Leader	Remained Leader
-.666294905	Leader	Remained Leader
1.104976428	Leader	Remained Leader
.161757797	Leader	Remained Leader
-.16084336	Leader	Remained Leader
-.125913246	Leader	Remained Leader
-.02864512	Leader	Remained Leader
-.115274741	Leader	Remained Leader
-.573698129	Leader	Remained Leader
-.027875897	Leader	Remained Leader
.089329331	Leader	Remained Leader
-.107600476	Leader	Remained Leader
-.015155652	Leader	Remained Leader
.711780586	Leader	Remained Leader
.25213837	Leader	Remained Leader
.057998424	Leader	Remained Leader
.548266663	Leader	Remained Leader
.00130653	Leader	Remained Leader
-.072097371	Leader	Remained Leader
.121485101	Leader	Remained Leader
-.05470866	Leader	Remained Leader
-.055979603	Leader	Remained Leader
-.214853175	Leader	Remained Leader
.494037323	Leader	Remained Leader
-.747310975	Leader	Remained Leader
.378548437	Leader	Remained Leader
.0794484	Leader	Remained Leader
.083129155	Leader	Remained Leader
-.012522874	Leader	Remained Leader
.279082996	Leader	Remained Leader
.217268478	Leader	Remained Leader
.143861539	Leader	Remained Leader
-.34799008	Leader	Remained Leader
-.089411744	Leader	Remained Leader
-.409209478	Leader	Remained Leader
-.767483807	Leader	Remained Leader
.455082547	Leader	Remained Leader
.843014606	Leader	Remained Leader
.646308024	Leader	Remained Leader
-.016781769	Leader	Remained Leader
-.37057632	Leader	Remained Leader
-.110485293	Leader	Remained Leader
.288916644	Leader	Remained Leader
.261869467	Leader	Remained Leader
.163964161	Leader	Remained Leader
.297397953	Leader	Remained Leader
.498023286	Leader	Remained Leader
-.716440974	Leader	Remained Leader
-.527841688	Leader	Remained Leader
.021998061	Leader	Remained Leader
.417125832	Leader	Remained Leader
-.150486592	Leader	Remained Leader
-.031289058	Leader	Remained Leader
.035309191	Leader	Remained Leader
-.839813496	Leader	Remained Leader
.193827657	Leader	Remained Leader
.618163361	Leader	Remained Leader
-.698570395	Leader	Remained Leader
.486886139	Leader	Remained Leader
.249257501	Leader	Remained Leader
.172181999	Leader	Remained Leader
.603260429	Leader	Remained Leader
-.356495387	Leader	Remained Leader
.03789852	Leader	Remained Leader
.215950684	Leader	Remained Leader
-1.007147315	Leader	Remained Leader
-.754593702	Leader	Remained Leader
-.047423977	Leader	Remained Leader
-.184321453	Leader	Remained Leader
.108667423	Leader	Remained Leader
.21883499	Leader	Remained Leader
-.470052546	Leader	Remained Leader
.184566995	Leader	Remained Leader
-.197547709	Leader	Remained Leader
-.240934965	Leader	Remained Leader
.053864823	Leader	Remained Leader
-.035084929	Leader	Remained Leader
.119612972	Leader	Remained Leader
.857551698	Leader	Remained Leader
-.145337048	Leader	Remained Leader
-.407250758	Leader	Remained Leader
-.009321296	Leader	Remained Leader
-.297243168	Leader	Remained Leader
.14580553	Leader	Remained Leader
.027737778	Leader	Remained Leader
.030593343	Leader	Remained Leader
.039309176	Leader	Remained Leader
.489096643	Leader	Remained Leader
.082219964	Leader	Remained Leader
.193110676	Leader	Remained Leader
.069188875	Leader	Remained Leader
-.014860666	Leader	Remained Leader
-.186478992	Leader	Remained Leader
-.868772278	Leader	Remained Leader
.209734711	Leader	Remained Leader
-.270596143	Leader	Remained Leader
.082544892	Leader	Remained Leader
.14757065	Leader	Remained Leader
.324680128	Leader	Remained Leader
.603387601	Leader	Remained Leader
-.017437676	Leader	Remained Leader
.094656639	Leader	Remained Leader
.197677356	Leader	Remained Leader
.201755566	Leader	Remained Leader
-.251264116	Leader	Remained Leader
-.021127271	Leader	Remained Leader
.131215523	Leader	Remained Leader
-.224339335	Leader	Remained Leader
-.301978974	Leader	Remained Leader
.337254431	Leader	Remained Leader
-.298790432	Leader	Remained Leader
-.569359454	Leader	Remained Leader
-.304350845	Leader	Remained Leader
-.047169749	Leader	Remained Leader
-.052441238	Leader	Remained Leader
-.151465382	Leader	Remained Leader
.116374299	Leader	Remained Leader
.0554771	Leader	Remained Leader
.062300493	Leader	Remained Leader
-.544854631	Leader	Remained Leader
-.332894716	Leader	Remained Leader
-.362363636	Leader	Remained Leader
.392252479	Leader	Remained Leader
-.083790623	Leader	Remained Leader
.166880743	Leader	Remained Leader
-.422897987	Leader	Remained Leader
.244333145	Leader	Remained Leader
.028793347	Leader	Remained Leader
.423789986	Leader	Remained Leader
.058213196	Leader	Remained Leader
-.282997899	Leader	Remained Leader
-.001144573	Leader	Remained Leader
.114072129	Leader	Remained Leader
.143863028	Leader	Remained Leader
.123659396	Leader	Remained Leader
-.059629367	Leader	Remained Leader
.093183768	Leader	Remained Leader
.091265913	Leader	Remained Leader
-.142858576	Leader	Remained Leader
.288729655	Leader	Remained Leader
-.307766438	Leader	Remained Leader
-.664306836	Leader	Remained Leader
.316116331	Leader	Remained Leader
-.416590175	Leader	Remained Leader
.288789315	Leader	Remained Leader
.175814249	Leader	Remained Leader
-.207249104	Leader	Remained Leader
-.549037615	Leader	Remained Leader
-.067338097	Leader	Remained Leader
-.104198797	Leader	Remained Leader
.064618895	Leader	Remained Leader
.766404974	Leader	Remained Leader
-.333931897	Leader	Remained Leader
.077959698	Leader	Remained Leader
.165993834	Leader	Remained Leader
.222732971	Leader	Remained Leader
-.024827725	Leader	Remained Leader
.426198821	Leader	Remained Leader
.346482427	Leader	Remained Leader
1.13475621	Leader	Remained Leader
.247234417	Leader	Remained Leader
.077368539	Leader	Remained Leader
.461746579	Leader	Remained Leader
.060781626	Leader	Remained Leader
.265109329	Leader	Remained Leader
-.024156943	Leader	Remained Leader
-.094063191	Leader	Remained Leader
-.218823485	Leader	Remained Leader
.108356014	Leader	Remained Leader
.110830349	Leader	Remained Leader
.023519044	Leader	Remained Leader
.137451402	Leader	Remained Leader
-.562937626	Leader	Remained Leader
.067730802	Leader	Lost Unit
.099485136	Leader	Lost Unit
-.480383817	Leader	Lost Unit
-.099358721	Leader	Lost Unit
-.326959883	Leader	Lost Unit
.063381844	Leader	Lost Unit
.229054201	Leader	Lost Unit
-.154152419	Leader	Lost Unit
.000939623	Leader	Lost Unit
.01967574	Leader	Lost Unit
-.139758076	Leader	Lost Unit
-.033796278	Leader	Lost Unit
-.056427993	Leader	Lost Unit
-.601449859	Leader	Lost Unit
-.293402977	Leader	Lost Unit
.457258111	Leader	Lost Unit
-.099251686	Leader	Lost Unit
-.108075557	Leader	Lost Unit
.396374169	Leader	Lost Unit
.05670261	Leader	Lost Unit
.311528803	Leader	Lost Unit
.217355973	Leader	Lost Unit
-.2380393	Leader	Lost Unit
-.245677645	Leader	Lost Unit
-.173691428	Leader	Lost Unit
.037332303	Leader	Lost Unit
.278023903	Leader	Lost Unit
.540198584	Leader	Lost Unit
.230951295	Leader	Lost Unit
.053871761	Leader	Lost Unit
-.316571599	Leader	Lost Unit
.022918597	Bachelor	Remained Bachelor
.428487591	Bachelor	Remained Bachelor
-.016333142	Bachelor	Remained Bachelor
.139734725	Bachelor	Remained Bachelor
.481716208	Bachelor	Remained Bachelor
.383565725	Bachelor	Remained Bachelor
.410517247	Bachelor	Remained Bachelor
.716947655	Bachelor	Remained Bachelor
.59045172	Bachelor	Remained Bachelor
.140011498	Bachelor	Remained Bachelor
-.272269163	Bachelor	Remained Bachelor
-.393871561	Bachelor	Remained Bachelor
.136598514	Bachelor	Remained Bachelor
.181580718	Bachelor	Remained Bachelor
-.006549376	Bachelor	Remained Bachelor
.211779136	Bachelor	Remained Bachelor
-.127222053	Bachelor	Remained Bachelor
.382907607	Bachelor	Remained Bachelor
-.592137264	Bachelor	Remained Bachelor
-.006526585	Bachelor	Remained Bachelor
.221149323	Bachelor	Remained Bachelor
-.434284677	Bachelor	Remained Bachelor
-.08321138	Bachelor	Remained Bachelor
-.14124122	Bachelor	Remained Bachelor
-.309071909	Bachelor	Remained Bachelor
-.255774635	Bachelor	Remained Bachelor
-.871581653	Bachelor	Remained Bachelor
-.572838405	Bachelor	Remained Bachelor
-.207682865	Bachelor	Remained Bachelor
.088012036	Bachelor	Remained Bachelor
-.061936532	Bachelor	Remained Bachelor
-.164834818	Bachelor	Remained Bachelor
.327703518	Bachelor	Remained Bachelor
-.111819142	Bachelor	Remained Bachelor
.032715311	Bachelor	Remained Bachelor
-.290569066	Bachelor	Remained Bachelor
-.162974817	Bachelor	Remained Bachelor
.309604328	Bachelor	Remained Bachelor
-.135227232	Bachelor	Remained Bachelor
-.142995189	Bachelor	Remained Bachelor
-.289315618	Bachelor	Remained Bachelor
-.097502878	Bachelor	Remained Bachelor
.254545198	Bachelor	Remained Bachelor
.300739539	Bachelor	Remained Bachelor
.178342884	Bachelor	Remained Bachelor
-.345590024	Bachelor	Remained Bachelor
-.524912073	Bachelor	Remained Bachelor
.511937705	Bachelor	Remained Bachelor
.641733196	Bachelor	Remained Bachelor
-.228447574	Bachelor	Remained Bachelor
-.738576032	Bachelor	Remained Bachelor
-.000171153	Bachelor	Remained Bachelor
.046788129	Bachelor	Remained Bachelor
.284306611	Bachelor	Remained Bachelor
.144152886	Bachelor	Remained Bachelor
.059683144	Bachelor	Remained Bachelor
-.480142421	Bachelor	Remained Bachelor
-.588859523	Bachelor	Remained Bachelor
-.107861997	Bachelor	Remained Bachelor
-.285382339	Bachelor	Remained Bachelor
.000148333	Bachelor	Remained Bachelor
.168247725	Bachelor	Remained Bachelor
-.098662603	Bachelor	Remained Bachelor
.092040629	Bachelor	Remained Bachelor
.792938921	Bachelor	Remained Bachelor
.368764513	Bachelor	Remained Bachelor
.20514542	Bachelor	Remained Bachelor
-.147495477	Bachelor	Remained Bachelor
.706200455	Bachelor	Remained Bachelor
-.151486107	Bachelor	Remained Bachelor
-.153197476	Bachelor	Remained Bachelor
.21188887	Bachelor	Remained Bachelor
-.08438332	Bachelor	Remained Bachelor
-.194989553	Bachelor	Remained Bachelor
-.428961367	Bachelor	Remained Bachelor
.101845455	Bachelor	Remained Bachelor
-.404379922	Bachelor	Remained Bachelor
-.442698272	Bachelor	Remained Bachelor
.054596555	Bachelor	Remained Bachelor
-.146927859	Bachelor	Remained Bachelor
-.227678365	Bachelor	Remained Bachelor
-.045995313	Bachelor	Remained Bachelor
-2.300397084	Bachelor	Remained Bachelor
.47823246	Bachelor	Remained Bachelor
-.217502689	Bachelor	Remained Bachelor
.188020209	Bachelor	Remained Bachelor
.999453774	Bachelor	Remained Bachelor
.437764229	Bachelor	Remained Bachelor
.430287021	Bachelor	Remained Bachelor
.453061927	Bachelor	Remained Bachelor
-.478653018	Bachelor	Remained Bachelor
-.020628113	Bachelor	Remained Bachelor
.238894937	Bachelor	Remained Bachelor
-.238517069	Bachelor	Remained Bachelor
-.00304245	Bachelor	Remained Bachelor
-.122495514	Bachelor	Remained Bachelor
-.043398181	Bachelor	Remained Bachelor
.154339404	Bachelor	Remained Bachelor
-.376673343	Bachelor	Remained Bachelor
.061130691	Bachelor	Remained Bachelor
-.009303797	Bachelor	Remained Bachelor
-.321556932	Bachelor	Remained Bachelor
-1.034651847	Bachelor	Remained Bachelor
-.205896834	Bachelor	Remained Bachelor
.381242851	Bachelor	Remained Bachelor
.547133241	Bachelor	Remained Bachelor
.225422879	Bachelor	Remained Bachelor
.137925251	Bachelor	Remained Bachelor
.242630951	Bachelor	Remained Bachelor
.542579599	Bachelor	Remained Bachelor
.422174364	Bachelor	Remained Bachelor
.158670766	Bachelor	Remained Bachelor
-.074014534	Bachelor	Remained Bachelor
.000190399	Bachelor	Remained Bachelor
-.086751721	Bachelor	Remained Bachelor
.440145915	Bachelor	Remained Bachelor
-.008813142	Bachelor	Remained Bachelor
-.001902177	Bachelor	Remained Bachelor
.254602777	Bachelor	Remained Bachelor
.167964	Bachelor	Remained Bachelor
-.015720243	Bachelor	Remained Bachelor
-.458041121	Bachelor	Remained Bachelor
-.586784805	Bachelor	Remained Bachelor
.051930149	Bachelor	Remained Bachelor
.300409808	Bachelor	Remained Bachelor
-.202349015	Bachelor	Remained Bachelor
.07114901	Bachelor	Remained Bachelor
-.340732235	Bachelor	Remained Bachelor
-.047619857	Bachelor	Remained Bachelor
-.047550599	Bachelor	Remained Bachelor
-.350842874	Bachelor	Remained Bachelor
-.081661714	Bachelor	Remained Bachelor
.338929079	Bachelor	Remained Bachelor
.023567555	Bachelor	Remained Bachelor
.028562742	Bachelor	Remained Bachelor
.183573029	Bachelor	Remained Bachelor
-.346224441	Bachelor	Remained Bachelor
.29418387	Bachelor	Remained Bachelor
-.845070203	Bachelor	Remained Bachelor
.576805077	Bachelor	Remained Bachelor
.386402948	Bachelor	Remained Bachelor
.151399202	Bachelor	Remained Bachelor
-.036526109	Bachelor	Remained Bachelor
.06744483	Bachelor	Remained Bachelor
.394627675	Bachelor	Remained Bachelor
-.236659596	Bachelor	Remained Bachelor
.125888218	Bachelor	Remained Bachelor
-.094488302	Bachelor	Remained Bachelor
-.055385853	Bachelor	Remained Bachelor
.323482505	Bachelor	Remained Bachelor
-.192721378	Bachelor	Remained Bachelor
-.423139422	Bachelor	Remained Bachelor
-.066918607	Bachelor	Remained Bachelor
.170661503	Bachelor	Remained Bachelor
.449065417	Bachelor	Remained Bachelor
-.35252376	Bachelor	Remained Bachelor
-.639146924	Bachelor	Remained Bachelor
-.236305141	Bachelor	Remained Bachelor
-.077226635	Bachelor	Remained Bachelor
-.227495357	Bachelor	Remained Bachelor
-.199097885	Bachelor	Remained Bachelor
-.186684646	Bachelor	Remained Bachelor
.073115646	Bachelor	Remained Bachelor
-.098105005	Bachelor	Remained Bachelor
.051190485	Bachelor	Remained Bachelor
-.054236905	Bachelor	Remained Bachelor
-.175074568	Bachelor	Remained Bachelor
-.177161472	Bachelor	Remained Bachelor
-.518794183	Bachelor	Remained Bachelor
-.572782506	Bachelor	Remained Bachelor
-.211157551	Bachelor	Remained Bachelor
.409027386	Bachelor	Remained Bachelor
.22436002	Bachelor	Remained Bachelor
-.496822097	Bachelor	Remained Bachelor
.117630779	Bachelor	Remained Bachelor
.439675582	Bachelor	Remained Bachelor
.106593372	Bachelor	Remained Bachelor
-.164123959	Bachelor	Remained Bachelor
-.223341577	Bachelor	Remained Bachelor
-.133229052	Bachelor	Remained Bachelor
.631557974	Bachelor	Remained Bachelor
.112900548	Bachelor	Remained Bachelor
-.39973416	Bachelor	Remained Bachelor
.277726621	Bachelor	Remained Bachelor
.015319867	Bachelor	Remained Bachelor
-.463324483	Bachelor	Remained Bachelor
.19261126	Bachelor	Remained Bachelor
.160924893	Bachelor	Remained Bachelor
-.004002074	Bachelor	Remained Bachelor
-.054075085	Bachelor	Remained Bachelor
.124528391	Bachelor	Remained Bachelor
.227166556	Bachelor	Remained Bachelor
.032156443	Bachelor	Remained Bachelor
.41695967	Bachelor	Remained Bachelor
-.251548723	Bachelor	Remained Bachelor
.001699263	Bachelor	Remained Bachelor
-.253056994	Bachelor	Remained Bachelor
-.438263903	Bachelor	Remained Bachelor
-.206412692	Bachelor	Remained Bachelor
.048350004	Bachelor	Remained Bachelor
.169792004	Bachelor	Remained Bachelor
.179916065	Bachelor	Remained Bachelor
.462020485	Bachelor	Remained Bachelor
-.020826677	Bachelor	Remained Bachelor
-.202028021	Bachelor	Remained Bachelor
.044033517	Bachelor	Remained Bachelor
.264415856	Bachelor	Remained Bachelor
.17159892	Bachelor	Remained Bachelor
-.081982099	Bachelor	Remained Bachelor
-.638231935	Bachelor	Remained Bachelor
-.190286272	Bachelor	Remained Bachelor
.197468936	Bachelor	Remained Bachelor
.247683561	Bachelor	Remained Bachelor
.209490094	Bachelor	Remained Bachelor
.130390808	Bachelor	Remained Bachelor
-.405258462	Bachelor	Remained Bachelor
-.00057723	Bachelor	Remained Bachelor
.030146919	Bachelor	Remained Bachelor
-.133654025	Bachelor	Remained Bachelor
-.402292796	Bachelor	Remained Bachelor
-.542355267	Bachelor	Remained Bachelor
-.761353414	Bachelor	Remained Bachelor
-.181519119	Bachelor	Remained Bachelor
.25418462	Bachelor	Remained Bachelor
.813141112	Bachelor	Remained Bachelor
.108983534	Bachelor	Remained Bachelor
.248483168	Bachelor	Remained Bachelor
.613409538	Bachelor	Remained Bachelor
.412737915	Bachelor	Remained Bachelor
-.061881409	Bachelor	Remained Bachelor
-.165270057	Bachelor	Remained Bachelor
-.291226065	Bachelor	Remained Bachelor
.419532071	Bachelor	Remained Bachelor
-.014999497	Bachelor	Remained Bachelor
.054284416	Bachelor	Remained Bachelor
.02004287	Bachelor	Remained Bachelor
.227932383	Bachelor	Remained Bachelor
.040473063	Bachelor	Remained Bachelor
.186916176	Bachelor	Remained Bachelor
.067807569	Bachelor	Remained Bachelor
-.289494357	Bachelor	Remained Bachelor
-.664064652	Bachelor	Remained Bachelor
-.224982755	Bachelor	Remained Bachelor
-.271882694	Bachelor	Remained Bachelor
-.392263696	Bachelor	Remained Bachelor
.191488936	Bachelor	Remained Bachelor
-.533981731	Bachelor	Remained Bachelor
-.171905604	Bachelor	Remained Bachelor
-.003966283	Bachelor	Remained Bachelor
.104458364	Bachelor	Remained Bachelor
-.111091261	Bachelor	Remained Bachelor
-.002460631	Bachelor	Remained Bachelor
.155666718	Bachelor	Remained Bachelor
.045937417	Bachelor	Remained Bachelor
.095255238	Bachelor	Remained Bachelor
-.930611632	Bachelor	Remained Bachelor
.519240605	Bachelor	Remained Bachelor
-.399766089	Bachelor	Remained Bachelor
.208118066	Bachelor	Remained Bachelor
-.233448897	Bachelor	Remained Bachelor
.021142992	Bachelor	Remained Bachelor
.254340862	Bachelor	Remained Bachelor
-.077892795	Bachelor	Remained Bachelor
-.458164363	Bachelor	Remained Bachelor
-.033368539	Bachelor	Remained Bachelor
.048386819	Bachelor	Remained Bachelor
-.317506697	Bachelor	Remained Bachelor
.036232461	Bachelor	Remained Bachelor
.359129884	Bachelor	Remained Bachelor
.024861346	Bachelor	Remained Bachelor
.383142812	Bachelor	Remained Bachelor
.373814029	Bachelor	Remained Bachelor
-.361145644	Bachelor	Remained Bachelor
-.082502909	Bachelor	Remained Bachelor
.5809655	Bachelor	Remained Bachelor
.239241115	Bachelor	Remained Bachelor
.108832397	Bachelor	Remained Bachelor
-.104375246	Bachelor	Remained Bachelor
-.070488685	Bachelor	Remained Bachelor
-.148340123	Bachelor	Remained Bachelor
-.329470844	Bachelor	Remained Bachelor
.012329069	Bachelor	Remained Bachelor
.645180312	Bachelor	Remained Bachelor
-.478623271	Bachelor	Remained Bachelor
-.055942366	Bachelor	Remained Bachelor
-.152628279	Bachelor	Remained Bachelor
-.118424652	Bachelor	Remained Bachelor
-.030619194	Bachelor	Remained Bachelor
-.03899994	Bachelor	Remained Bachelor
-.078804052	Bachelor	Remained Bachelor
-.255064299	Bachelor	Remained Bachelor
.03670498	Bachelor	Remained Bachelor
-.288479834	Bachelor	Remained Bachelor
-.250423887	Bachelor	Remained Bachelor
-.483962572	Bachelor	Remained Bachelor
.335355058	Bachelor	Remained Bachelor
.423661561	Bachelor	Remained Bachelor
.38522585	Bachelor	Remained Bachelor
.223339306	Bachelor	Remained Bachelor
-.073965177	Bachelor	Remained Bachelor
-.434752618	Bachelor	Remained Bachelor
-.240419044	Bachelor	Remained Bachelor
-.035168876	Bachelor	Remained Bachelor
.41838526	Bachelor	Remained Bachelor
.613987904	Bachelor	Remained Bachelor
.193269971	Bachelor	Remained Bachelor
-.181865013	Bachelor	Remained Bachelor
.394757897	Bachelor	Remained Bachelor
.262628888	Bachelor	Remained Bachelor
.311853755	Bachelor	Remained Bachelor
.011907361	Bachelor	Remained Bachelor
-.141173111	Bachelor	Remained Bachelor
-.190974533	Bachelor	Remained Bachelor
-.626707902	Bachelor	Remained Bachelor
.384660127	Bachelor	Remained Bachelor
-.620386824	Bachelor	Remained Bachelor
.535530221	Bachelor	Remained Bachelor
.297188301	Bachelor	Remained Bachelor
.147701335	Bachelor	Remained Bachelor
.292489521	Bachelor	Remained Bachelor
-.234327664	Bachelor	Remained Bachelor
-.063346151	Bachelor	Remained Bachelor
.012380799	Bachelor	Remained Bachelor
-.126901794	Bachelor	Remained Bachelor
-.862839968	Bachelor	Remained Bachelor
.174820841	Bachelor	Remained Bachelor
-.125280967	Bachelor	Remained Bachelor
-.343403538	Bachelor	Remained Bachelor
.366246333	Bachelor	Remained Bachelor
.037021143	Bachelor	Remained Bachelor
.12537567	Bachelor	Remained Bachelor
-.425805571	Bachelor	Remained Bachelor
.137768171	Bachelor	Remained Bachelor
.434854466	Bachelor	Remained Bachelor
.353077605	Bachelor	Remained Bachelor
.458961581	Bachelor	Remained Bachelor
-.375951582	Bachelor	Remained Bachelor
-1.023331177	Bachelor	Remained Bachelor
-.080347888	Bachelor	Remained Bachelor
-.430064402	Bachelor	Remained Bachelor
-.307707746	Bachelor	Remained Bachelor
.328386833	Bachelor	Remained Bachelor
-.49722367	Bachelor	Remained Bachelor
.120781513	Bachelor	Remained Bachelor
-.264467481	Bachelor	Remained Bachelor
-.020194784	Bachelor	Remained Bachelor
.43292792	Bachelor	Remained Bachelor
.04497028	Bachelor	Remained Bachelor
.11399778	Bachelor	Remained Bachelor
.065783488	Bachelor	Remained Bachelor
-.203186347	Bachelor	Remained Bachelor
.060197419	Bachelor	Remained Bachelor
-.016524208	Bachelor	Remained Bachelor
.43786517	Bachelor	Remained Bachelor
-.407575013	Bachelor	Remained Bachelor
.393294437	Bachelor	Remained Bachelor
.345389604	Bachelor	Remained Bachelor
.068549232	Bachelor	Remained Bachelor
-.278619265	Bachelor	Remained Bachelor
-.368771723	Bachelor	Remained Bachelor
.31560323	Bachelor	Remained Bachelor
.323392835	Bachelor	Remained Bachelor
.088631798	Bachelor	Remained Bachelor
.144709758	Bachelor	Remained Bachelor
.653745233	Bachelor	Remained Bachelor
-.126831985	Bachelor	Remained Bachelor
-.046075257	Bachelor	Remained Bachelor
-.109798745	Bachelor	Remained Bachelor
-.184238576	Bachelor	Remained Bachelor
-.346623652	Bachelor	Remained Bachelor
.427776997	Bachelor	Remained Bachelor
.202971088	Bachelor	Remained Bachelor
-.113599606	Bachelor	Remained Bachelor
.000539559	Bachelor	Remained Bachelor
-.254976607	Bachelor	Remained Bachelor
.400797702	Bachelor	Remained Bachelor
-.090630151	Bachelor	Remained Bachelor
.00820165	Bachelor	Remained Bachelor
.043848404	Bachelor	Remained Bachelor
.380466276	Bachelor	Remained Bachelor
-.453282521	Bachelor	Remained Bachelor
-.228705727	Bachelor	Remained Bachelor
.188358005	Bachelor	Remained Bachelor
-.109171983	Bachelor	Remained Bachelor
.034832047	Bachelor	Remained Bachelor
-.364348855	Bachelor	Remained Bachelor
-1.442394325	Bachelor	Remained Bachelor
-.563613891	Bachelor	Remained Bachelor
.209875503	Bachelor	Remained Bachelor
.912770166	Bachelor	Remained Bachelor
.402110758	Bachelor	Remained Bachelor
-.201716276	Bachelor	Remained Bachelor
.231868979	Bachelor	Remained Bachelor
.30440722	Bachelor	Remained Bachelor
.062794826	Bachelor	Remained Bachelor
.615056337	Bachelor	Remained Bachelor
.040732553	Bachelor	Remained Bachelor
.329229032	Bachelor	Remained Bachelor
-.013168451	Bachelor	Remained Bachelor
.319883761	Bachelor	Remained Bachelor
-.121406009	Bachelor	Remained Bachelor
.064455749	Bachelor	Remained Bachelor
.10554101	Bachelor	Remained Bachelor
.018813348	Bachelor	Remained Bachelor
.109407367	Bachelor	Remained Bachelor
.011805166	Bachelor	Remained Bachelor
.329367904	Bachelor	Remained Bachelor
-.377912384	Bachelor	Remained Bachelor
-.478412922	Bachelor	Remained Bachelor
-.051202463	Bachelor	Remained Bachelor
-.458888744	Bachelor	Remained Bachelor
.234136958	Bachelor	Remained Bachelor
-.074999227	Bachelor	Remained Bachelor
.275691749	Bachelor	Remained Bachelor
.484700233	Bachelor	Remained Bachelor
.192070645	Bachelor	Remained Bachelor
-.181630737	Bachelor	Remained Bachelor
-.350037008	Bachelor	Remained Bachelor
.680198748	Bachelor	Became Leader
.745065928	Bachelor	Became Leader
-.096834886	Bachelor	Became Leader
.169820802	Bachelor	Became Leader
-.039839327	Bachelor	Became Leader
.002769013	Bachelor	Became Leader
-.105920547	Bachelor	Became Leader
-.188026545	Bachelor	Became Leader
.160009352	Bachelor	Became Leader
-.241969041	Bachelor	Became Leader
.078185913	Bachelor	Became Leader
-.267857136	Bachelor	Became Leader
.248190625	Bachelor	Became Leader
-.15988339	Bachelor	Became Leader
-.104799211	Bachelor	Became Leader
.897631152	Bachelor	Became Leader
.446911267	Bachelor	Became Leader
.142073993	Bachelor	Became Leader
-.137292867	Bachelor	Became Leader
.731010426	Bachelor	Became Leader
-.079175096	Bachelor	Became Leader
-.324623658	Bachelor	Became Leader
-.660331781	Bachelor	Became Leader
-.415290166	Bachelor	Became Leader
1.00260654	Bachelor	Became Leader
.151389434	Bachelor	Became Leader
-.21497848	Bachelor	Became Leader
-.350658655	Bachelor	Became Leader
-.682200354	Bachelor	Became Leader
-.197265052	Bachelor	Became Leader
.157278365	Bachelor	Became Leader
.23902127	Bachelor	Became Leader
.026778994	Bachelor	Became Leader
-.106896051	Bachelor	Became Leader
.091197152	Bachelor	Became Leader
-.297818853	Bachelor	Became Leader
.307002148	Bachelor	Became Leader
.408600446	Bachelor	Became Leader
-.214722352	Bachelor	Became Leader
.002619899	Bachelor	Became Leader
.275285327	Bachelor	Became Leader
.787884335	Bachelor	Became Leader
.276169967	Bachelor	Became Leader
.37664734	Bachelor	Became Leader
